# Supplementary material for: Ortho-aryl substituted DPEphos ligands: rhodium complexes featuring C–H anagostic interactions and B–H agostic bonds
Source: Chem Sci. 2021 May 25;12(25):8832–43. doi: 10.1039/d1sc01430g (PMC8246285; doi:10.1039/d1sc01430g)
Supplement: SC-012-D1SC01430G-s002 [file SC-012-D1SC01430G-s002.xyz]

   95
2-Me Heavy Fixed
 C    -0.997993    -3.045968     0.288904
 C    -1.353179    -2.780940    -1.023005
 C    -0.368906    -3.581606    -1.892619
 C     0.945111    -2.821509    -1.618529
 C     1.292322    -3.088783    -0.323684
 C     0.198856    -4.006299     0.247371
 C    -0.160330    -4.830497    -1.005490
 C    -1.690951     1.822830     0.730729
 C    -0.799561     2.709230     0.145527
 C    -0.593121     3.986564     0.651551
 C    -1.301430     4.375298     1.767077
 C    -2.222101     3.527326     2.357817
 C    -2.425385     2.253976     1.837176
 C     2.145768     1.820036    -0.745770
 C     1.122194     2.615256    -1.242356
 C     1.361767     3.745366    -2.009807
 C     2.669649     4.129650    -2.254374
 C     3.711386     3.386063    -1.730690
 C     3.461620     2.247203    -0.995485
 C    -2.468317     0.577314    -1.735315
 C    -3.517975     1.422739    -2.032965
 C    -3.795797     1.730190    -3.401301
 C    -3.072765     1.149322    -4.385441
 C    -2.039794     0.240471    -4.131723
 C    -1.720929    -0.011800    -2.822932
 C    -4.340195     2.069079    -1.020519
 C    -3.146677    -0.704997     0.821583
 C    -2.994724    -1.098828     2.159104
 C    -3.964972    -1.953557     2.707538
 C    -5.032654    -2.411284     1.971177
 C    -5.177163    -2.029416     0.659527
 C    -4.243235    -1.182299     0.087605
 C    -1.835256    -0.693069     3.021301
 C     3.453670    -0.598042    -0.112873
 C     3.875851    -0.951599    -1.408136
 C     5.065613    -1.688232    -1.526178
 C     5.812518    -2.047622    -0.424793
 C     5.416726    -1.662071     0.823149
 C     4.240716    -0.931023     0.987922
 C     3.191517    -0.507775    -2.668921
 C     1.792765     0.723279     1.913039
 C     1.594357    -0.215062     2.952937
 C     1.491845     0.273359     4.254773
 C     1.570533     1.613711     4.535898
 C     1.762628     2.525738     3.528711
 C     1.888096     2.079144     2.218979
 C     1.504630    -1.701367     2.751991
 H    -1.623510    -2.894098     1.171298
 H    -2.321659    -2.421564    -1.375628
 H    -0.643615    -3.722223    -2.946369
 H     1.585653    -2.412782    -2.399862
 H     2.268346    -2.927011     0.135689
 H     0.437026    -4.536192     1.178869
 H     0.116301     4.663584     0.168060
 H    -1.147239     5.379867     2.175491
 H    -2.798978     3.857329     3.227092
 H    -3.178593     1.596222     2.280099
 H     0.511301     4.306374    -2.408144
 H     2.872455     5.020980    -2.856575
 H     4.746736     3.695834    -1.906650
 H     4.299522     1.662858    -0.604673
 H    -4.613403     2.421825    -3.627633
 H    -3.312135     1.385986    -5.430116
 H    -1.480893    -0.216328    -4.953681
 H    -0.874130    -0.663470    -2.561448
 H    -3.850344    -2.266963     3.752136
 H    -5.762446    -3.084327     2.434212
 H    -6.020919    -2.388534     0.061371
 H    -4.357003    -0.890377    -0.961282
 H     5.405412    -1.970563    -2.529692
 H     6.732025    -2.627389    -0.560030
 H     6.019218    -1.912346     1.702861
 H     3.954895    -0.594186     1.987705
 H     1.348343    -0.444763     5.070389
 H     1.477497     1.954583     5.573253
 H     1.832812     3.596171     3.745949
 H     2.059061     2.809560     1.425855
 H    -3.876220     3.001458    -0.646327
 H    -5.325481     2.356098    -1.424894
 H    -4.525407     1.442763    -0.134086
 H    -0.960018    -0.370118     2.437039
 H    -1.519192    -1.529060     3.667475
 H    -2.093145     0.145097     3.692620
 H     2.107329    -0.343348    -2.546660
 H     3.344824    -1.238144    -3.481278
 H     3.607726     0.453641    -3.020848
 H     0.797039    -1.936782     1.932520
 H     1.156572    -2.200572     3.670048
 H     2.475421    -2.149087     2.476838
 H    -1.080238    -5.430340    -0.884818
 H     0.665790    -5.478958    -1.350129
 O    -0.194334     2.236433    -1.007614
 P    -1.815218     0.189688    -0.059285
 P     1.836064     0.233463     0.138646
Rh     0.020998    -1.249254    -0.354143
   95
2-Me Conformer 1 (+0.00)
 C    -1.053829    -3.077562     0.600750
 C    -1.396011    -2.923292    -0.762491
 C    -0.389814    -3.790582    -1.555027
 C     0.912453    -2.987981    -1.327441
 C     1.254382    -3.152036     0.026896
 C     0.150798    -4.046760     0.641546
 C    -0.179155    -4.975919    -0.565684
 C    -1.778676     1.918557     0.612460
 C    -0.795209     2.742056     0.025308
 C    -0.549107     4.042242     0.490248
 C    -1.327495     4.539899     1.546798
 C    -2.344231     3.756668     2.117455
 C    -2.567756     2.452819     1.649589
 C     2.204061     1.757099    -0.959333
 C     1.132641     2.556364    -1.407515
 C     1.331969     3.666436    -2.243088
 C     2.637357     4.029430    -2.604424
 C     3.727140     3.279100    -2.133074
 C     3.510948     2.151218    -1.326922
 C    -2.565982     0.433172    -1.798875
 C    -3.681498     1.249712    -2.148544
 C    -4.023799     1.335482    -3.516398
 C    -3.299604     0.671872    -4.515808
 C    -2.188671    -0.108426    -4.165689
 C    -1.832564    -0.219200    -2.815434
 C    -4.501619     2.051155    -1.159854
 C    -3.287596    -0.602968     0.916928
 C    -3.161658    -0.845074     2.316372
 C    -4.206129    -1.534712     2.970015
 C    -5.336706    -1.994489     2.281825
 C    -5.441545    -1.778867     0.900105
 C    -4.421717    -1.091027     0.227268
 C    -1.964445    -0.405770     3.133754
 C     3.518812    -0.693053    -0.226853
 C     3.861956    -1.152427    -1.533047
 C     5.033408    -1.925759    -1.678310
 C     5.861386    -2.231862    -0.589604
 C     5.536465    -1.747475     0.685426
 C     4.373343    -0.982885     0.860113
 C     3.090354    -0.779924    -2.784590
 C     2.073614     0.895789     1.832202
 C     1.862885     0.083062     2.985773
 C     1.992038     0.681545     4.257143
 C     2.320248     2.034472     4.413560
 C     2.530702     2.826787     3.277964
 C     2.406408     2.258694     2.002562
 C     1.547358    -1.392243     2.918619
 H    -1.691742    -2.840200     1.455488
 H    -2.354461    -2.577350    -1.154685
 H    -0.651323    -4.015912    -2.597133
 H     1.570878    -2.648638    -2.126566
 H     2.231990    -2.962684     0.472581
 H     0.376235    -4.507543     1.612090
 H     0.225749     4.657229     0.025217
 H    -1.146193     5.555306     1.912644
 H    -2.964824     4.160152     2.922776
 H    -3.371230     1.848922     2.081680
 H     0.462508     4.226073    -2.599871
 H     2.801091     4.896313    -3.251727
 H     4.749102     3.564114    -2.400347
 H     4.366420     1.563972    -0.980242
 H    -4.886616     1.950253    -3.796307
 H    -3.601722     0.768960    -5.563468
 H    -1.603825    -0.624708    -4.933449
 H    -0.955336    -0.813104    -2.520762
 H    -4.117070    -1.717611     4.047091
 H    -6.125997    -2.527230     2.821363
 H    -6.311285    -2.141785     0.343862
 H    -4.509767    -0.925632    -0.851047
 H     5.303344    -2.282467    -2.679004
 H     6.762198    -2.834766    -0.740906
 H     6.184575    -1.955465     1.542395
 H     4.137691    -0.587155     1.852230
 H     1.833159     0.057537     5.143802
 H     2.410923     2.463462     5.416415
 H     2.791247     3.885099     3.376096
 H     2.576696     2.889911     1.127966
 H    -3.967035     2.965615    -0.849335
 H    -5.454112     2.362349    -1.617126
 H    -4.734517     1.487090    -0.243627
 H    -1.050040    -0.322420     2.523260
 H    -1.768962    -1.121934     3.948759
 H    -2.124232     0.582349     3.599328
 H     2.018864    -0.596689    -2.595679
 H     3.183061    -1.566095    -3.552570
 H     3.489951     0.151651    -3.224008
 H     0.816399    -1.605626     2.109815
 H     1.130552    -1.751034     3.873011
 H     2.450058    -1.992481     2.702699
 H    -1.093357    -5.576951    -0.414203
 H     0.664192    -5.631769    -0.846108
 O    -0.159933     2.171997    -1.071522
 P    -1.906575     0.193182    -0.061732
 P     1.909506     0.220687     0.079923
Rh    -0.006071    -1.318514    -0.184648
  95
2-Me Conformer 2 (+2.19)
 C     1.256833     3.029732     0.597967
 C     1.371947     2.958932    -0.809369
 C     0.254927     3.868203    -1.374547
 C    -0.995957     3.043230    -0.988850
 C    -1.107581     3.119694     0.415300
 C     0.079548     3.987696     0.893315
 C     0.210950     4.990015    -0.293271
 C     1.909061    -1.861809     0.829224
 C     0.819719    -2.700006     0.502982
 C     0.581293    -3.907285     1.173976
 C     1.485985    -4.306554     2.170894
 C     2.609602    -3.520843     2.477086
 C     2.817128    -2.302973     1.809983
 C    -2.244180    -1.772765    -0.791701
 C    -1.171796    -2.677529    -0.924915
 C    -1.315369    -3.924227    -1.554463
 C    -2.570012    -4.286472    -2.064144
 C    -3.653470    -3.396964    -1.963427
 C    -3.488987    -2.151254    -1.339741
 C     2.367828    -0.677267    -1.852276
 C     3.356918    -1.611373    -2.277902
 C     3.496096    -1.826153    -3.666792
 C     2.700793    -1.164933    -4.612994
 C     1.725599    -0.252934    -4.185637
 C     1.567110    -0.019942    -2.813086
 C     4.252932    -2.391447    -1.339668
 C     3.525576     0.592152     0.581099
 C     3.654873     0.983940     1.946577
 C     4.827571     1.666711     2.337461
 C     5.844041     1.979520     1.425894
 C     5.698994     1.618741     0.078712
 C     4.547657     0.934123    -0.335089
 C     2.599246     0.717353     3.001689
 C    -3.464412     0.832942    -0.429277
 C    -3.702703     1.154647    -1.798499
 C    -4.826006     1.950918    -2.108305
 C    -5.691981     2.430216    -1.115509
 C    -5.442753     2.123404     0.229748
 C    -4.334070     1.332110     0.566020
 C    -2.818922     0.670364    -2.931406
 C    -2.163117    -0.468131     1.910284
 C    -3.153876    -1.282432     2.537289
 C    -3.126238    -1.376703     3.946222
 C    -2.184005    -0.698090     4.731095
 C    -1.226717     0.116266     4.112139
 C    -1.224705     0.217702     2.715014
 C    -4.241445    -2.034632     1.803294
 H     2.030072     2.758942     1.318623
 H     2.248457     2.627773    -1.371620
 H     0.344143     4.159131    -2.429383
 H    -1.788364     2.758661    -1.682221
 H    -1.998191     2.898785     1.007849
 H     0.016866     4.387363     1.913905
 H    -0.284868    -4.522946     0.917852
 H     1.315044    -5.248708     2.700836
 H     3.325147    -3.855295     3.233745
 H     3.700445    -1.699776     2.038912
 H    -0.445117    -4.577437    -1.663806
 H    -2.695383    -5.254683    -2.558275
 H    -4.630057    -3.671752    -2.373045
 H    -4.339804    -1.467250    -1.268677
 H     4.257063    -2.537262    -4.007422
 H     2.845540    -1.362724    -5.679879
 H     1.094672     0.271409    -4.910152
 H     0.799393     0.683119    -2.454008
 H     4.932374     1.964492     3.387157
 H     6.738364     2.511482     1.765092
 H     6.476115     1.865566    -0.651202
 H     4.443067     0.655143    -1.387894
 H    -5.016975     2.199881    -3.158494
 H    -6.553425     3.045597    -1.393135
 H    -6.105460     2.494419     1.017677
 H    -4.143577     1.094432     1.617483
 H    -3.881411    -2.001210     4.436311
 H    -2.206342    -0.800980     5.820654
 H    -0.489211     0.665585     4.705404
 H    -0.482609     0.854380     2.205817
 H     3.702417    -3.209078    -0.843437
 H     5.089268    -2.842390    -1.896682
 H     4.677935    -1.760036    -0.543399
 H     2.812094    -0.202259     3.574063
 H     1.595688     0.591438     2.564938
 H     2.559667     1.548394     3.725826
 H    -1.757484     0.596027    -2.633361
 H    -2.886720     1.351272    -3.795608
 H    -3.118270    -0.334291    -3.278334
 H    -4.782116    -1.386472     1.094447
 H    -4.976681    -2.434403     2.519000
 H    -3.839009    -2.883392     1.226383
 H     1.138624     5.588253    -0.253381
 H    -0.665271     5.654733    -0.395740
 O     0.068840    -2.202816    -0.542057
 P     1.977931    -0.236276    -0.076540
 P    -1.944439    -0.133715     0.077156
Rh     0.075716     1.328069    -0.114888
   95
2-Me Conformer 3 (+3.29)
 C    -0.956815     3.014473    -1.160058
 C    -1.105927     3.101496     0.240419
 C     0.057812     3.985530     0.742845
 C     1.249281     3.034527     0.491135
 C     1.408499     2.952971    -0.910778
 C     0.299232     3.846659    -1.517239
 C     0.214414     4.977794    -0.448569
 C    -2.217029    -1.788598    -0.773104
 C    -1.146740    -2.699645    -0.877357
 C    -1.289872    -3.960438    -1.477783
 C    -2.542354    -4.331948    -1.986600
 C    -3.624472    -3.438249    -1.911092
 C    -3.460749    -2.178718    -1.315720
 C     1.846899    -1.793797     0.971786
 C     0.778322    -2.652464     0.631506
 C     0.501163    -3.818916     1.355190
 C     1.351066    -4.161332     2.420039
 C     2.460281    -3.361527     2.738316
 C     2.705727    -2.180993     2.017017
 C    -2.102500    -0.424677     1.899731
 C    -3.064379    -1.253032     2.553188
 C    -3.031237    -1.304377     3.964174
 C    -2.113758    -0.568356     4.726278
 C    -1.188075     0.261056     4.080376
 C    -1.189349     0.319453     2.680548
 C    -4.130725    -2.059686     1.846294
 C    -3.456312     0.817379    -0.431146
 C    -3.743231     1.116235    -1.795946
 C    -4.880638     1.902374    -2.080375
 C    -5.716686     2.392445    -1.067991
 C    -5.423034     2.104801     0.272505
 C    -4.299284     1.325057     0.583639
 C    -2.906049     0.612125    -2.955068
 C     3.521173     0.610257     0.610499
 C     3.618602     1.077285     1.954644
 C     4.790322     1.764450     2.342028
 C     5.836002     2.015502     1.445552
 C     5.724449     1.579933     0.117475
 C     4.578085     0.884229    -0.290208
 C     2.538015     0.886868     3.002545
 C     2.608460    -0.992286    -1.676108
 C     2.145112    -0.638779    -2.969333
 C     2.703729    -1.311265    -4.082169
 C     3.690628    -2.291498    -3.940902
 C     4.146016    -2.635559    -2.658133
 C     3.602546    -1.992370    -1.541432
 C     1.100041     0.414929    -3.254904
 H    -1.728412     2.718913    -1.872310
 H    -2.011062     2.882034     0.810402
 H    -0.038145     4.393301     1.757565
 H     2.001249     2.773645     1.236568
 H     2.308396     2.627999    -1.438108
 H     0.415601     4.129526    -2.571582
 H    -0.420113    -4.618078    -1.562293
 H    -2.667775    -5.311607    -2.457610
 H    -4.600189    -3.721321    -2.317220
 H    -4.312108    -1.493902    -1.259625
 H    -0.348515    -4.451270     1.084353
 H     1.150200    -5.072635     2.991786
 H     3.135553    -3.654227     3.547509
 H     3.575546    -1.564195     2.259861
 H    -3.763177    -1.940345     4.474384
 H    -2.131621    -0.638470     5.818528
 H    -0.471011     0.855352     4.655138
 H    -0.471159     0.963154     2.149753
 H    -5.107525     2.133092    -3.127610
 H    -6.589733     2.999696    -1.326611
 H    -6.062560     2.482094     1.076446
 H    -4.074981     1.103953     1.631816
 H     4.870559     2.114088     3.377942
 H     6.728131     2.553313     1.781346
 H     6.526462     1.772813    -0.601708
 H     4.510961     0.535200    -1.323926
 H     2.342323    -1.048842    -5.083090
 H     4.098286    -2.789104    -4.826546
 H     4.914089    -3.403599    -2.524863
 H     3.953364    -2.273805    -0.543937
 H    -4.700185    -1.446376     1.128916
 H    -3.704717    -2.906734     1.284171
 H    -4.845214    -2.468156     2.577927
 H    -1.840109     0.504809    -2.691085
 H    -2.980081     1.297648    -3.815359
 H    -3.246985    -0.381224    -3.296789
 H     1.575717     0.578250     2.568889
 H     2.379397     1.822077     3.567354
 H     2.820385     0.114237     3.738823
 H     0.504297     0.675383    -2.348113
 H     0.402171     0.072264    -4.037107
 H     1.560736     1.352248    -3.616131
 H    -0.664354     5.633611    -0.582002
 H     1.135278     5.584758    -0.387839
 O     0.097819    -2.230395    -0.495029
 P    -1.913920    -0.130617     0.054739
 P     1.987928    -0.247568    -0.058061
Rh     0.103520     1.312677    -0.250939
   83
2-H Heavy Fixed
Rh    -0.003019    -1.312028    -0.374821
 P     1.800936     0.119792     0.034694
 P    -1.746788     0.217067    -0.036129
 C     1.047501    -0.159952     2.662956
 C     0.811610     0.246676     3.964450
 C     1.092844     1.552904     4.345369
 C     1.647118     2.435239     3.430908
 C     1.909058     2.030270     2.131692
 C     1.591812     0.731107     1.732931
 C     3.408241    -0.753622     0.077312
 C     4.107850    -0.958867     1.263026
 C     5.323873    -1.634555     1.251676
 C     5.851902    -2.109217     0.064225
 C     5.166456    -1.911778    -1.123206
 C     3.945645    -1.248105    -1.117050
 C     2.223239     1.599194    -0.975054
 C     3.541356     1.908601    -1.343895
 C     3.823676     3.003380    -2.138591
 C     2.794319     3.822492    -2.587087
 C     1.490842     3.546907    -2.233337
 C     1.219316     2.452290    -1.429272
 C    -0.635889     2.704803     0.047985
 C    -0.368244     3.992473     0.484964
 C    -1.021010     4.455266     1.611896
 C    -1.927957     3.659994     2.280464
 C    -2.179360     2.359171     1.837650
 C    -1.525477     1.868226     0.712829
 C    -3.000977    -0.586233     1.009883
 C    -2.713231    -0.828595     2.355280
 C    -3.566891    -1.590358     3.132246
 C    -4.704906    -2.139183     2.573106
 C    -4.997775    -1.918446     1.239493
 C    -4.155544    -1.136352     0.461000
 C    -2.608486     0.648428    -1.589383
 C    -3.629058     1.589615    -1.579761
 C    -4.234910     1.972054    -2.772726
 C    -3.822012     1.421900    -3.966155
 C    -2.819255     0.481351    -3.979339
 C    -2.196903     0.105725    -2.797776
 C     1.182516    -3.168784    -0.165049
 C     0.994741    -2.883131    -1.507597
 C    -0.293569    -3.607300    -1.936383
 C    -1.372625    -2.822977    -1.156701
 C    -1.166632    -3.125227     0.201805
 C     0.025332    -4.104023     0.256865
 C    -0.194340    -4.900302    -1.066058
 O    -0.103111     2.160960    -1.118678
 H     0.790615    -1.178284     2.342606
 H     0.394976    -0.459963     4.690655
 H     0.889209     1.881272     5.369859
 H     1.881886     3.460854     3.734335
 H     2.350791     2.732759     1.418476
 H     3.714729    -0.575724     2.209150
 H     5.865686    -1.781028     2.191969
 H     6.812509    -2.634738     0.061886
 H     5.580390    -2.277018    -2.068859
 H     3.427433    -1.070973    -2.066754
 H     4.361586     1.274164    -0.999630
 H     4.860793     3.222208    -2.410705
 H     3.015080     4.684372    -3.225120
 H     0.657851     4.162225    -2.586707
 H     0.339222     4.625063    -0.058022
 H    -0.824603     5.474209     1.962464
 H    -2.453179     4.039783     3.162181
 H    -2.901907     1.734773     2.370668
 H    -1.796363    -0.423042     2.798384
 H    -3.334093    -1.761105     4.188807
 H    -5.375508    -2.751404     3.185465
 H    -5.900650    -2.349749     0.794772
 H    -4.403895    -0.956929    -0.590092
 H    -3.956806     2.043916    -0.638383
 H    -5.034992     2.719576    -2.754502
 H    -4.297819     1.729101    -4.903747
 H    -2.485118     0.045672    -4.927328
 H    -1.358656    -0.601433    -2.813343
 H     2.101456    -3.032843     0.408743
 H     1.740567    -2.503778    -2.208454
 H    -0.456213    -3.719650    -3.016672
 H    -2.287469    -2.422864    -1.599113
 H    -1.855683    -2.940323     1.027824
 H     0.160573    -4.661013     1.193103
 H     0.666151    -5.539287    -1.332899
 H    -1.125217    -5.494466    -1.066680
   83
2-H Conformer 1 (+0.00)
Rh    -0.059449    -1.322914    -0.274761
 P     1.842420     0.137467     0.022127
 P    -1.851974     0.252898    -0.028408
 C     1.135520    -3.169442     0.051501
 C     0.913775    -2.998045    -1.328859
 C    -0.381692    -3.778212    -1.662791
 C    -1.443169    -2.906055    -0.945004
 C    -1.211572    -3.069938     0.436442
 C    -0.023925    -4.050982     0.569170
 C    -0.266460    -4.971393    -0.665881
 C     3.435110    -0.832454    -0.075588
 C     3.870746    -1.312683    -1.332665
 C     5.027119    -2.101407    -1.430908
 C     5.756178    -2.430769    -0.275480
 C     5.328856    -1.959772     0.975418
 C     4.175485    -1.162484     1.078455
 C     1.865970     0.827734     1.747552
 C     1.211315     0.091987     2.759211
 C     1.261896     0.525774     4.093386
 C     1.955660     1.702293     4.422316
 C     2.602086     2.440481     3.417219
 C     2.563002     2.005925     2.082708
 C     2.245558     1.599898    -1.077015
 C     1.211881     2.442358    -1.542723
 C     1.460732     3.504544    -2.423499
 C     2.779076     3.774741    -2.820297
 C     3.830971     2.980953    -2.337297
 C     3.565974     1.899873    -1.481962
 C    -1.618385     1.978518     0.615987
 C    -0.648143     2.758278    -0.048795
 C    -0.328509     4.055165     0.373894
 C    -1.020224     4.596956     1.469033
 C    -2.017960     3.856576     2.122360
 C    -2.314397     2.551373     1.698353
 C    -2.710508     0.536369    -1.653677
 C    -2.188144    -0.042491    -2.827756
 C    -2.808833     0.188370    -4.065986
 C    -3.952179     1.000198    -4.137264
 C    -4.469023     1.590747    -2.971221
 C    -3.849341     1.366454    -1.732423
 C    -3.150608    -0.455455     1.100576
 C    -4.378886    -0.952248     0.618401
 C    -5.287865    -1.567735     1.497047
 C    -4.982017    -1.692991     2.860341
 C    -3.756682    -1.205713     3.348198
 C    -2.841727    -0.599151     2.474504
 O    -0.097496     2.149802    -1.174177
 H     2.068745    -2.988892     0.588369
 H     1.644577    -2.666490    -2.069020
 H    -0.562402    -3.997075    -2.723376
 H    -2.356534    -2.531584    -1.412958
 H    -1.896493    -2.812839     1.247518
 H     0.116894    -4.517895     1.552766
 H    -1.196896    -5.561828    -0.591209
 H     0.589032    -5.635905    -0.881681
 H     3.323202    -1.043698    -2.243360
 H     5.359867    -2.456103    -2.411698
 H     6.656786    -3.047785    -0.352428
 H     5.897272    -2.204182     1.878479
 H     3.859158    -0.792064     2.058083
 H     0.667018    -0.822075     2.486749
 H     0.760432    -0.053847     4.875338
 H     1.992308     2.044006     5.461548
 H     3.142168     3.357991     3.671763
 H     3.074352     2.582948     1.305859
 H     0.618875     4.100060    -2.788466
 H     2.981183     4.604254    -3.504744
 H     4.862556     3.193434    -2.633534
 H     4.393853     1.277594    -1.132498
 H     0.436952     4.633537    -0.150213
 H    -0.782366     5.611852     1.802723
 H    -2.565422     4.291593     2.963587
 H    -3.085672     1.973754     2.215389
 H    -1.281422    -0.657060    -2.762070
 H    -2.395683    -0.260931    -4.974845
 H    -4.436863     1.180330    -5.102045
 H    -5.354069     2.232574    -3.026122
 H    -4.247814     1.842689    -0.830327
 H    -4.634516    -0.852346    -0.440638
 H    -6.239420    -1.945992     1.110046
 H    -5.693728    -2.168811     3.542148
 H    -3.511825    -1.299487     4.411176
 H    -1.885587    -0.229338     2.861707
   83
2-H Conformer 2 (+0.62)
Rh    -0.071062     1.354704    -0.069072
 P    -1.836551    -0.258720     0.046370
 P     1.822943    -0.126739     0.050656
 C    -1.367930     3.040545     0.526512
 C    -1.330698     2.974271    -0.881537
 C    -0.175568     3.903327    -1.326736
 C     1.047956     3.102445    -0.825632
 C     1.013883     3.162724     0.582586
 C    -0.232946     4.005792     0.946941
 C    -0.259844     5.016948    -0.239202
 C    -3.200175     0.119649    -1.173010
 C    -4.187229     1.077636    -0.846080
 C    -5.179224     1.421802    -1.778348
 C    -5.196352     0.818645    -3.046158
 C    -4.217872    -0.132319    -3.377119
 C    -3.222776    -0.480068    -2.449969
 C    -2.730005    -0.240925     1.676702
 C    -4.006786    -0.827451     1.832296
 C    -4.646647    -0.802756     3.081323
 C    -4.027841    -0.185518     4.181853
 C    -2.768102     0.415524     4.031111
 C    -2.123118     0.389571     2.783629
 C    -1.438922    -2.045870    -0.271976
 C    -0.507575    -2.343452    -1.289938
 C    -0.102100    -3.660463    -1.551996
 C    -0.641869    -4.705464    -0.788409
 C    -1.572369    -4.435919     0.227184
 C    -1.963166    -3.113945     0.484039
 C     2.293202    -0.831338    -1.616955
 C     1.272550    -1.285893    -2.484085
 C     1.550233    -1.721824    -3.786469
 C     2.880561    -1.760512    -4.233036
 C     3.918146    -1.373505    -3.371473
 C     3.625919    -0.907779    -2.079194
 C     3.361972     0.782105     0.601476
 C     4.047559     1.664394    -0.265639
 C     5.137040     2.418842     0.198321
 C     5.549820     2.315193     1.536246
 C     4.871919     1.446632     2.406003
 C     3.787142     0.683370     1.944614
 C     1.825848    -1.600662     1.187869
 C     2.667480    -2.707167     0.949078
 C     2.729513    -3.755043     1.879746
 C     1.960270    -3.705855     3.054488
 C     1.120169    -2.607572     3.295573
 C     1.050083    -1.559297     2.363622
 O    -0.057302    -1.256689    -2.051873
 H    -2.194515     2.745188     1.177088
 H    -2.117268     2.601004    -1.540602
 H    -0.168034     4.199535    -2.383683
 H     1.899302     2.833929    -1.452001
 H     1.835289     2.939806     1.266806
 H    -0.276353     4.397529     1.971651
 H     0.611384     5.695778    -0.247948
 H    -1.196368     5.600387    -0.288355
 H    -4.200471     1.540115     0.145894
 H    -5.943289     2.157335    -1.507179
 H    -5.972631     1.084108    -3.770455
 H    -4.229580    -0.613122    -4.360463
 H    -2.468757    -1.221651    -2.724457
 H    -4.508116    -1.289334     0.975711
 H    -5.634397    -1.261133     3.192374
 H    -4.532946    -0.164313     5.152603
 H    -2.289768     0.911949     4.881553
 H    -1.149429     0.878076     2.650669
 H     0.622706    -3.861932    -2.345155
 H    -0.332321    -5.734912    -0.993562
 H    -1.989956    -5.251548     0.824505
 H    -2.668772    -2.907514     1.293159
 H     0.721842    -2.031282    -4.430335
 H     3.102763    -2.102867    -5.248221
 H     4.958987    -1.422524    -3.704946
 H     4.443397    -0.590085    -1.426362
 H     3.754779     1.745308    -1.316918
 H     5.664180     3.085982    -0.491124
 H     6.398831     2.904041     1.896799
 H     5.191750     1.351740     3.448541
 H     3.278751     0.001139     2.632265
 H     3.273825    -2.752633     0.039149
 H     3.383650    -4.611327     1.686959
 H     2.014555    -4.524298     3.779229
 H     0.514822    -2.565156     4.206565
 H     0.389614    -0.706489     2.548590
   99
2-OMe Heavy Fixed
Rh     0.242700    -0.940530    -0.869514
 P     1.836259     0.369446     0.320110
 P    -1.745884     0.098416    -0.216069
 C     1.460010    -1.669624    -2.550169
 C     1.709541    -2.482440    -1.463598
 C     0.690139    -3.632167    -1.544339
 C    -0.619153    -2.885341    -1.245731
 C    -0.871702    -2.066278    -2.338417
 C     0.289024    -2.307257    -3.323662
 C     0.560450    -3.802840    -3.071765
 C     2.033393     2.192950     0.178870
 C     0.956823     3.024043    -0.046886
 C     1.095978     4.390399    -0.290352
 C     2.374740     4.931414    -0.266448
 C     3.459993     4.138834     0.007327
 C     3.311249     2.781179     0.219453
 C    -1.081601     2.385462     1.043995
 C    -1.845123     1.251964     1.186636
 C    -2.757529     1.226988     2.228261
 C    -2.712863     2.237311     3.174228
 C    -1.850029     3.327831     3.028090
 C    -1.023856     3.449982     1.932344
 C    -2.434120     1.072635    -1.593078
 C    -3.650534     1.765058    -1.354917
 C    -4.138271     2.625948    -2.335316
 C    -3.414110     2.760225    -3.516222
 C    -2.211571     2.103064    -3.720021
 C    -1.685446     1.276230    -2.743384
 C    -5.660153     1.910399    -0.012858
 C    -3.019192    -1.178738     0.073938
 C    -2.907615    -2.049519     1.146744
 C    -3.798152    -3.132312     1.281806
 C    -4.774011    -3.334804     0.350016
 C    -4.902277    -2.504891    -0.720968
 C    -4.019849    -1.443857    -0.865970
 C    -1.898434    -2.625241     3.182894
 C     1.645418     0.104945     2.120058
 C     1.482955    -1.204686     2.608612
 C     1.403580    -1.444788     3.973363
 C     1.439404    -0.379446     4.847537
 C     1.565589     0.911126     4.391793
 C     1.681577     1.158042     3.027573
 C     1.373245    -3.542010     2.100206
 C     3.550597    -0.203987     0.006813
 C     4.142555     0.075119    -1.236054
 C     5.436045    -0.381067    -1.511766
 C     6.122212    -1.097723    -0.569043
 C     5.571291    -1.377182     0.646796
 C     4.280282    -0.927882     0.938419
 C     4.119390     1.220780    -3.235992
 O    -0.323238     2.481211    -0.091782
 O    -4.306721     1.500401    -0.181448
 O    -1.861507    -1.876107     1.965525
 O     1.463021    -2.193353     1.666943
 O     3.361700     0.799139    -2.075507
 H     2.100957    -0.878191    -2.939543
 H     2.594523    -2.484429    -0.826647
 H     0.896694    -4.527880    -0.943398
 H    -1.337954    -3.194139    -0.484222
 H    -1.835959    -1.642914    -2.626923
 H     0.137687    -1.965962    -4.356513
 H     0.210402     4.992338    -0.510027
 H     2.509176     6.001849    -0.456437
 H     4.462015     4.579589     0.046732
 H     4.188464     2.159857     0.418601
 H    -3.461695     0.396695     2.329290
 H    -3.389924     2.205078     4.034232
 H    -1.862612     4.113705     3.792469
 H    -0.372811     4.308661     1.769656
 H    -5.077064     3.168739    -2.198250
 H    -3.802858     3.420562    -4.299257
 H    -1.667645     2.260543    -4.657757
 H    -0.717663     0.772232    -2.847299
 H    -3.708762    -3.821581     2.123060
 H    -5.457587    -4.182951     0.473383
 H    -5.679018    -2.669620    -1.474130
 H    -4.117739    -0.784483    -1.734134
 H     1.331559    -2.465283     4.358008
 H     1.374232    -0.572768     5.924088
 H     1.593516     1.746698     5.097869
 H     1.811131     2.181986     2.668449
 H     5.915267    -0.175533    -2.469599
 H     7.134610    -1.444585    -0.804789
 H     6.131221    -1.937234     1.402115
 H     3.860199    -1.123829     1.927724
 H    -5.753497     3.011120     0.037866
 H    -5.983093     1.479473     0.944901
 H    -6.302604     1.526879    -0.826844
 H    -1.075870    -2.237990     3.798547
 H    -1.754330    -3.706795     3.002620
 H    -2.854856    -2.473830     3.715076
 H     2.242431    -3.825465     2.723534
 H     1.374537    -4.152786     1.187924
 H     0.445913    -3.736344     2.663952
 H     5.015499     1.787071    -2.933405
 H     3.449560     1.876262    -3.810564
 H     4.405765     0.358069    -3.861915
 H     1.491010    -4.164376    -3.547046
 H    -0.285346    -4.449931    -3.366611
   99
2-OMe Conformer 1 (+0.00)
Rh     0.199644    -0.935432    -0.915408
 P     1.897574     0.332178     0.312287
 P    -1.860314     0.084720    -0.166688
 C     1.411505    -1.567503    -2.641634
 C     1.657048    -2.463414    -1.581231
 C     0.638197    -3.615820    -1.750842
 C    -0.676216    -2.877150    -1.405554
 C    -0.923825    -1.987445    -2.476840
 C     0.251708    -2.173540    -3.467574
 C     0.535329    -3.696132    -3.303188
 C     2.054346     2.204978     0.344986
 C     0.915912     3.035186     0.287615
 C     1.021117     4.434038     0.222313
 C     2.287619     5.033195     0.270472
 C     3.435034     4.230733     0.378184
 C     3.317918     2.833393     0.405903
 C    -1.096664     2.273744     1.369586
 C    -1.985333     1.181284     1.326956
 C    -2.875134     0.996443     2.400408
 C    -2.846148     1.859490     3.505814
 C    -1.925413     2.919587     3.543559
 C    -1.046320     3.139973     2.472232
 C    -2.521773     1.156233    -1.538249
 C    -3.764152     1.849010    -1.456157
 C    -4.166746     2.694641    -2.511159
 C    -3.342009     2.862702    -3.633605
 C    -2.108839     2.200796    -3.720823
 C    -1.710171     1.359625    -2.671570
 C    -5.751142     2.338143    -0.193372
 C    -3.155990    -1.226754     0.085931
 C    -3.031515    -2.137036     1.171781
 C    -3.963029    -3.180509     1.339476
 C    -5.001502    -3.343881     0.408268
 C    -5.118053    -2.477254    -0.686718
 C    -4.198478    -1.426793    -0.838552
 C    -1.867284    -2.716146     3.195731
 C     1.874781    -0.081144     2.137940
 C     1.836777    -1.436051     2.573242
 C     1.808834    -1.741642     3.948399
 C     1.801928    -0.706505     4.898010
 C     1.830493     0.631004     4.486710
 C     1.871493     0.931775     3.115893
 C     1.937016    -3.767182     1.988592
 C     3.638244    -0.119163    -0.210980
 C     4.107725     0.278731    -1.495055
 C     5.405278    -0.063929    -1.919761
 C     6.246393    -0.801529    -1.071516
 C     5.807698    -1.187278     0.201717
 C     4.513393    -0.840353     0.623032
 C     3.718986     1.604685    -3.471954
 O    -0.336158     2.437665     0.214364
 O    -4.507926     1.636149    -0.330795
 O    -1.960743    -1.925811     2.003425
 O     1.863579    -2.392005     1.589379
 O     3.233005     1.022959    -2.251203
 H     2.060553    -0.758085    -2.977630
 H     2.540811    -2.498946    -0.943062
 H     0.839613    -4.542040    -1.196224
 H    -1.401238    -3.214471    -0.661589
 H    -1.882570    -1.533886    -2.736984
 H     0.107366    -1.774291    -4.480258
 H     0.108563     5.030301     0.131707
 H     2.375900     6.123076     0.226082
 H     4.426389     4.690927     0.431104
 H     4.220465     2.219322     0.472085
 H    -3.598904     0.178207     2.363465
 H    -3.542500     1.705888     4.335702
 H    -1.896891     3.592582     4.406399
 H    -0.342253     3.976076     2.486026
 H    -5.121070     3.223724    -2.460099
 H    -3.671955     3.523086    -4.442117
 H    -1.462476     2.341537    -4.592048
 H    -0.739245     0.846508    -2.701745
 H    -3.880409    -3.868196     2.184326
 H    -5.717918    -4.160017     0.545518
 H    -5.923051    -2.608237    -1.415541
 H    -4.295170    -0.743699    -1.687285
 H     1.806624    -2.781191     4.284380
 H     1.782420    -0.958501     5.963082
 H     1.831321     1.440276     5.222166
 H     1.909669     1.977032     2.800063
 H     5.765559     0.244049    -2.904009
 H     7.252983    -1.063002    -1.412633
 H     6.468804    -1.743722     0.872308
 H     4.185593    -1.116392     1.628167
 H    -5.599076     3.432606    -0.204402
 H    -6.153152     2.034665     0.782769
 H    -6.464824     2.055981    -0.988877
 H    -0.985162    -2.337266     3.730014
 H    -1.730299    -3.788613     2.961297
 H    -2.765560    -2.594746     3.828327
 H     2.840179    -3.962796     2.594874
 H     1.992252    -4.344045     1.055316
 H     1.039230    -4.073538     2.555183
 H     4.598844     2.245074    -3.283893
 H     2.892535     2.218473    -3.855178
 H     3.978911     0.829319    -4.216132
 H     1.478793    -4.016183    -3.780640
 H    -0.300853    -4.328941    -3.650498
   99
2-OMe Conformer 2 (+0.13)
Rh    -0.335810     1.278193    -0.433841
 P    -2.046862    -0.271402     0.299748
 P     1.713810    -0.072541    -0.190628
 C    -1.647464     2.269141    -1.890344
 C    -1.736254     2.937761    -0.645899
 C    -0.672822     4.064944    -0.697848
 C     0.627961     3.220788    -0.669375
 C     0.691195     2.558788    -1.917226
 C    -0.559259     2.999666    -2.705794
 C    -0.735128     4.462661    -2.202356
 C    -1.790809    -2.112964     0.287782
 C    -0.666007    -2.563305     1.014859
 C    -0.291134    -3.912100     1.038105
 C    -1.084460    -4.838361     0.341119
 C    -2.232672    -4.422486    -0.351977
 C    -2.583066    -3.062265    -0.381143
 C     1.287414    -1.627875     2.143375
 C     2.247878    -0.908819     1.405709
 C     3.566797    -0.880570     1.902455
 C     3.902518    -1.543817     3.091609
 C     2.923393    -2.249442     3.811683
 C     1.603758    -2.289274     3.340532
 C     1.759649    -1.476775    -1.417386
 C     2.856361    -2.382091    -1.545210
 C     2.786995    -3.446681    -2.466560
 C     1.642944    -3.618243    -3.259372
 C     0.562508    -2.733757    -3.149987
 C     0.629383    -1.671176    -2.235351
 C     5.059006    -3.043885    -0.842922
 C     3.215319     0.945858    -0.641474
 C     3.694532     1.967891     0.222860
 C     4.797178     2.762050    -0.149357
 C     5.409094     2.569361    -1.397431
 C     4.930664     1.588491    -2.276567
 C     3.845223     0.786010    -1.891807
 C     3.593436     2.992102     2.399866
 C    -2.486912    -0.012128     2.099628
 C    -1.890453     1.002949     2.888860
 C    -2.242001     1.139510     4.247877
 C    -3.172371     0.262518     4.824291
 C    -3.756183    -0.759388     4.062239
 C    -3.406255    -0.889041     2.710859
 C    -0.321363     2.820531     3.062460
 C    -3.699768    -0.024811    -0.542758
 C    -3.867152    -0.318201    -1.926525
 C    -5.106148    -0.100466    -2.560644
 C    -6.178766     0.443187    -1.837338
 C    -6.023270     0.775909    -0.486235
 C    -4.793140     0.538814     0.147424
 C    -2.876182    -1.050025    -3.993904
 O    -0.032594    -1.551118     1.716596
 O     3.946264    -2.143271    -0.758956
 O     3.018622     2.121715     1.413205
 O    -0.966050     1.812753     2.271026
 O    -2.759067    -0.800874    -2.584423
 H    -2.387192     1.599150    -2.326612
 H    -2.575775     2.904774     0.052010
 H    -0.761227     4.860337     0.054261
 H     1.450507     3.360253     0.034600
 H     1.572930     2.101199    -2.368040
 H    -0.547935     2.814003    -3.787879
 H     0.594508    -4.229414     1.595193
 H    -0.805825    -5.896779     0.354105
 H    -2.856511    -5.155681    -0.871701
 H    -3.475752    -2.739870    -0.923485
 H     4.339134    -0.350283     1.339714
 H     4.933658    -1.510531     3.457280
 H     3.183569    -2.761277     4.743370
 H     0.812835    -2.805749     3.892019
 H     3.623325    -4.141529    -2.570086
 H     1.604733    -4.453335    -3.966390
 H    -0.332354    -2.881422    -3.760481
 H    -0.209887    -0.972566    -2.131387
 H     5.175041     3.536146     0.522486
 H     6.261093     3.196620    -1.677776
 H     5.402311     1.438168    -3.251974
 H     3.479936     0.011825    -2.573296
 H    -1.790627     1.921191     4.862443
 H    -3.433461     0.381783     5.880614
 H    -4.474496    -1.450604     4.512068
 H    -3.851338    -1.690600     2.112322
 H    -5.240292    -0.349370    -3.615489
 H    -7.135455     0.607766    -2.342872
 H    -6.852668     1.208899     0.080133
 H    -4.683236     0.786170     1.206213
 H     5.508838    -3.036763    -1.852410
 H     4.765126    -4.075159    -0.576144
 H     5.792431    -2.673536    -0.113630
 H     4.627991     2.691760     2.644205
 H     2.963079     2.885441     3.293231
 H     3.586783     4.046781     2.067572
 H     0.382557     3.316826     2.381844
 H     0.232306     2.370662     3.906465
 H    -1.049903     3.556783     3.448179
 H    -1.872685    -1.346033    -4.327452
 H    -3.187857    -0.140868    -4.539777
 H    -3.591531    -1.866441    -4.200726
 H    -1.704874     4.905905    -2.491496
 H     0.093030     5.126272    -2.509590
   99
2-OMe Conformer 3 (+0.49)
Rh     0.022709    -0.070642    -1.265065
 P     1.971128     0.276106     0.100879
 P    -1.753203    -0.117810     0.421321
 C     1.210392     0.026079    -3.084152
 C     1.060023    -1.335217    -2.714259
 C    -0.175297    -1.859270    -3.478894
 C    -1.291091    -1.103897    -2.724088
 C    -1.159421     0.253826    -3.081756
 C     0.042122     0.330179    -4.057263
 C    -0.090109    -1.033744    -4.796359
 C     2.003950     0.174868     1.957652
 C     1.040543     0.957826     2.625443
 C     0.936385     0.963904     4.023569
 C     1.838740     0.189767     4.770264
 C     2.833410    -0.565414     4.128865
 C     2.914421    -0.571987     2.727339
 C    -1.034023     2.081897     2.132734
 C    -2.089485     1.310518     1.601672
 C    -3.404765     1.670275     1.969992
 C    -3.651950     2.771234     2.803351
 C    -2.585062     3.551457     3.277174
 C    -1.268510     3.207211     2.939362
 C    -3.466394    -0.317452    -0.319953
 C    -4.023829     0.724188    -1.114834
 C    -5.297705     0.577846    -1.696367
 C    -6.032914    -0.599621    -1.488722
 C    -5.511743    -1.625776    -0.691067
 C    -4.240895    -1.475376    -0.112614
 C    -3.899240     3.024705    -1.810204
 C    -1.643819    -1.566219     1.604964
 C    -1.500646    -2.897604     1.118745
 C    -1.409256    -3.977734     2.019540
 C    -1.442974    -3.745446     3.404458
 C    -1.577222    -2.443132     3.898653
 C    -1.682621    -1.370560     2.998870
 C    -1.490051    -4.389761    -0.766374
 C     3.389150    -0.807268    -0.443749
 C     3.354265    -2.203374    -0.163161
 C     4.382451    -3.050229    -0.622169
 C     5.430255    -2.523534    -1.394200
 C     5.461076    -1.159796    -1.712462
 C     4.445179    -0.314597    -1.236398
 C     2.262373    -4.003940     0.997967
 C     2.670524     2.000638    -0.113533
 C     1.991283     3.026955    -0.819446
 C     2.557180     4.316884    -0.906354
 C     3.780984     4.593392    -0.281183
 C     4.451617     3.597731     0.443430
 C     3.888592     2.317014     0.524333
 C     0.072898     3.736699    -2.085105
 O     0.271733     1.755524     1.780852
 O    -3.265315     1.866568    -1.243977
 O    -1.500143    -3.054928    -0.243716
 O     2.272484    -2.639788     0.556276
 O     0.780824     2.706703    -1.383560
 H     2.122343     0.622505    -3.008561
 H     1.822817    -1.977095    -2.270154
 H    -0.277995    -2.949858    -3.554478
 H    -2.148996    -1.579647    -2.248378
 H    -1.904454     1.036796    -2.930528
 H     0.130274     1.242859    -4.661536
 H     0.175039     1.572687     4.518425
 H     1.770178     0.192931     5.862657
 H     3.547264    -1.148892     4.717857
 H     3.692155    -1.157320     2.229406
 H    -4.246194     1.079755     1.596812
 H    -4.681646     3.022488     3.075521
 H    -2.774157     4.423150     3.911245
 H    -0.415136     3.795767     3.288820
 H    -5.723011     1.377533    -2.306934
 H    -7.021495    -0.701094    -1.947324
 H    -6.090691    -2.535186    -0.506077
 H    -3.853599    -2.265992     0.533921
 H    -1.327716    -5.001703     1.647490
 H    -1.373590    -4.595107     4.091161
 H    -1.612697    -2.256138     4.975499
 H    -1.807625    -0.358520     3.390848
 H     4.367360    -4.116990    -0.387364
 H     6.221694    -3.191997    -1.747554
 H     6.273038    -0.747934    -2.318473
 H     4.483469     0.752730    -1.470841
 H     2.043648     5.111299    -1.451933
 H     4.203597     5.600226    -0.358099
 H     5.399767     3.813428     0.943922
 H     4.402558     1.539833     1.099112
 H    -3.179164     3.845863    -1.690730
 H    -4.829839     3.272927    -1.269880
 H    -4.123492     2.884409    -2.883933
 H    -1.547338    -4.281180    -1.858137
 H    -2.360906    -4.969716    -0.409875
 H    -0.559442    -4.923365    -0.501056
 H     3.148673    -4.230961     1.618248
 H     2.226866    -4.705542     0.143503
 H     1.350972    -4.108255     1.602356
 H     0.652386     4.111163    -2.948835
 H    -0.176906     4.579675    -1.415263
 H    -0.850794     3.260641    -2.439423
 H     0.798002    -1.281070    -5.404980
 H    -1.005445    -1.108166    -5.410804
   99
2-OMe Conformer 4 (+0.69)
Rh     0.097503     1.446036    -0.002671
 P    -1.853213    -0.063077     0.089942
 P     1.967460    -0.090118    -0.131458
 C    -0.961570     3.205748    -0.787591
 C    -1.122136     3.191812     0.613475
 C     0.041981     4.031992     1.186944
 C     1.235442     3.101064     0.872607
 C     1.404411     3.125003    -0.530548
 C     0.296370     4.061167    -1.074951
 C     0.207375     5.109965     0.073934
 C    -2.202702    -1.482637    -1.090571
 C    -1.145725    -2.325690    -1.485541
 C    -1.340905    -3.406174    -2.360599
 C    -2.629312    -3.669326    -2.845001
 C    -3.701850    -2.846670    -2.461016
 C    -3.488902    -1.764702    -1.595184
 C     0.778696    -2.595395    -0.019937
 C     1.820553    -1.818331     0.529262
 C     2.607069    -2.374559     1.552678
 C     2.330923    -3.662993     2.036746
 C     1.262884    -4.401678     1.500835
 C     0.478553    -3.876707     0.461432
 C     2.431390    -0.289044    -1.921344
 C     3.441280    -1.185440    -2.373928
 C     3.697994    -1.312109    -3.755135
 C     2.958541    -0.560342    -4.681020
 C     1.954509     0.318651    -4.250396
 C     1.697783     0.440771    -2.876653
 C     5.131228    -2.804383    -1.820382
 C     3.505144     0.602859     0.666011
 C     3.544819     0.872229     2.062632
 C     4.695601     1.433199     2.650955
 C     5.801649     1.760729     1.851549
 C     5.766657     1.538882     0.469058
 C     4.625125     0.962736    -0.109602
 C     2.379844     0.910986     4.167652
 C    -1.930286    -0.880337     1.761616
 C    -2.994996    -1.732583     2.183153
 C    -2.939988    -2.354915     3.446832
 C    -1.839658    -2.141242     4.289606
 C    -0.788786    -1.305172     3.891050
 C    -0.843264    -0.679972     2.635695
 C    -5.115740    -2.754931     1.693932
 C    -3.426237     0.937046     0.002303
 C    -3.860466     1.491888    -1.232814
 C    -5.021801     2.287031    -1.290894
 C    -5.737648     2.563618    -0.115763
 C    -5.305604     2.052620     1.116049
 C    -4.159898     1.242809     1.165199
 C    -3.548372     1.608415    -3.622108
 O     0.139710    -1.982896    -1.086692
 O     4.119557    -1.874460    -1.409268
 O     2.404419     0.570497     2.772766
 O    -4.039657    -1.884139     1.318312
 O    -3.077232     1.205159    -2.326432
 H    -1.699477     2.918074    -1.537702
 H    -2.023749     2.920171     1.165071
 H    -0.059752     4.364789     2.228320
 H     1.967517     2.768703     1.609339
 H     2.306031     2.844840    -1.080395
 H     0.420316     4.421601    -2.104764
 H    -0.480104    -4.009562    -2.662717
 H    -2.792712    -4.508675    -3.527991
 H    -4.709270    -3.046819    -2.839171
 H    -4.331032    -1.137243    -1.293188
 H     3.440526    -1.800956     1.966397
 H     2.948970    -4.089368     2.832592
 H     1.041209    -5.402536     1.884699
 H    -0.344683    -4.450175     0.026920
 H     4.473607    -1.993875    -4.111489
 H     3.173595    -0.670999    -5.748792
 H     1.374292     0.898130    -4.974304
 H     0.897318     1.100742    -2.513755
 H     4.735252     1.619318     3.726371
 H     6.688902     2.197492     2.320597
 H     6.621653     1.804812    -0.159078
 H     4.600820     0.790230    -1.188591
 H    -3.752415    -3.006277     3.776447
 H    -1.810765    -2.638302     5.264661
 H     0.074772    -1.157618     4.544929
 H    -0.022882    -0.029487     2.305987
 H    -5.364666     2.699054    -2.242845
 H    -6.635387     3.187300    -0.171333
 H    -5.859854     2.271183     2.033381
 H    -3.829217     0.832760     2.124331
 H     4.710247    -3.600768    -2.460499
 H     5.516996    -3.247051    -0.892100
 H     5.953871    -2.296203    -2.356046
 H     1.362721     0.681196     4.512113
 H     2.582764     1.986216     4.324211
 H     3.110067     0.312120     4.741419
 H    -5.632000    -2.390483     2.600565
 H    -4.759795    -3.787666     1.860268
 H    -5.814072    -2.741694     0.845979
 H    -4.541438     1.175445    -3.837663
 H    -2.813726     1.215919    -4.338085
 H    -3.599316     2.709277    -3.710775
 H    -0.670009     5.775419    -0.014094
 H     1.129305     5.708654     0.182858
   99
2-OMe Conformer 5 (+0.78)
Rh    -0.236745    -1.213625    -0.362524
 P    -2.034069     0.340923     0.158473
 P     1.690845     0.199747    -0.048815
 C    -1.553357    -2.989646    -0.296847
 C    -1.337706    -2.619293    -1.641295
 C    -0.110764    -3.428505    -2.125416
 C     1.018494    -2.748966    -1.311223
 C     0.794754    -3.108817     0.037082
 C    -0.454237    -4.021911     0.044852
 C    -0.295198    -4.750937    -1.322846
 C    -2.379985     1.899366    -0.821418
 C    -1.316176     2.648103    -1.367061
 C    -1.540634     3.746990    -2.210642
 C    -2.856478     4.155381    -2.473381
 C    -3.931917     3.462524    -1.894249
 C    -3.694713     2.340273    -1.086612
 C     0.665991     2.798289    -0.026053
 C     1.604349     1.948916     0.597462
 C     2.421966     2.491592     1.608839
 C     2.266402     3.823462     2.020542
 C     1.292370     4.634110     1.416655
 C     0.489732     4.128757     0.383678
 C     2.782734    -0.658300     1.196280
 C     3.839634    -1.550337     0.863289
 C     4.548563    -2.217618     1.885274
 C     4.198424    -2.030065     3.230310
 C     3.133137    -1.185507     3.573044
 C     2.432783    -0.517000     2.556366
 C     5.199651    -2.573481    -0.839419
 C     2.587254     0.471862    -1.652879
 C     3.876876     1.066464    -1.722743
 C     4.454293     1.338224    -2.978937
 C     3.754132     1.029443    -4.156630
 C     2.476588     0.455603    -4.100331
 C     1.902526     0.185935    -2.847741
 C     5.751896     2.009265    -0.554810
 C    -3.720297    -0.471533     0.162933
 C    -4.338952    -0.864453    -1.058638
 C    -5.586037    -1.518150    -1.048195
 C    -6.223119    -1.793215     0.172153
 C    -5.632045    -1.409651     1.382871
 C    -4.392261    -0.750334     1.368862
 C    -4.323840    -0.762205    -3.467924
 C    -1.874973     0.981036     1.905418
 C    -1.466772     0.099023     2.945270
 C    -1.303292     0.577030     4.259798
 C    -1.555321     1.928385     4.547968
 C    -1.971656     2.805739     3.538966
 C    -2.127911     2.327282     2.228353
 C    -0.896869    -2.146538     3.605880
 O    -0.011932     2.236894    -1.106957
 O     4.100247    -1.730277    -0.468425
 O     4.485805     1.337308    -0.529279
 O    -3.662012    -0.543728    -2.211322
 O    -1.280107    -1.212378     2.585168
 H    -2.453202    -2.819286     0.296260
 H    -2.037416    -2.091672    -2.290432
 H     0.038019    -3.492023    -3.211561
 H     1.951824    -2.369683    -1.731381
 H     1.507178    -3.026532     0.861220
 H    -0.612747    -4.633063     0.943580
 H    -0.681642     4.266433    -2.645238
 H    -3.038736     5.016374    -3.123816
 H    -4.960195     3.787500    -2.079795
 H    -4.540706     1.795203    -0.658101
 H     3.184321     1.864864     2.077274
 H     2.906794     4.226073     2.811053
 H     1.162961     5.672616     1.737449
 H    -0.255402     4.759972    -0.107306
 H     5.371614    -2.890140     1.633671
 H     4.761619    -2.555469     4.008050
 H     2.854540    -1.036646     4.620578
 H     1.599489     0.141046     2.825432
 H     5.446525     1.790580    -3.045408
 H     4.217755     1.248813    -5.123926
 H     1.927768     0.227476    -5.018740
 H     0.895727    -0.244607    -2.774057
 H    -6.063751    -1.813598    -1.985063
 H    -7.190849    -2.304503     0.166178
 H    -6.133498    -1.608400     2.334346
 H    -3.944849    -0.430066     2.313335
 H    -0.993357    -0.097910     5.060797
 H    -1.428184     2.287173     5.574279
 H    -2.175249     3.856303     3.764208
 H    -2.452425     3.011943     1.440174
 H     5.037327    -3.618088    -0.515895
 H     6.151836    -2.202255    -0.419135
 H     5.243468    -2.532037    -1.936388
 H     6.525371     1.397285    -1.054195
 H     6.029353     2.158418     0.497766
 H     5.677782     2.990062    -1.058565
 H    -5.284623    -0.219198    -3.510782
 H    -4.498965    -1.838002    -3.652858
 H    -3.642743    -0.364241    -4.232552
 H     0.090992    -1.893810     4.030663
 H    -0.837307    -3.121349     3.103413
 H    -1.652719    -2.192585     4.410498
 H    -1.198706    -5.314899    -1.616358
 H     0.592654    -5.407092    -1.364584
   99
2-OMe Conformer 6 (+1.68)
Rh     0.002868    -1.160594    -0.337991
 P    -1.892732     0.243316     0.244564
 P     1.789895     0.392119     0.035929
 C    -1.186256    -3.009241    -0.034170
 C    -0.983732    -2.791542    -1.413377
 C     0.308226    -3.560615    -1.787805
 C     1.372334    -2.703615    -1.054125
 C     1.145641    -2.912514     0.328645
 C    -0.026399    -3.913042     0.434861
 C     0.207074    -4.786535    -0.832994
 C    -2.356855     1.742234    -0.788336
 C    -1.355735     2.559433    -1.355743
 C    -1.665253     3.610335    -2.233279
 C    -3.008390     3.900819    -2.514572
 C    -4.025905     3.139267    -1.917960
 C    -3.700990     2.067411    -1.072981
 C     0.599771     2.913830    -0.010620
 C     1.575910     2.143824     0.656219
 C     2.347924     2.772010     1.654250
 C     2.112657     4.110067     2.007227
 C     1.102683     4.838827     1.360856
 C     0.342617     4.246569     0.341192
 C     2.969949    -0.332728     1.288550
 C     4.100721    -1.141296     0.978237
 C     4.873843    -1.702381     2.018745
 C     4.511450    -1.506925     3.358224
 C     3.369149    -0.759465     3.680145
 C     2.609769    -0.189012     2.647892
 C     5.554109    -2.088292    -0.693178
 C     2.761070     0.781634    -1.511271
 C     2.244454     0.525945    -2.807016
 C     2.985083     0.910998    -3.945205
 C     4.222223     1.553337    -3.796128
 C     4.735562     1.825952    -2.519265
 C     3.998598     1.442414    -1.391485
 C     0.443393    -0.279424    -4.184719
 C    -3.526029    -0.674101     0.281305
 C    -4.104509    -1.174956    -0.920236
 C    -5.308064    -1.904695    -0.882985
 C    -5.945028    -2.145496     0.344681
 C    -5.396908    -1.651875     1.535156
 C    -4.199097    -0.920092     1.493780
 C    -4.088353    -1.194487    -3.328593
 C    -1.781041     0.963114     1.966312
 C    -1.371873     0.148125     3.061046
 C    -1.224009     0.707689     4.345806
 C    -1.498215     2.068894     4.554578
 C    -1.923822     2.877867     3.494138
 C    -2.061601     2.320541     2.213195
 C    -0.766336    -2.035011     3.867391
 O    -0.020612     2.271085    -1.080869
 O     4.370185    -1.354139    -0.346570
 O     1.019650    -0.091320    -2.886204
 O    -3.438581    -0.877751    -2.087547
 O    -1.174758    -1.181288     2.789445
 H    -2.098819    -2.830374     0.535461
 H    -1.719104    -2.402858    -2.119125
 H     0.478240    -3.746138    -2.856746
 H     2.286344    -2.314944    -1.506713
 H     1.830712    -2.683187     1.147178
 H    -0.154997    -4.421735     1.399552
 H    -0.849298     4.187508    -2.678221
 H    -3.256749     4.724393    -3.191116
 H    -5.076546     3.372265    -2.116297
 H    -4.502243     1.470904    -0.627479
 H     3.135609     2.212384     2.165275
 H     2.720039     4.579551     2.786666
 H     0.912333     5.880858     1.636335
 H    -0.430150     4.813744    -0.184288
 H     5.754227    -2.304281     1.783334
 H     5.123557    -1.952335     4.148772
 H     3.075780    -0.610633     4.723497
 H     1.715797     0.390762     2.901372
 H     2.597970     0.718714    -4.948227
 H     4.781155     1.847875    -4.690130
 H     5.695538     2.336735    -2.401364
 H     4.387627     1.663202    -0.391975
 H    -5.753594    -2.285861    -1.804595
 H    -6.878750    -2.716360     0.359321
 H    -5.899104    -1.822293     2.491739
 H    -3.786613    -0.516507     2.421721
 H    -0.912290     0.085451     5.187685
 H    -1.383792     2.488227     5.559228
 H    -2.148903     3.935713     3.655737
 H    -2.393691     2.953876     1.386590
 H     5.503477    -3.132021    -0.332735
 H     6.461147    -1.601836    -0.291739
 H     5.591984    -2.079996    -1.790946
 H    -0.534590    -0.745263    -4.002642
 H     1.060736    -0.949454    -4.811249
 H     0.302006     0.685059    -4.705237
 H    -5.084058    -0.720484    -3.389910
 H    -4.190991    -2.286614    -3.467649
 H    -3.440788    -0.783872    -4.115654
 H     0.215653    -1.729806     4.271801
 H    -0.683416    -3.039887     3.431744
 H    -1.516914    -2.048102     4.678512
 H    -0.647928    -5.447594    -1.062728
 H     1.140941    -5.375057    -0.786923
   99
2-OMe Conformer 7 (+2.07)
Rh     0.082267     1.410659    -0.068516
 P    -1.891020    -0.070627     0.083597
 P     1.967119    -0.126182    -0.123736
 C    -0.959100     3.141850    -0.931985
 C    -1.144792     3.172928     0.466287
 C     0.011594     4.029424     1.033304
 C     1.209113     3.087015     0.768074
 C     1.399473     3.067476    -0.633429
 C     0.303618     3.988525    -1.224027
 C     0.196571     5.072127    -0.109709
 C    -2.223661    -1.635749    -0.901434
 C    -1.157608    -2.498226    -1.217377
 C    -1.340637    -3.665309    -1.977454
 C    -2.627034    -3.993505    -2.424651
 C    -3.709161    -3.148513    -2.122909
 C    -3.507235    -1.981519    -1.373590
 C     0.819603    -2.634459     0.195233
 C     1.882050    -1.819082     0.638283
 C     2.741857    -2.320852     1.630994
 C     2.510548    -3.583499     2.198468
 C     1.412236    -4.352528     1.778955
 C     0.558347    -3.887953     0.766475
 C     2.400609    -0.413212    -1.908452
 C     3.444529    -1.285536    -2.329720
 C     3.683795    -1.477497    -3.706571
 C     2.896184    -0.811202    -4.657918
 C     1.861889     0.046824    -4.257462
 C     1.621475     0.232641    -2.887751
 C     5.220132    -2.787299    -1.719889
 C     3.503220     0.652481     0.591680
 C     3.603766     0.908883     1.987036
 C     4.744715     1.541619     2.518800
 C     5.778645     1.951877     1.662892
 C     5.682334     1.737983     0.281532
 C     4.550905     1.092066    -0.241321
 C     2.670642     0.559142     4.177223
 C    -2.052349    -0.544684     1.877614
 C    -3.070516    -1.389084     2.411401
 C    -3.115134    -1.647064     3.797487
 C    -2.181058    -1.050567     4.656802
 C    -1.186624    -0.202841     4.150332
 C    -1.122292     0.029868     2.768033
 C    -4.998707    -2.771334     2.017162
 C    -3.451062     0.903328    -0.241495
 C    -3.765364     1.302515    -1.570082
 C    -4.921225     2.061946    -1.834656
 C    -5.756373     2.451589    -0.775321
 C    -5.448781     2.089114     0.542989
 C    -4.303666     1.317275     0.799554
 C    -3.212709     1.146064    -3.911860
 O     0.119717    -2.087447    -0.866484
 O     4.171130    -1.885232    -1.341576
 O     2.529187     0.516591     2.749418
 O    -3.980490    -1.888061     1.526792
 O    -2.874352     0.902904    -2.537386
 H    -1.687150     2.836882    -1.684922
 H    -2.060024     2.926289     1.007619
 H    -0.106877     4.394295     2.062086
 H     1.929186     2.777563     1.527286
 H     2.307825     2.767167    -1.160664
 H     0.445330     4.316530    -2.262306
 H    -0.472823    -4.283348    -2.224870
 H    -2.781536    -4.899634    -3.018612
 H    -4.714546    -3.397171    -2.476930
 H    -4.355587    -1.333573    -1.139188
 H     3.599999    -1.725983     1.952973
 H     3.186387    -3.965744     2.969349
 H     1.222687    -5.331139     2.231283
 H    -0.286185    -4.488322     0.418108
 H     4.483699    -2.142570    -4.040023
 H     3.098808    -0.971034    -5.721906
 H     1.247667     0.562221    -5.001516
 H     0.802808     0.881746    -2.544675
 H     4.826219     1.726667     3.592348
 H     6.658502     2.446345     2.086436
 H     6.483678     2.062510    -0.388466
 H     4.481665     0.917969    -1.318825
 H    -3.887607    -2.298843     4.211578
 H    -2.241904    -1.250823     5.731426
 H    -0.474425     0.279637     4.825545
 H    -0.336996     0.675288     2.345767
 H    -5.170040     2.356716    -2.856809
 H    -6.650306     3.045266    -0.990870
 H    -6.097650     2.394530     1.368872
 H    -4.069655     1.024182     1.827344
 H     6.006828    -2.271528    -2.300329
 H     4.827774    -3.638934    -2.304709
 H     5.644053    -3.156435    -0.776209
 H     2.729855     1.598402     4.549656
 H     3.564223    -0.000688     4.507247
 H     1.769883     0.073350     4.575142
 H    -5.663369    -2.261229     2.737939
 H    -4.560403    -3.669388     2.488593
 H    -5.577468    -3.070006     1.132412
 H    -3.258470     2.228356    -4.132975
 H    -4.176960     0.675400    -4.174109
 H    -2.407728     0.684882    -4.499686
 H    -0.678350     5.735258    -0.232697
 H     1.117366     5.673088    -0.003792
   99
2-OMe Conformer 8 (+2.74)
Rh    -0.310519     1.231269    -0.360988
 P    -1.887235    -0.556685     0.017352
 P     1.814490     0.030242    -0.181827
 C    -1.601868     2.256984    -1.821958
 C    -1.883136     2.735856    -0.518413
 C    -0.966461     3.971442    -0.320381
 C     0.423576     3.285386    -0.266848
 C     0.674505     2.810980    -1.573731
 C    -0.548303     3.210547    -2.424663
 C    -0.948522     4.561493    -1.761634
 C    -1.430850    -2.369705     0.029400
 C    -0.347429    -2.701282     0.872873
 C     0.158166    -4.005500     0.954909
 C    -0.468796    -5.019048     0.213474
 C    -1.589614    -4.730623    -0.580069
 C    -2.066795    -3.412822    -0.671748
 C     1.416032    -1.606710     2.112168
 C     2.357957    -0.859612     1.380049
 C     3.666617    -0.773343     1.899534
 C     4.007786    -1.399528     3.106373
 C     3.041720    -2.120875     3.828926
 C     1.735234    -2.224180     3.332287
 C     1.932948    -1.210931    -1.568517
 C     2.959586    -2.190066    -1.704281
 C     2.955179    -3.061625    -2.814002
 C     1.963785    -2.946980    -3.799770
 C     0.965714    -1.967772    -3.697368
 C     0.957977    -1.117016    -2.581993
 C     4.964336    -3.189585    -0.829943
 C     3.277720     1.149744    -0.511691
 C     3.655796     2.154727     0.422170
 C     4.724311     3.027593     0.139577
 C     5.409522     2.925161    -1.081142
 C     5.038940     1.955227    -2.021582
 C     3.982216     1.077941    -1.729968
 C     3.415006     3.052263     2.643925
 C    -2.684697    -0.440909     1.699240
 C    -2.205239     0.455970     2.684405
 C    -2.797846     0.477295     3.963815
 C    -3.855138    -0.395604     4.260794
 C    -4.328405    -1.298746     3.297500
 C    -3.735928    -1.316407     2.027508
 C    -0.589488     2.116749     3.342116
 C    -3.254259    -0.480822    -1.251825
 C    -4.473129     0.239026    -1.092271
 C    -5.409720     0.284319    -2.147940
 C    -5.128026    -0.330059    -3.375420
 C    -3.905844    -0.988645    -3.572569
 C    -2.984592    -1.052402    -2.516793
 C    -5.930498     1.521989     0.335060
 O     0.105023    -1.642390     1.646995
 O     3.923491    -2.207177    -0.739123
 O     2.927814     2.205984     1.590578
 O    -1.155280     1.273134     2.329672
 O    -4.664354     0.887571     0.098360
 H    -2.210381     1.568350    -2.410993
 H    -2.769102     2.507493     0.078233
 H    -1.216935     4.640940     0.513372
 H     1.160957     3.412515     0.528189
 H     1.638794     2.510438    -1.985901
 H    -0.421016     3.176508    -3.514633
 H     1.012993    -4.223262     1.600632
 H    -0.087132    -6.043047     0.274976
 H    -2.094341    -5.528437    -1.132782
 H    -2.937561    -3.199441    -1.296733
 H     4.427545    -0.221227     1.341856
 H     5.031220    -1.320752     3.486468
 H     3.303129    -2.600228     4.777414
 H     0.955433    -2.766488     3.874955
 H     3.732109    -3.822229    -2.919152
 H     1.984293    -3.627702    -4.657004
 H     0.203577    -1.865542    -4.475543
 H     0.188519    -0.340285    -2.468678
 H     5.021554     3.791996     0.861142
 H     6.234583     3.613225    -1.290353
 H     5.570183     1.872002    -2.974063
 H     3.697961     0.316713    -2.462176
 H    -2.437405     1.164970     4.731991
 H    -4.303275    -0.368963     5.259224
 H    -5.145812    -1.986531     3.532434
 H    -4.091454    -2.026413     1.273378
 H    -6.354882     0.815986    -2.018509
 H    -5.865415    -0.277182    -4.182484
 H    -3.670599    -1.453005    -4.534487
 H    -2.029018    -1.563068    -2.674844
 H     5.569134    -3.053994    -1.745071
 H     4.554574    -4.215589    -0.806274
 H     5.595935    -3.028827     0.054504
 H     4.458353     2.802420     2.906400
 H     2.765848     2.854832     3.508152
 H     3.350448     4.121779     2.370999
 H     0.255895     2.621780     2.856429
 H    -0.224097     1.521860     4.198589
 H    -1.319038     2.867778     3.696754
 H    -5.876535     1.905657     1.362895
 H    -6.762463     0.799555     0.256268
 H    -6.101066     2.360779    -0.364444
 H    -1.937727     4.927570    -2.090286
 H    -0.187102     5.350260    -1.898629
   99
2-OMe Conformer 9 (+3.64)
Rh     0.047948    -1.363207    -0.145461
 P     1.819320     0.288664    -0.039684
 P    -1.981302     0.011682    -0.082016
 C     1.242738    -2.852367    -1.237874
 C     1.508032    -2.975223     0.145296
 C     0.505102    -4.032125     0.674567
 C    -0.828458    -3.257149     0.535919
 C    -1.079440    -3.144040    -0.847161
 C     0.100502    -3.843684    -1.558116
 C     0.415095    -4.990362    -0.550880
 C     1.514389     2.108123    -0.316286
 C     0.470601     2.673555     0.447838
 C     0.072678     4.008660     0.284333
 C     0.767068     4.812604    -0.631862
 C     1.849759     4.292013    -1.358648
 C     2.220173     2.947915    -1.199430
 C    -1.366342     2.002862     1.859552
 C    -2.393590     1.237158     1.277260
 C    -3.695798     1.385276     1.799658
 C    -3.949953     2.256875     2.867198
 C    -2.901642     2.992394     3.446787
 C    -1.600071     2.863758     2.944110
 C    -2.062316     0.931027    -1.698054
 C    -3.020551     1.932789    -2.026788
 C    -2.984378     2.546951    -3.296738
 C    -2.029955     2.152880    -4.246203
 C    -1.099935     1.146138    -3.949842
 C    -1.122902     0.552961    -2.679078
 C    -4.918799     3.247151    -1.355490
 C    -3.521606    -1.045518    -0.120280
 C    -3.914983    -1.787521     1.028731
 C    -5.049487    -2.620477     0.987095
 C    -5.785160    -2.740408    -0.202572
 C    -5.400446    -2.033634    -1.349825
 C    -4.277267    -1.192172    -1.299839
 C    -3.571658    -2.219827     3.377195
 C     2.597222     0.257181     1.642913
 C     3.757846     1.010585     1.966869
 C     4.246545     1.006365     3.288445
 C     3.588159     0.258839     4.278808
 C     2.439841    -0.484394     3.971660
 C     1.951389    -0.473749     2.655496
 C     5.465236     2.533506     1.236202
 C     3.075297    -0.141626    -1.350899
 C     4.241664    -0.927072    -1.131895
 C     5.078742    -1.265515    -2.216694
 C     4.750851    -0.864507    -3.519504
 C     3.581629    -0.129592    -3.759984
 C     2.756965     0.218308    -2.679103
 C     5.683763    -2.076052     0.417914
 O    -0.067989     1.816677     1.397346
 O    -3.952582     2.224584    -1.075152
 O    -3.127891    -1.628741     2.145153
 O     4.337994     1.699206     0.938982
 O     4.479894    -1.342971     0.150675
 H     1.891336    -2.396766    -1.989133
 H     2.418597    -2.660887     0.660908
 H     0.721513    -4.462520     1.661381
 H    -1.538578    -3.084662     1.346245
 H    -2.029983    -2.892813    -1.320964
 H    -0.044650    -4.098520    -2.616116
 H    -0.754351     4.411050     0.875096
 H     0.467637     5.857290    -0.762988
 H     2.406200     4.929807    -2.051890
 H     3.063825     2.547509    -1.766450
 H    -4.517668     0.817348     1.356083
 H    -4.969238     2.356661     3.253305
 H    -3.095460     3.661682     4.290694
 H    -0.758754     3.409160     3.381282
 H    -3.708353     3.323738    -3.552901
 H    -2.025222     2.636605    -5.228327
 H    -0.367623     0.825746    -4.696561
 H    -0.404604    -0.238768    -2.415620
 H    -5.358694    -3.180491     1.872693
 H    -6.662356    -3.394655    -0.224379
 H    -5.972436    -2.125924    -2.277537
 H    -3.981903    -0.633199    -2.192644
 H     5.138340     1.580502     3.550594
 H     3.981794     0.266995     5.300461
 H     1.924047    -1.057909     4.747360
 H     1.041778    -1.030162     2.390989
 H     5.983394    -1.853872    -2.048368
 H     5.411625    -1.141032    -4.347097
 H     3.313176     0.175991    -4.775326
 H     1.843657     0.791624    -2.869701
 H    -4.431620     4.218856    -1.554079
 H    -5.532807     3.325707    -0.447893
 H    -5.560323     2.972492    -2.212515
 H    -4.577341    -1.856379     3.653548
 H    -2.844391    -1.900337     4.135891
 H    -3.582023    -3.323734     3.317074
 H     5.736329     3.014149     0.286223
 H     6.322198     1.940277     1.604890
 H     5.207723     3.308829     1.980437
 H     6.580526    -1.492173     0.142394
 H     5.696748    -3.044044    -0.115972
 H     5.682031    -2.254747     1.501881
 H     1.368090    -5.506410    -0.765077
 H    -0.404792    -5.726088    -0.467492
   99
2-OMe Conformer 10 (+3.76)
Rh     0.329994    -1.265251    -0.419758
 P     2.139078     0.298213    -0.007992
 P    -1.689792     0.134419    -0.167432
 C     1.654177    -2.899436    -1.023570
 C     1.477163    -2.964086     0.377962
 C     0.293894    -3.922282     0.627189
 C    -0.861061    -3.039762     0.109329
 C    -0.707528    -2.971473    -1.297411
 C     0.555499    -3.807712    -1.630323
 C     0.464462    -4.926262    -0.550494
 C     1.933518     1.871741     0.962650
 C     0.907732     2.725491     0.501621
 C     0.569039     3.907004     1.172779
 C     1.305845     4.260234     2.315290
 C     2.362976     3.453589     2.766173
 C     2.673058     2.259815     2.093688
 C    -0.912598     2.708587    -1.119188
 C    -1.978595     1.788859    -1.037515
 C    -3.222224     2.192628    -1.571880
 C    -3.379155     3.451566    -2.170653
 C    -2.293413     4.338236    -2.255159
 C    -1.048193     3.964464    -1.731932
 C    -3.136339    -0.846569    -0.838719
 C    -3.981536    -1.685002    -0.062309
 C    -5.007992    -2.428612    -0.682487
 C    -5.179548    -2.377340    -2.072840
 C    -4.327646    -1.591104    -2.861447
 C    -3.318993    -0.839827    -2.238869
 C    -4.600913    -2.519824     2.112437
 C    -2.013165     0.600493     1.603554
 C    -3.219562     1.211518     2.049570
 C    -3.346981     1.615475     3.392735
 C    -2.287536     1.413219     4.291520
 C    -1.099833     0.805068     3.866612
 C    -0.971899     0.399731     2.527834
 C    -5.414809     2.029343     1.515591
 C     3.651273    -0.494838     0.752069
 C     3.614441    -0.965537     2.096322
 C     4.739996    -1.591147     2.667064
 C     5.897637    -1.786776     1.897506
 C     5.939421    -1.367506     0.562069
 C     4.822327    -0.726385     0.002423
 C     2.335627    -1.273513     4.113097
 C     2.806976     0.982101    -1.615956
 C     2.260744     0.624544    -2.874777
 C     2.777829     1.193687    -4.056898
 C     3.825240     2.123912    -3.988543
 C     4.362405     2.503911    -2.750399
 C     3.846219     1.934223    -1.578045
 C     0.634658    -0.630770    -4.136757
 O     0.329611     2.280310    -0.675610
 O    -3.723022    -1.744822     1.282860
 O    -4.211758     1.356848     1.120869
 O     2.427254    -0.784902     2.766385
 O     1.216794    -0.272689    -2.873444
 H     2.548113    -2.561308    -1.552657
 H     2.199695    -2.677183     1.140506
 H     0.190354    -4.319175     1.645744
 H    -1.752880    -2.805866     0.693297
 H    -1.481648    -2.696587    -2.017765
 H     0.686012    -4.106492    -2.678979
 H    -0.245658     4.538067     0.808436
 H     1.055076     5.183100     2.847669
 H     2.946357     3.751047     3.642569
 H     3.494415     1.631609     2.448305
 H    -4.075549     1.514594    -1.514305
 H    -4.354703     3.737826    -2.575711
 H    -2.411338     5.314983    -2.734405
 H    -0.175822     4.620191    -1.805078
 H    -5.668491    -3.058826    -0.082784
 H    -5.979097    -2.963813    -2.536187
 H    -4.449436    -1.552557    -3.947815
 H    -2.665793    -0.212171    -2.854885
 H    -4.268134     2.086229     3.743748
 H    -2.401075     1.739166     5.330593
 H    -0.270906     0.664722     4.566143
 H    -0.048792    -0.077137     2.177503
 H     4.719315    -1.930363     3.705064
 H     6.765101    -2.275138     2.352406
 H     6.835928    -1.526959    -0.043744
 H     4.865332    -0.387067    -1.035776
 H     2.364679     0.922979    -5.030784
 H     4.214478     2.556626    -4.915599
 H     5.171512     3.237602    -2.694400
 H     4.252296     2.235541    -0.606855
 H    -4.232501    -2.380227     3.137880
 H    -4.565412    -3.593159     1.849970
 H    -5.642798    -2.158846     2.042471
 H    -5.207972     3.059047     1.859210
 H    -5.945296     1.475727     2.311792
 H    -6.044393     2.063644     0.615642
 H     1.301362    -1.080080     4.427974
 H     3.033616    -0.739891     4.783345
 H     2.535521    -2.359449     4.162791
 H     0.205059     0.252052    -4.643532
 H    -0.163872    -1.345574    -3.897034
 H     1.375849    -1.114000    -4.798649
 H     1.386757    -5.529727    -0.473852
 H    -0.411132    -5.586339    -0.685782
   99
2-OMe Conformer 11 (+4.39)
Rh     0.091640     1.328026    -0.475650
 P    -1.806714    -0.240115    -0.249737
 P     2.048465    -0.043424    -0.047233
 C    -1.010378     2.782600    -1.710110
 C    -1.247182     3.083086    -0.352104
 C    -0.166519     4.110523     0.054515
 C     1.091588     3.213339     0.021721
 C     1.336622     2.918839    -1.338218
 C     0.214764     3.627247    -2.136659
 C     0.003995     4.907333    -1.273459
 C    -1.926063    -1.961782    -1.020162
 C    -0.779088    -2.781292    -1.064966
 C    -0.803026    -4.074476    -1.611230
 C    -2.010105    -4.589646    -2.101591
 C    -3.173359    -3.804787    -2.050056
 C    -3.130376    -2.507296    -1.519356
 C     0.994190    -2.531571     0.574672
 C     1.935853    -1.571653     0.999877
 C     2.651826    -1.810412     2.185665
 C     2.400467    -2.964480     2.944105
 C     1.426813    -3.884828     2.521598
 C     0.716518    -3.680335     1.328052
 C     2.733700    -0.617636    -1.676957
 C     3.854962    -1.487902    -1.793560
 C     4.278073    -1.918170    -3.068573
 C     3.593806    -1.494664    -4.218185
 C     2.481499    -0.646584    -4.118116
 C     2.060595    -0.221646    -2.849325
 C     5.584934    -2.746990    -0.696094
 C     3.427936     0.948089     0.718949
 C     3.268539     1.517419     2.013420
 C     4.291654     2.301821     2.581060
 C     5.465043     2.552463     1.852104
 C     5.623123     2.032611     0.560962
 C     4.608322     1.236207     0.006958
 C     1.842701     1.869090     3.921719
 C    -2.143352    -0.609818     1.540506
 C    -3.317523    -1.267399     2.005412
 C    -3.449056    -1.587523     3.370684
 C    -2.425496    -1.256993     4.272835
 C    -1.269434    -0.602597     3.829539
 C    -1.138220    -0.280448     2.468681
 C    -5.440889    -2.266092     1.488164
 C    -3.303426     0.571921    -1.023955
 C    -4.213378     1.411628    -0.326308
 C    -5.285911     2.020642    -1.011031
 C    -5.437909     1.838407    -2.392853
 C    -4.520745     1.055489    -3.107907
 C    -3.466833     0.434536    -2.419974
 C    -4.912983     2.375834     1.769062
 O     0.425217    -2.230499    -0.653438
 O     4.467200    -1.850675    -0.627791
 O     2.068271     1.267918     2.637794
 O    -4.275998    -1.541501     1.070691
 O    -3.967630     1.609260     1.008537
 H    -1.706337     2.305725    -2.403208
 H    -2.146622     2.873941     0.229358
 H    -0.345168     4.669503     0.982632
 H     1.799821     3.115715     0.844852
 H     2.277895     2.568202    -1.768236
 H     0.377825     3.744125    -3.216137
 H     0.126660    -4.648709    -1.658267
 H    -2.038898    -5.596375    -2.529650
 H    -4.120327    -4.200126    -2.430288
 H    -4.041840    -1.908149    -1.490686
 H     3.412309    -1.095889     2.511253
 H     2.963694    -3.144269     3.864764
 H     1.221656    -4.779125     3.118507
 H    -0.033369    -4.398539     0.986530
 H     5.139860    -2.582024    -3.168527
 H     3.937844    -1.838719    -5.198929
 H     1.944153    -0.324527    -5.014762
 H     1.176177     0.421889    -2.739776
 H     4.179178     2.721761     3.583054
 H     6.252483     3.164921     2.302491
 H     6.531101     2.237312    -0.013457
 H     4.733721     0.829832    -1.000095
 H    -4.345487    -2.093786     3.735935
 H    -2.541028    -1.520311     5.329255
 H    -0.465982    -0.363557     4.531918
 H    -0.235901     0.228225     2.108861
 H    -5.997181     2.648918    -0.470169
 H    -6.273490     2.322185    -2.908314
 H    -4.624441     0.919584    -4.188202
 H    -2.761387    -0.189235    -2.979589
 H     5.299990    -3.712027    -1.152917
 H     5.892391    -2.912030     0.345407
 H     6.424500    -2.303878    -1.262378
 H     2.544733     1.475775     4.679116
 H     0.813892     1.600777     4.197456
 H     1.932864     2.969682     3.873228
 H    -5.173722    -3.254025     1.904864
 H    -6.045960    -2.402738     0.581172
 H    -6.025026    -1.697543     2.234642
 H    -5.921148     1.925776     1.727603
 H    -4.963457     3.422849     1.417693
 H    -4.543307     2.353318     2.803271
 H    -0.901184     5.474213    -1.555866
 H     0.884313     5.574638    -1.269007
  119
2-iPr Heavy Fixed
 C    -0.893009    -3.244965     0.680903
 C    -1.156132    -3.143585    -0.670840
 C    -0.068043    -3.945336    -1.393820
 C     1.147640    -3.044196    -1.127707
 C     1.415434    -3.155714     0.227130
 C     0.367598    -4.112221     0.813793
 C     0.183074    -5.079577    -0.374904
 C     3.470965    -0.804282     0.211481
 C     3.788539    -1.276402     1.504129
 C     3.038357    -0.904318     2.778325
 C     2.315678    -2.108120     3.395635
 C     3.978478    -0.304815     3.834128
 C     4.832169    -2.203639     1.613270
 C     5.512740    -2.682967     0.510546
 C     5.211804    -2.208003    -0.740280
 C     4.196245    -1.274323    -0.891431
 C     2.038266     0.712286    -1.902045
 C     2.987656     1.618569    -2.408919
 C     4.201708     2.095237    -1.628529
 C     5.514170     1.770772    -2.359023
 C     4.110772     3.593538    -1.315639
 C     2.795135     2.104104    -3.703466
 C     1.734245     1.701329    -4.496164
 C     0.829379     0.779521    -4.010371
 C     0.983000     0.295937    -2.722592
 C     2.059434     1.676268     0.803878
 C     3.146459     2.074286     1.567089
 C     3.112668     3.284158     2.256217
 C     1.993968     4.085769     2.186797
 C     0.904054     3.721951     1.418187
 C     0.964860     2.521897     0.720266
 C    -1.150247     2.555696    -0.515696
 C    -1.273077     3.853571    -1.011126
 C    -2.507488     4.242882    -1.504765
 C    -3.561644     3.374468    -1.539683
 C    -3.404083     2.073880    -1.078785
 C    -2.185526     1.646207    -0.545379
 C    -3.404684    -0.924760    -0.382897
 C    -3.748359    -1.102681    -1.742583
 C    -2.916305    -0.603997    -2.922526
 C    -2.313749    -1.775345    -3.717258
 C    -3.729588     0.271463    -3.888089
 C    -4.924904    -1.796769    -2.025304
 C    -5.731361    -2.331293    -1.036563
 C    -5.356175    -2.204880     0.282404
 C    -4.200822    -1.515094     0.605905
 C    -1.994365     0.271324     1.977109
 C    -2.998328     0.964051     2.679966
 C    -4.279632     1.493494     2.070799
 C    -4.263016     3.023095     2.039573
 C    -5.522651     0.974731     2.811261
 C    -2.789599     1.196117     4.048031
 C    -1.652741     0.782793     4.711773
 C    -0.675990     0.095746     4.020371
 C    -0.856938    -0.151426     2.676082
 H    -1.586486    -3.033936     1.500190
 H    -2.110880    -2.869548    -1.117680
 H    -0.265575    -4.214235    -2.440309
 H     1.829236    -2.680231    -1.901330
 H     2.358379    -2.924148     0.717665
 H     0.582085    -4.530250     1.806198
 H     2.274410    -0.145737     2.537468
 H     5.098556    -2.584007     2.606081
 H     6.305475    -3.427622     0.644994
 H     5.755309    -2.566256    -1.621512
 H     3.943202    -0.915027    -1.894066
 H     4.232776     1.549778    -0.672843
 H     3.517188     2.822657    -4.108458
 H     1.623244     2.110302    -5.506767
 H    -0.006687     0.436014    -4.629177
 H     0.254393    -0.421200    -2.309535
 H     4.038819     1.444011     1.612276
 H     3.980771     3.596597     2.845469
 H     1.960835     5.032637     2.736622
 H     0.024675     4.368685     1.342728
 H    -0.400379     4.510759    -1.050722
 H    -2.626250     5.259776    -1.897510
 H    -4.529197     3.689976    -1.943889
 H    -4.252219     1.384363    -1.119678
 H    -2.079950     0.006379    -2.536633
 H    -5.219143    -1.926923    -3.073109
 H    -6.650175    -2.862712    -1.307169
 H    -5.967905    -2.641131     1.079924
 H    -3.918142    -1.407543     1.658388
 H    -4.350210     1.129437     1.035111
 H    -3.561442     1.735643     4.608271
 H    -1.534405     0.997921     5.779786
 H     0.231025    -0.251208     4.525456
 H    -0.080489    -0.701356     2.114888
 H     1.491303    -2.471337     2.762692
 H     1.887369    -1.836388     4.376385
 H     3.007948    -2.950275     3.571282
 H     4.680087    -1.064226     4.221907
 H     3.399526     0.071538     4.695135
 H     4.584685     0.530025     3.447553
 H     5.615020     0.692453    -2.566380
 H     6.378175     2.076939    -1.743966
 H     5.592640     2.305249    -3.321918
 H     4.126217     4.195001    -2.242111
 H     4.969613     3.915341    -0.701334
 H     3.187958     3.846051    -0.768330
 H    -1.598067    -2.365219    -3.125584
 H    -1.777191    -1.397685    -4.605641
 H    -3.100869    -2.459637    -4.079678
 H    -4.520533    -0.311012    -4.391914
 H    -3.073043     0.674800    -4.678347
 H    -4.209117     1.125731    -3.386766
 H    -4.237891     3.441258     3.061665
 H    -5.170247     3.413856     1.546435
 H    -3.387214     3.414024     1.496168
 H    -5.549893    -0.126769     2.852690
 H    -6.439359     1.314610     2.298782
 H    -5.573565     1.349240     3.848169
 H    -0.684050    -5.755996    -0.260144
 H     1.090930    -5.670324    -0.595359
 O     0.039259     2.039155    -0.299260
 P    -1.890506    -0.028806     0.160189
 P     1.930832     0.120369    -0.165646
Rh     0.085855    -1.452320    -0.088635
  119
2-iPr Conformer 1 (+0.00)
 C    -1.010549    -3.210399     0.696909
 C    -1.218127    -3.148458    -0.697784
 C    -0.096673    -3.996446    -1.342741
 C     1.125040    -3.097337    -1.046306
 C     1.331918    -3.163666     0.350829
 C     0.234506    -4.101029     0.907807
 C     0.083974    -5.111166    -0.269054
 C     3.553749    -0.813094     0.430837
 C     3.845537    -1.156300     1.788858
 C     2.988784    -0.775070     3.006393
 C     2.313692    -2.019460     3.634541
 C     3.808238    -0.045243     4.098625
 C     4.996819    -1.940459     2.031760
 C     5.824635    -2.409956     1.004714
 C     5.512195    -2.100532    -0.325402
 C     4.387895    -1.310676    -0.599938
 C     2.280174     0.527636    -1.944991
 C     3.320315     1.342828    -2.481028
 C     4.441153     1.980871    -1.657317
 C     5.845638     1.642965    -2.207729
 C     4.247793     3.512733    -1.563725
 C     3.299261     1.590948    -3.872393
 C     2.316134     1.064457    -4.719149
 C     1.299418     0.260130    -4.185145
 C     1.288169     0.005060    -2.808708
 C     2.064340     1.741841     0.736331
 C     3.103202     2.189863     1.572214
 C     3.020761     3.433936     2.216936
 C     1.884231     4.239578     2.039638
 C     0.842217     3.831860     1.191684
 C     0.960009     2.599504     0.531787
 C    -1.151440     2.634464    -0.728831
 C    -1.256355     3.924510    -1.274050
 C    -2.503344     4.358689    -1.745961
 C    -3.615037     3.501103    -1.696032
 C    -3.484382     2.207354    -1.168886
 C    -2.250168     1.753221    -0.660207
 C    -3.500369    -0.891108    -0.436047
 C    -3.831976    -1.124280    -1.807835
 C    -3.054919    -0.562476    -3.008987
 C    -2.361553    -1.682181    -3.823091
 C    -3.959574     0.265382    -3.952410
 C    -4.943071    -1.954989    -2.078007
 C    -5.693527    -2.565508    -1.064670
 C    -5.342408    -2.356362     0.275721
 C    -4.254191    -1.526346     0.578701
 C    -2.152546     0.361726     1.962985
 C    -3.200580     1.040937     2.655269
 C    -4.445835     1.635901     1.997680
 C    -4.388301     3.181393     2.018235
 C    -5.756816     1.131948     2.644045
 C    -3.071173     1.187041     4.054878
 C    -1.978623     0.684973     4.771346
 C    -0.960845     0.004541     4.090010
 C    -1.054927    -0.145031     2.701339
 H    -1.736862    -2.961397     1.474842
 H    -2.144577    -2.865466    -1.196599
 H    -0.247095    -4.295157    -2.388514
 H     1.849920    -2.768061    -1.795504
 H     2.256061    -2.916682     0.873237
 H     0.393006    -4.495654     1.920015
 H     2.188625    -0.090546     2.672863
 H     5.244332    -2.199424     3.066676
 H     6.702550    -3.018108     1.244351
 H     6.136988    -2.464075    -1.147133
 H     4.154686    -1.066993    -1.640424
 H     4.389636     1.571920    -0.635746
 H     4.085931     2.219136    -4.303357
 H     2.345576     1.283138    -5.791520
 H     0.521569    -0.161442    -4.829178
 H     0.485381    -0.609462    -2.369057
 H     3.988642     1.563230     1.708943
 H     3.840795     3.770679     2.857623
 H     1.806556     5.201143     2.556385
 H    -0.042130     4.457141     1.047606
 H    -0.369381     4.559113    -1.349440
 H    -2.600397     5.362622    -2.170279
 H    -4.585601     3.836749    -2.073183
 H    -4.352846     1.542795    -1.149841
 H    -2.262441     0.107948    -2.631172
 H    -5.221493    -2.135030    -3.121917
 H    -6.543709    -3.204361    -1.323685
 H    -5.909942    -2.829375     1.083153
 H    -3.987151    -1.359851     1.626825
 H    -4.462730     1.308168     0.947524
 H    -3.862432     1.712725     4.599410
 H    -1.926241     0.822865     5.856162
 H    -0.100940    -0.403285     4.628967
 H    -0.256561    -0.673987     2.152546
 H     1.583957    -2.483782     2.953171
 H     1.781337    -1.738464     4.559540
 H     3.061499    -2.783517     3.908052
 H     4.539196    -0.722687     4.572103
 H     3.136329     0.318714     4.894006
 H     4.363688     0.819778     3.704729
 H     6.010189     0.554770    -2.267305
 H     6.619688     2.066601    -1.545706
 H     6.008159     2.066265    -3.213481
 H     4.299216     3.979504    -2.562709
 H     5.040473     3.962399    -0.941970
 H     3.274363     3.772003    -1.116561
 H    -1.602783    -2.216959    -3.230343
 H    -1.858003    -1.248900    -4.704406
 H    -3.091479    -2.422934    -4.192417
 H    -4.724354    -0.368625    -4.432879
 H    -3.354196     0.717448    -4.756035
 H    -4.480109     1.078623    -3.424298
 H    -4.392345     3.561890     3.054372
 H    -5.265625     3.606757     1.501832
 H    -3.480723     3.560375     1.521196
 H    -5.822978     0.031822     2.630226
 H    -6.624321     1.530220     2.091095
 H    -5.856503     1.464186     3.691225
 H    -0.803412    -5.761832    -0.171791
 H     0.988866    -5.724549    -0.427606
 O     0.052021     2.073199    -0.357828
 P    -1.975711     0.058382     0.111373
 P     2.004390     0.091710    -0.137313
Rh     0.042909    -1.445245    -0.092995
  106
5-iPr Heavy Fixed
Rh     0.029398    -0.007498    -0.155266
 P    -2.260467    -0.136410     0.155840
 P     2.295203     0.107458     0.238985
 C    -3.530951     0.982515    -0.531597
 C     3.662834    -0.812218    -0.531110
 C    -1.158127     0.422920     2.653160
 C     2.275478    -0.601489     1.934754
 C    -1.108864     0.968209     3.925876
 C    -2.341637     0.296078     1.938608
 C    -4.817913     0.463818    -0.698747
 C    -4.327498     3.097327    -1.310852
 C    -5.851266     1.258261    -1.183526
 C     1.065686    -0.637948     2.612108
 C     3.344652    -1.298214     2.483551
 C     3.528968    -2.153535    -0.889915
 C    -3.265390     2.334074    -0.812037
 C    -2.907623    -1.841416     0.052349
 C     2.783422     2.103998    -2.215845
 C    -5.595597     2.574737    -1.489573
 C    -3.064740    -2.554160     1.250285
 C    -2.300205     1.326696     4.529948
 C     0.119647    -0.122241    -1.968130
 C     1.936480    -2.095787     4.268414
 C     4.888258    -0.141514    -0.690330
 C     4.656094    -2.777866    -1.439573
 C    -3.506266     1.166691     3.867848
 C    -3.526470     0.669408     2.574705
 C    -3.436229    -3.886326     1.232126
 C    -3.505606    -3.819673    -1.151474
 C     0.859329    -1.377209     3.758684
 C     5.846519    -2.107110    -1.623590
 C     3.177099    -2.043608     3.646310
 C     2.959406     2.640085    -0.804671
 C    -3.113836    -2.478198    -1.178151
 C     2.810802     1.853708     0.351431
 C    -2.916893    -1.799840    -2.519518
 C     2.266505    -2.957700    -0.685119
 C    -3.659483    -4.513231     0.028279
 C    -1.933222     3.006934    -0.528500
 C     5.971419    -0.795684    -1.244351
 C     1.597038     2.765391    -2.913007
 C     2.926125     2.428700     1.612502
 C     2.489533    -4.080566     0.334770
 C    -1.556071     4.034893    -1.590774
 C    -1.936842     3.665005     0.852235
 C    -1.874279    -2.546155    -3.362102
 C     1.747274    -3.523442    -1.998070
 C     4.037123     2.287043    -3.067801
 C    -4.228914    -1.669511    -3.292119
 C     3.424162     4.542472     0.603149
 C     3.238149     3.778953     1.734003
 C     3.279870     3.985850    -0.640106
 O     0.020502     0.069248     1.971499
 O     0.218210    -0.202634    -3.095916
 H    -0.152311     1.107130     4.436557
 H    -5.017804    -0.583805    -0.453336
 H    -4.155001     4.150982    -1.549810
 H    -6.852295     0.833329    -1.310107
 H     4.310806    -1.294297     1.969807
 H     2.581107     1.018444    -2.160325
 H    -6.394064     3.216840    -1.877160
 H    -2.902341    -2.056890     2.210457
 H    -2.279579     1.758942     5.535518
 H     1.794727    -2.707174     5.165006
 H     4.986115     0.899887    -0.372222
 H     4.586500    -3.830796    -1.733845
 H    -4.442615     1.457778     4.353452
 H    -4.472699     0.599555     2.028935
 H    -3.558437    -4.429353     2.175279
 H    -3.686884    -4.334770    -2.101207
 H    -0.120769    -1.419936     4.238354
 H     6.699037    -2.635498    -2.064591
 H     4.022152    -2.602290     4.059792
 H    -2.534030    -0.776356    -2.342661
 H     1.477769    -2.285766    -0.285417
 H    -3.961887    -5.565887     0.003164
 H    -1.145049     2.218171    -0.524939
 H     6.921226    -0.265152    -1.369713
 H     0.662789     2.630206    -2.346470
 H     1.450869     2.338413    -3.919637
 H     1.760794     3.850552    -3.033752
 H     2.804882     1.818373     2.513126
 H     3.236295    -4.808587    -0.028261
 H     1.549982    -4.633727     0.508160
 H     2.841471    -3.696447     1.305363
 H    -1.592051     3.616568    -2.610746
 H    -0.534915     4.410087    -1.411017
 H    -2.219800     4.916951    -1.566221
 H    -2.677900     4.483756     0.890813
 H    -0.946901     4.101503     1.072425
 H    -2.185586     2.959993     1.660527
 H    -0.932517    -2.697340    -2.812856
 H    -1.648235    -1.985977    -4.284632
 H    -2.246789    -3.540283    -3.664794
 H     1.565055    -2.734291    -2.746545
 H     0.800839    -4.067944    -1.836625
 H     2.459353    -4.240025    -2.444133
 H     4.276764     3.355139    -3.210650
 H     3.884261     1.851567    -4.070094
 H     4.921812     1.801948    -2.625248
 H    -4.661130    -2.661895    -3.510965
 H    -4.056182    -1.167373    -4.259749
 H    -4.984519    -1.086878    -2.744455
 H     3.681125     5.603363     0.698718
 H     3.346300     4.223073     2.729091
 H     3.418877     4.610175    -1.529429
  106
5-iPr Conformer 1 (+0.00)
Rh    -0.000005    -0.000192    -0.188642
 P    -2.337671    -0.058775     0.172513
 P     2.337439     0.058719     0.172499
 C    -3.646361     1.050854    -0.560802
 C     3.646402    -1.050433    -0.561088
 C    -1.122450     0.542322     2.670553
 C     2.333972    -0.519035     1.956102
 C    -1.010318     1.140409     3.931823
 C    -2.334042     0.518374     1.956267
 C    -4.952719     0.516840    -0.666977
 C    -4.489552     3.166381    -1.384068
 C    -6.016412     1.300076    -1.133506
 C     1.122371    -0.543975     2.670299
 C     3.477510    -1.060234     2.578470
 C     3.396540    -2.407596    -0.910250
 C    -3.396198     2.408028    -0.909734
 C    -3.070736    -1.774393     0.217452
 C     3.088910     1.961697    -2.382417
 C    -5.778835     2.632462    -1.500463
 C    -3.307143    -2.363818     1.480872
 C    -2.165465     1.673592     4.526828
 C     0.000211     0.000215    -1.999580
 C     2.165849    -1.675573     4.526125
 C     4.952634    -0.516098    -0.667133
 C     4.490094    -3.165647    -1.384626
 C    -3.401060     1.618387     3.863747
 C    -3.477325     1.059900     2.578804
 C    -3.798866    -3.671447     1.585068
 C    -3.830077    -3.821643    -0.835045
 C     1.010463    -1.142766     3.931264
 C     5.779257    -2.631418    -1.500895
 C     3.401463    -1.619349     3.863151
 C     3.328512     2.510298    -0.974322
 C    -3.328846    -2.509796    -0.975191
 C     3.070173     1.774485     0.218030
 C    -3.088661    -1.960827    -2.383039
 C     2.043654    -3.098405    -0.743817
 C    -4.062450    -4.403280     0.418350
 C    -2.043187     3.098473    -0.742911
 C     6.016514    -1.299020    -1.133760
 C     2.001209     2.776313    -3.116842
 C     3.306043     2.363634     1.481685
 C     2.072091    -4.076816     0.454705
 C    -1.594841     3.824106    -2.029362
 C    -2.071576     4.076464     0.455973
 C    -2.001173    -2.775679    -3.117513
 C     1.595666    -3.823623    -2.030630
 C     4.385950     1.913771    -3.222234
 C    -4.385501    -1.911989    -3.223107
 C     4.061202     4.403574     0.419985
 C     3.797423     3.671347     1.586410
 C     3.829377     3.822224    -0.833643
 O    -0.000254    -0.001092     1.991548
 O     0.000424     0.000347    -3.172136
 H    -0.045061     1.200871     4.438996
 H    -5.139221    -0.521062    -0.376895
 H    -4.323075     4.212669    -1.659925
 H    -7.019593     0.869130    -1.207348
 H     4.427225    -1.062674     2.034968
 H     2.720668     0.921983    -2.291139
 H    -6.596919     3.258737    -1.870190
 H    -3.116295    -1.791457     2.393054
 H    -2.087211     2.145412     5.510817
 H     2.087784    -2.147928     5.509872
 H     5.138881     0.521786    -0.376834
 H     4.323865    -4.211937    -1.660628
 H    -4.297915     2.033910     4.331737
 H    -4.427001     1.063087     2.035232
 H    -3.980690    -4.108682     2.571655
 H    -4.043196    -4.402632    -1.738627
 H     0.045172    -1.204021     4.438288
 H     6.597503    -3.257452    -1.870674
 H     4.298523    -2.034580     4.331008
 H    -2.719920    -0.921328    -2.291323
 H     1.281972    -2.318914    -0.523786
 H    -4.451373    -5.424482     0.481951
 H    -1.281727     2.318724    -0.523055
 H     7.019596    -0.867828    -1.207528
 H     1.061236     2.800242    -2.543714
 H     1.790927     2.333312    -4.104453
 H     2.326975     3.818386    -3.278247
 H     3.115028     1.790988     2.393654
 H     2.792960    -4.894600     0.279976
 H     1.077163    -4.531263     0.601031
 H     2.360993    -3.569415     1.389911
 H    -1.544241     3.136494    -2.889759
 H    -0.597326     4.270765    -1.882709
 H    -2.280152     4.646845    -2.296102
 H    -2.792198     4.894496     0.281376
 H    -1.076553     4.530589     0.602634
 H    -2.360786     3.568821     1.390945
 H    -1.061336    -2.800206    -2.544174
 H    -1.790470    -2.332418    -4.104916
 H    -2.327342    -3.817556    -3.279367
 H     1.545118    -3.135691    -2.890769
 H     0.598198    -4.270493    -1.884331
 H     2.281152    -4.646159    -2.297547
 H     4.801475     2.924535    -3.375212
 H     4.174971     1.487486    -4.217379
 H     5.161897     1.294437    -2.745457
 H    -4.801469    -2.922510    -3.376506
 H    -4.174119    -1.485466    -4.218067
 H    -5.161256    -1.292451    -2.746273
 H     4.449850     5.424857     0.483990
 H     3.978823     4.108347     2.573179
 H     4.042653     4.403515    -1.736995
  106
5-iPr Conformer 2 (+2.99)
Rh    -0.003758    -0.215451    -0.373193
 P     2.261179     0.060261     0.245946
 P    -2.330760    -0.100628    -0.280857
 C     3.821046    -0.599941    -0.529272
 C    -2.961580     1.440960    -1.132360
 C     0.890437    -1.093519     2.441201
 C    -2.550721    -0.009848     1.576011
 C     0.705404    -1.959090     3.524762
 C     2.158590    -0.874600     1.865210
 C     4.998058     0.167285    -0.354538
 C     5.118557    -2.239362    -1.752177
 C     6.223549    -0.266458    -0.875913
 C    -1.427128    -0.139793     2.418638
 C    -3.804844     0.224513     2.177569
 C    -2.940617     2.773787    -0.633875
 C     3.869117    -1.837181    -1.230565
 C     2.629573     1.825526     0.715482
 C    -1.836874    -3.358390    -0.555272
 C     6.280104    -1.475396    -1.585146
 C     2.750402     2.151559     2.085518
 C     1.834245    -2.574524     4.094064
 C     0.130555    -0.055275    -2.174906
 C    -2.766141     0.365748     4.363943
 C    -3.330610     1.198100    -2.481157
 C    -3.365398     3.798562    -1.511898
 C     3.116012    -2.334757     3.578778
 C     3.271113    -1.502443     2.458253
 C     2.971210     3.474368     2.491774
 C     2.958587     4.162576     0.164823
 C    -1.510288     0.095495     3.798136
 C    -3.751157     3.551687    -2.833301
 C    -3.918609     0.400597     3.563125
 C    -3.241681    -2.803378    -0.784144
 C     2.735694     2.841221    -0.277217
 C    -3.574584    -1.421923    -0.735385
 C     2.632212     2.567951    -1.778553
 C    -2.489010     3.188309     0.768107
 C     3.073218     4.484561     1.524169
 C     2.668004    -2.763311    -1.413082
 C    -3.721455     2.239366    -3.328636
 C    -1.757887    -4.119040     0.788329
 C    -4.916869    -1.007769    -0.923777
 C    -3.661491     3.779118     1.584099
 C     2.394237    -3.063398    -2.903670
 C     2.855710    -4.069138    -0.605440
 C     1.408814     3.278672    -2.399673
 C    -1.300213     4.175279     0.718811
 C    -1.368194    -4.245802    -1.728286
 C     3.930115     2.951980    -2.525337
 C    -5.615528    -3.304936    -1.217101
 C    -5.933510    -1.939424    -1.160966
 C    -4.291401    -3.717331    -1.032736
 O    -0.194206    -0.444369     1.783189
 O     0.214042     0.020888    -3.341219
 H    -0.293322    -2.168312     3.912719
 H     4.953655     1.111699     0.195459
 H     5.179756    -3.185917    -2.299282
 H     7.123505     0.338378    -0.728634
 H    -4.695092     0.283084     1.544374
 H    -1.132618    -2.498988    -0.498643
 H     7.228403    -1.826489    -2.004257
 H     2.683591     1.362815     2.840732
 H     1.696965    -3.255250     4.939503
 H    -2.836111     0.544829     5.440937
 H    -3.321835     0.176029    -2.873028
 H    -3.380103     4.828496    -1.140051
 H     3.990575    -2.813642     4.028112
 H     4.261768    -1.351007     2.018635
 H     3.069925     3.709154     3.556121
 H     3.048091     4.959795    -0.580839
 H    -0.616109     0.068513     4.424110
 H    -4.065226     4.380372    -3.475651
 H    -4.898123     0.587844     4.011872
 H     2.488512     1.479759    -1.919786
 H    -2.133918     2.290884     1.297767
 H     3.247927     5.522323     1.825438
 H     1.771001    -2.247984    -1.011509
 H    -4.003900     2.022453    -4.363158
 H    -2.064519    -3.479452     1.633567
 H    -0.728042    -4.469636     0.973762
 H    -2.418064    -5.003824     0.786140
 H    -5.165704     0.057364    -0.906164
 H    -4.047393     4.702976     1.119745
 H    -3.330256     4.032540     2.605417
 H    -4.501613     3.069467     1.662406
 H     2.242571    -2.138577    -3.483671
 H     1.489014    -3.684694    -3.007681
 H     3.228482    -3.618493    -3.365850
 H     3.014261    -3.864615     0.466547
 H     3.724372    -4.643660    -0.971090
 H     1.965997    -4.714663    -0.704569
 H     0.470697     2.973144    -1.907066
 H     1.328021     3.034182    -3.472064
 H     1.498196     4.375156    -2.311540
 H    -0.972284     4.422064     1.743002
 H    -1.573578     5.121666     0.221663
 H    -0.440265     3.744698     0.180470
 H    -1.991808    -5.149754    -1.836620
 H    -0.332209    -4.584189    -1.556336
 H    -1.397932    -3.699252    -2.685479
 H     4.804214     2.414246    -2.124133
 H     4.131436     4.034447    -2.451370
 H     3.838220     2.703199    -3.595976
 H    -6.397187    -4.047534    -1.406031
 H    -6.962941    -1.598098    -1.306554
 H    -4.057516    -4.786047    -1.078409
  117
6-iPr Heavy Fixed
Rh     0.090426     0.775281    -0.728568
 B    -0.829324     2.750326    -1.713395
 P    -1.421457    -0.569383     0.439293
 P     2.051448    -0.224343    -0.175091
 C    -3.222549    -2.647854     0.426004
 C    -4.110932    -3.579814    -0.068742
 C    -4.258281    -3.699613    -1.438651
 C    -3.498682    -2.928904    -2.286859
 C    -2.577161    -1.983646    -1.805300
 C    -2.476186    -1.825327    -0.412840
 C    -1.758158    -1.215048    -2.824653
 C    -2.643864    -0.287656    -3.660962
 C    -0.949720    -2.152896    -3.717709
 C    -1.846818     1.232988     2.368280
 C    -2.445132     2.129216     3.232353
 C    -3.807167     2.347232     3.107932
 C    -4.526420     1.671728     2.139254
 C    -3.949275     0.749788     1.260763
 C    -4.886675     0.125784     0.229013
 C    -5.443384     1.146495    -0.761698
 C    -6.016877    -0.639616     0.901555
 C    -2.567973     0.513271     1.401594
 C    -0.699451    -1.673680     1.728276
 C    -0.906506    -1.656011     3.098459
 C    -0.256459    -2.581439     3.914639
 C     0.567426    -3.529898     3.370482
 C     0.781386    -3.577623     2.006278
 C     0.144498    -2.645837     1.209826
 C     1.441228    -2.908764    -0.775198
 C     1.658730    -4.157700    -1.330788
 C     2.819486    -4.413378    -2.024850
 C     3.757906    -3.417367    -2.192640
 C     3.526375    -2.150675    -1.641616
 C     2.369982    -1.877007    -0.916167
 C     3.494341    -1.537308     1.813838
 C     4.231920    -1.648152     2.986916
 C     4.224467    -0.597495     3.868275
 C     3.467144     0.521802     3.624737
 C     2.702532     0.649901     2.452979
 C     2.743201    -0.403674     1.531789
 C     1.914475     1.932356     2.240471
 C     2.808416     3.048114     1.655769
 C     1.236897     2.419238     3.525792
 C     4.714895     0.799309    -0.572392
 C     5.602154     1.624543    -1.241194
 C     5.153459     2.436567    -2.266798
 C     3.833133     2.419277    -2.656873
 C     2.911330     1.615813    -1.983253
 C     3.364763     0.789937    -0.952785
 C     1.458014     1.672991    -2.295580
 C     1.055112     1.035980    -3.604739
 C     0.719533     2.634356    -1.612351
 C    -0.816991     4.225313     0.428795
 C    -1.244819     5.229892    -1.747236
 C    -2.907422     3.805635    -0.698062
 N    -1.444765     4.001857    -0.896372
 O     0.220819    -2.666161    -0.176801
 H    -3.117541    -2.547395     1.512072
 H    -4.689585    -4.207134     0.616601
 H    -4.967276    -4.425431    -1.852938
 H    -3.605676    -3.058047    -3.369306
 H    -1.029560    -0.578584    -2.265142
 H    -0.767856     1.067883     2.444395
 H    -1.852437     2.651550     3.989970
 H    -4.320359     3.050799     3.772945
 H    -5.600456     1.870471     2.052410
 H    -4.316605    -0.594816    -0.367773
 H    -1.581577    -0.921768     3.547347
 H    -0.428386    -2.553790     4.995516
 H     1.064069    -4.261892     4.016352
 H     1.426022    -4.337533     1.554907
 H     0.886145    -4.923617    -1.208815
 H     2.985927    -5.407137    -2.454043
 H     4.679408    -3.602512    -2.752853
 H     4.274924    -1.367124    -1.785691
 H     3.527386    -2.361955     1.097688
 H     4.819026    -2.550742     3.183244
 H     4.816074    -0.653589     4.789826
 H     3.467560     1.337361     4.354091
 H     1.125788     1.714393     1.483378
 H     5.056999     0.166819     0.253149
 H     6.656421     1.644181    -0.945910
 H     5.859330     3.096080    -2.783648
 H     3.490541     3.071773    -3.468516
 H     1.306946     3.249445    -0.913484
 H    -6.014090     1.951821    -0.264302
 H    -6.130043     0.649463    -1.468139
 H    -4.644453     1.617025    -1.358806
 H    -5.637106    -1.396307     1.607556
 H    -6.628420    -1.163322     0.147268
 H    -6.694935     0.026656     1.464439
 H    -1.375070     2.732036    -2.797567
 H    -1.384667     1.659345    -1.144865
 H     3.638889     3.281889     2.345938
 H     2.228245     3.979486     1.521460
 H     3.248538     2.769584     0.687753
 H     0.687303     1.612519     4.039491
 H     0.527518     3.235378     3.301745
 H     1.964882     2.831714     4.245987
 H     1.297235    -0.039617    -3.617524
 H     1.628299     1.500195    -4.433061
 H    -0.014816     1.169258    -3.818875
 H     0.235275     4.509881     0.301482
 H    -0.878840     3.295986     1.012701
 H    -1.347017     5.035735     0.956556
 H    -1.763265     5.087378    -2.705175
 H    -0.169686     5.364268    -1.933188
 H    -1.649701     6.111305    -1.223564
 H    -3.352308     4.716223    -0.262989
 H    -3.070446     2.957265    -0.019031
 H    -3.372158     3.594161    -1.671435
 H    -3.397209    -0.856867    -4.234292
 H    -2.041910     0.281436    -4.391078
 H    -3.185642     0.438047    -3.030738
 H    -0.287160    -2.808296    -3.129427
 H    -0.322841    -1.574893    -4.418670
 H    -1.600682    -2.800411    -4.331731
  117
6-iPr Conformer 1 (+0.00)
Rh    -0.125077    -0.805085    -0.721776
 B     0.762811    -2.848389    -1.642996
 P     1.470769     0.583937     0.409022
 P    -2.109916     0.246135    -0.148776
 C     3.216010     2.763241     0.263999
 C     4.039551     3.743203    -0.299288
 C     4.173386     3.807287    -1.694740
 C     3.466290     2.906008    -2.497235
 C     2.614714     1.912874    -1.957511
 C     2.516312     1.832532    -0.543013
 C     1.873277     1.000447    -2.931584
 C     2.845090     0.020106    -3.624313
 C     1.064537     1.806823    -3.970727
 C     1.902711    -1.220281     2.412705
 C     2.515171    -2.105097     3.307173
 C     3.895594    -2.333794     3.198913
 C     4.618543    -1.677495     2.198897
 C     4.030424    -0.764919     1.284984
 C     4.974427    -0.130207     0.256880
 C     5.676470    -1.187506    -0.626507
 C     6.021653     0.770099     0.953413
 C     2.630834    -0.519572     1.415251
 C     0.785362     1.741582     1.710888
 C     1.082834     1.763806     3.086749
 C     0.471501     2.705383     3.932409
 C    -0.435704     3.640382     3.409591
 C    -0.727788     3.655026     2.036781
 C    -0.110775     2.709728     1.208310
 C    -1.464674     2.968568    -0.789924
 C    -1.640205     4.222107    -1.394211
 C    -2.806269     4.477801    -2.131112
 C    -3.777759     3.474500    -2.265257
 C    -3.586126     2.220033    -1.664319
 C    -2.425578     1.937586    -0.910206
 C    -3.488064     1.620504     1.909843
 C    -4.150354     1.783786     3.133818
 C    -4.132745     0.741250     4.068719
 C    -3.450297    -0.444085     3.767340
 C    -2.772376    -0.637965     2.543903
 C    -2.800022     0.426436     1.594940
 C    -2.090449    -1.984423     2.294136
 C    -3.114995    -3.059788     1.858316
 C    -1.308326    -2.487716     3.528832
 C    -4.802723    -0.730503    -0.617600
 C    -5.728739    -1.494721    -1.342628
 C    -5.289212    -2.303155    -2.406155
 C    -3.927076    -2.361883    -2.734032
 C    -2.982100    -1.612022    -2.000315
 C    -3.434767    -0.777092    -0.958666
 C    -1.508190    -1.742396    -2.281391
 C    -1.077466    -1.255156    -3.652596
 C    -0.791578    -2.694724    -1.506355
 C     0.899604    -4.249238     0.575728
 C     1.065137    -5.353694    -1.601371
 C     2.903088    -3.964755    -0.782670
 N     1.407812    -4.106769    -0.829933
 O    -0.245365     2.704993    -0.175737
 H     3.112367     2.720471     1.352490
 H     4.569791     4.449163     0.347482
 H     4.816618     4.563162    -2.156779
 H     3.565806     2.975947    -3.585562
 H     1.141421     0.398010    -2.341477
 H     0.822703    -1.055257     2.486385
 H     1.918821    -2.606922     4.075891
 H     4.404485    -3.017678     3.885876
 H     5.694306    -1.866716     2.118341
 H     4.383920     0.507016    -0.414652
 H     1.794383     1.045177     3.502960
 H     0.710572     2.708793     5.000025
 H    -0.909775     4.374232     4.068608
 H    -1.412007     4.393275     1.608437
 H    -0.851202     4.972292    -1.288477
 H    -2.948339     5.454488    -2.603635
 H    -4.687614     3.661440    -2.843568
 H    -4.348070     1.446508    -1.790925
 H    -3.518468     2.434626     1.181590
 H    -4.677460     2.718945     3.347349
 H    -4.647920     0.846125     5.028971
 H    -3.446372    -1.252125     4.505745
 H    -1.365370    -1.837655     1.462044
 H    -5.137363    -0.099626     0.212411
 H    -6.790872    -1.458414    -1.081202
 H    -6.009993    -2.900975    -2.973046
 H    -3.588968    -3.013254    -3.547394
 H    -1.398269    -3.254512    -0.777686
 H     4.949167    -1.796074    -1.190323
 H     6.308217    -1.873955    -0.036565
 H     6.331147    -0.687340    -1.360027
 H     5.540450     1.550498     1.564363
 H     6.655475     1.269304     0.201466
 H     6.683234     0.183748     1.614791
 H     1.272060    -2.862251    -2.744207
 H     1.331499    -1.745567    -1.107648
 H    -3.652983    -2.772664     0.941677
 H    -3.864903    -3.224810     2.651959
 H    -2.610492    -4.026517     1.677005
 H    -1.985840    -2.836945     4.327029
 H    -0.665608    -1.703205     3.961591
 H    -0.673993    -3.348675     3.254727
 H    -0.007625    -1.427144    -3.836699
 H    -1.300067    -0.182832    -3.779371
 H    -1.649493    -1.795483    -4.433073
 H     1.121601    -3.325958     1.128826
 H     1.395851    -5.107204     1.058612
 H    -0.185257    -4.417536     0.555784
 H     1.502514    -6.231902    -1.098805
 H     1.466259    -5.263176    -2.620391
 H    -0.028313    -5.454160    -1.650024
 H     3.275593    -3.823017    -1.806993
 H     3.349081    -4.870835    -0.340501
 H     3.158106    -3.089042    -0.168913
 H     3.385968    -0.600040    -2.889481
 H     3.597848     0.561283    -4.224321
 H     2.298775    -0.655573    -4.305337
 H     0.497886     1.124007    -4.625929
 H     1.718018     2.411154    -4.623302
 H     0.349567     2.489035    -3.482247
  117
6-iPr Conformer 2 (+1.81)
Rh     0.377021     0.956497    -0.686549
 B    -0.162615     3.161746    -1.493812
 P    -1.513293    -0.295060     0.151227
 P     2.157275    -0.434644    -0.170069
 C    -1.970656    -0.727424    -2.532897
 C    -2.474509    -1.292435    -3.711012
 C    -3.458006    -2.287006    -3.621817
 C    -3.925808    -2.688135    -2.363426
 C    -3.451420    -2.125232    -1.157444
 C    -2.442557    -1.120969    -1.259590
 C    -4.055550    -2.634726     0.156102
 C    -3.578046    -4.072008     0.472005
 C    -5.602297    -2.599386     0.154563
 C    -1.891641     1.336785     2.305208
 C    -2.438572     2.268680     3.196045
 C    -3.710777     2.794737     2.930736
 C    -4.401631     2.375795     1.787503
 C    -3.884653     1.420207     0.877524
 C    -4.726283     1.065875    -0.352650
 C    -4.368634     1.961576    -1.562216
 C    -6.248672     1.117652    -0.099660
 C    -2.592554     0.880871     1.159738
 C    -1.138408    -1.680653     1.348844
 C    -1.566528    -1.795370     2.685781
 C    -1.122495    -2.858344     3.489294
 C    -0.245377    -3.821702     2.964708
 C     0.175552    -3.745304     1.628300
 C    -0.284233    -2.682771     0.838076
 C     1.181482    -2.973941    -1.077086
 C     1.218561    -4.196055    -1.763479
 C     2.385343    -4.568413    -2.446983
 C     3.495174    -3.709788    -2.447100
 C     3.441324    -2.483802    -1.764945
 C     2.282608    -2.088335    -1.060156
 C     3.251650    -2.141478     1.808871
 C     3.800925    -2.494572     3.048586
 C     3.827459    -1.549854     4.082191
 C     3.303501    -0.269798     3.861324
 C     2.743443     0.115526     2.623668
 C     2.723617    -0.850880     1.575385
 C     2.238915     1.550298     2.463466
 C     3.410482     2.517712     2.168569
 C     1.450956     2.044611     3.696907
 C     4.974670     0.208697    -0.487748
 C     6.017359     0.858669    -1.165160
 C     5.724627     1.736857    -2.223876
 C     4.393716     1.987747    -2.588883
 C     3.334432     1.361399    -1.897740
 C     3.637994     0.447079    -0.868012
 C     1.899663     1.721121    -2.185889
 C     1.396616     1.355829    -3.571343
 C     1.343880     2.747998    -1.372578
 C     0.038358     5.662275    -1.209414
 C    -2.079402     4.614008    -0.590565
 C    -0.133897     4.344397     0.848478
 N    -0.586330     4.445626    -0.579676
 O    -0.024722    -2.568667    -0.519326
 H    -1.165835     0.019162    -2.578661
 H    -2.092632    -0.967281    -4.683937
 H    -3.860958    -2.753105    -4.526917
 H    -4.694509    -3.466307    -2.310221
 H    -3.711530    -1.974072     0.970693
 H    -0.887554     0.945475     2.500666
 H    -1.873818     2.576408     4.081880
 H    -4.166020     3.524137     3.608524
 H    -5.393330     2.794464     1.593796
 H    -4.475616     0.034017    -0.637696
 H    -2.250695    -1.051588     3.104258
 H    -1.464027    -2.932213     4.526011
 H     0.103498    -4.647439     3.592391
 H     0.835994    -4.501882     1.195034
 H     0.324999    -4.826729    -1.765915
 H     2.420815    -5.520778    -2.984680
 H     4.406935    -3.987334    -2.984596
 H     4.311530    -1.822708    -1.787763
 H     3.243899    -2.881943     1.005254
 H     4.205857    -3.500325     3.198486
 H     4.254908    -1.804226     5.057427
 H     3.333829     0.459794     4.676685
 H     1.549800     1.562413     1.586679
 H     5.194263    -0.483959     0.331529
 H     7.056184     0.676066    -0.873053
 H     6.537251     2.241223    -2.756361
 H     4.172459     2.696508    -3.394442
 H     2.032190     3.172453    -0.624878
 H    -3.296395     1.906996    -1.813480
 H    -4.628346     3.015831    -1.357337
 H    -4.938016     1.643509    -2.451945
 H    -6.538248     0.562559     0.807928
 H    -6.780959     0.672974    -0.957277
 H    -6.621974     2.151912     0.000573
 H    -0.657062     3.340499    -2.588198
 H    -0.907560     2.129834    -1.038770
 H     4.131172     2.520775     3.005295
 H     3.042204     3.553205     2.049399
 H     3.957309     2.237062     1.254665
 H     0.944228     2.998760     3.470333
 H     2.114627     2.237145     4.557548
 H     0.690781     1.314982     4.022218
 H     0.376712     1.725966    -3.751306
 H     1.419844     0.263893    -3.726373
 H     2.059957     1.802647    -4.338772
 H    -0.312749     5.744055    -2.247623
 H     1.131301     5.547812    -1.204177
 H    -0.249244     6.562032    -0.641209
 H    -2.349873     5.547220    -0.069399
 H    -2.538963     3.756814    -0.079119
 H    -2.423545     4.649510    -1.633391
 H     0.961395     4.277531     0.881558
 H    -0.571713     3.440020     1.294251
 H    -0.465680     5.238725     1.401485
 H    -2.481808    -4.138819     0.540332
 H    -3.914099    -4.773040    -0.311929
 H    -4.002321    -4.413407     1.431474
 H    -5.999396    -1.606008    -0.105141
 H    -5.982550    -2.868176     1.154743
 H    -6.025624    -3.326735    -0.559005
  117
6-iPr Conformer 3 (+1.86)
Rh     0.362591     1.076942    -0.371978
 B    -0.200682     3.421711    -0.619061
 P    -1.475594    -0.499550    -0.036388
 P     2.187684    -0.345399    -0.176011
 C    -2.674965    -2.242744    -1.949349
 C    -3.457355    -2.627949    -3.043503
 C    -4.168944    -1.655893    -3.759568
 C    -4.091660    -0.320528    -3.353600
 C    -3.310286     0.097160    -2.250812
 C    -2.575091    -0.892311    -1.537164
 C    -3.346500     1.583777    -1.897262
 C    -4.743818     2.016455    -1.395833
 C    -2.896650     2.455319    -3.091218
 C    -2.235238     1.106386     2.094725
 C    -3.008137     1.660318     3.123663
 C    -4.275291     1.120172     3.384288
 C    -4.714483     0.012118     2.650087
 C    -3.939133    -0.592000     1.632177
 C    -4.496003    -1.866362     0.988471
 C    -5.738495    -1.578579     0.115446
 C    -4.829087    -2.944257     2.048301
 C    -2.681547     0.011660     1.320415
 C    -0.896171    -2.165480     0.563880
 C    -1.186384    -2.689379     1.838768
 C    -0.625107    -3.906160     2.259012
 C     0.229489    -4.618925     1.403283
 C     0.544539    -4.111775     0.133613
 C    -0.007412    -2.885164    -0.261404
 C     1.486428    -2.395132    -2.073472
 C     1.667880    -3.225945    -3.187980
 C     2.913299    -3.257443    -3.831807
 C     3.961091    -2.455600    -3.355112
 C     3.760664    -1.614704    -2.248814
 C     2.515822    -1.560773    -1.581361
 C     3.303731    -2.537162     1.222113
 C     3.796124    -3.241211     2.328694
 C     3.625083    -2.708823     3.613756
 C     2.966869    -1.483016     3.773168
 C     2.462852    -0.748713     2.677131
 C     2.640805    -1.298247     1.375328
 C     1.815431     0.610843     2.941507
 C     2.891968     1.676478     3.254668
 C     0.761573     0.553651     4.067280
 C     4.961092     0.508383     0.081269
 C     6.012318     1.365153    -0.281119
 C     5.762642     2.468203    -1.116971
 C     4.460284     2.739622    -1.563478
 C     3.390346     1.905477    -1.177473
 C     3.657655     0.771442    -0.384820
 C     1.962790     2.263589    -1.498434
 C     1.576249     2.247782    -2.964827
 C     1.302418     3.018042    -0.490446
 C    -0.275187     5.873126    -0.032425
 C    -2.229168     4.513821     0.523258
 C    -0.187202     4.336810     1.858162
 N    -0.726248     4.525273     0.469393
 O     0.213513    -2.328485    -1.516740
 H    -2.152937    -3.022170    -1.391643
 H    -3.511212    -3.683882    -3.326721
 H    -4.786315    -1.934751    -4.619386
 H    -4.664131     0.433526    -3.904177
 H    -2.631817     1.753306    -1.074976
 H    -1.236774     1.501828     1.871474
 H    -2.625576     2.497361     3.717475
 H    -4.910690     1.542725     4.169336
 H    -5.692031    -0.421291     2.886097
 H    -3.718861    -2.287165     0.333092
 H    -1.848425    -2.134929     2.509713
 H    -0.859795    -4.297111     3.253404
 H     0.656931    -5.574218     1.722810
 H     1.209530    -4.652860    -0.545776
 H     0.824275    -3.828003    -3.537195
 H     3.060608    -3.904499    -4.701857
 H     4.937573    -2.472380    -3.848460
 H     4.583525    -0.981498    -1.907767
 H     3.445442    -2.953570     0.221143
 H     4.310814    -4.196106     2.182625
 H     4.005284    -3.242628     4.490772
 H     2.846686    -1.074542     4.781925
 H     1.289848     0.918315     2.006401
 H     5.150888    -0.366083     0.712208
 H     7.026840     1.166594     0.078328
 H     6.584316     3.130594    -1.407502
 H     4.267410     3.619792    -2.186676
 H     1.915610     3.235377     0.397603
 H    -6.120008    -2.516915    -0.321175
 H    -5.502812    -0.892064    -0.712421
 H    -6.552789    -1.133068     0.713539
 H    -3.962490    -3.177437     2.688043
 H    -5.137383    -3.876177     1.544984
 H    -5.660963    -2.635973     2.704284
 H    -0.642038     3.782435    -1.686714
 H    -0.918528     2.301126    -0.377026
 H     3.622626     1.771245     2.434733
 H     3.448302     1.417765     4.172820
 H     2.425234     2.664490     3.419709
 H    -0.008962    -0.207527     3.864617
 H     0.257584     1.530902     4.169666
 H     1.215283     0.327302     5.047588
 H     2.262028     2.902632    -3.539113
 H     0.548998     2.605217    -3.123453
 H     1.672360     1.233944    -3.388286
 H    -0.714224     6.049104    -1.023810
 H     0.820820     5.872564    -0.116639
 H    -0.600315     6.657063     0.671152
 H    -2.567091     3.560361     0.954215
 H    -2.616213     4.613668    -0.500417
 H    -2.585282     5.352702     1.143985
 H     0.901965     4.474550     1.848226
 H    -0.419339     3.320240     2.200732
 H    -0.643118     5.078445     2.534141
 H    -4.751588     3.093539    -1.150779
 H    -5.041092     1.459114    -0.492817
 H    -5.516386     1.851322    -2.166424
 H    -1.889249     2.171715    -3.437253
 H    -2.874672     3.522155    -2.809088
 H    -3.587320     2.359023    -3.946137
