# Supplementary material for: Ortho-aryl substituted DPEphos ligands: rhodium complexes featuring C–H anagostic interactions and B–H agostic bonds
Source: Chem Sci. 2021 May 25;12(25):8832–43. doi: 10.1039/d1sc01430g (PMC8246285; doi:10.1039/d1sc01430g)
Supplement: SC-012-D1SC01430G-s003 [file SC-012-D1SC01430G-s003.cif]

# Electronic Supplementary Material (ESI) for Chemical Science.
# This journal is © The Royal Society of Chemistry 2021

####################################################################### 
# 
# This file contains crystal structure data downloaded from the 
# Cambridge Structural Database (CSD) hosted by the Cambridge 
# Crystallographic Data Centre (CCDC).
# 
# Full information about CCDC data access policies and citation 
# guidelines are available at http://www.ccdc.cam.ac.uk/access/V1 
# 
# Audit and citation data items may have been added by the CCDC. 
# Please retain this information to preserve the provenance of 
# this file and to allow appropriate attribution of the data. 
# 
#######################################################################

data_1-iPr
_database_code_depnum_ccdc_archive 'CCDC 2064124'
loop_
_audit_author_name
_audit_author_address
'Timothy M. Boyd'
;University of Oxford
United Kingdom
;
# end Validation Reply Form

_audit_update_record             
;
2021-02-21 deposited with the CCDC.	2021-05-25 downloaded from the CCDC.
;

# start Validation Reply Form
_vrf_THETM01_1-iPr               
;
PROBLEM: The value of sine(theta_max)/wavelength is less than 0.575
RESPONSE: Diffraction only seen to 0.88 \%A resolution see
 _publ_section_exptl_refinemen
;
_publcif_datablock.id            {d5a2c1de-7e0f-49c0-8c38-2cae73463b16}
_audit_creation_date             2020-09-21
_audit_creation_method           
;
Olex2 1.3
(compiled 2020.07.31 svn.rc2a77460 for OlexSys, GUI svn.r6145)
;
_shelx_SHELXL_version_number     2018/3
_chemical_name_common            ?
_chemical_name_systematic        ?
_chemical_formula_moiety         'C48 H52 O P2'
_chemical_formula_sum            'C48 H52 O P2'
_chemical_formula_weight         706.83
_chemical_melting_point          ?
loop_
_atom_type_symbol
_atom_type_description
_atom_type_scat_dispersion_real
_atom_type_scat_dispersion_imag
_atom_type_scat_source
C C 0.0181 0.0091 'International Tables Vol C Tables 4.2.6.8 and 6.1.1.4'
H H 0.0000 0.0000 'International Tables Vol C Tables 4.2.6.8 and 6.1.1.4'
O O 0.0492 0.0322 'International Tables Vol C Tables 4.2.6.8 and 6.1.1.4'
P P 0.2955 0.4335 'International Tables Vol C Tables 4.2.6.8 and 6.1.1.4'

_shelx_space_group_comment       
;
The symmetry employed for this shelxl refinement is uniquely defined
by the following loop, which should always be used as a source of
symmetry information in preference to the above space-group names.
They are only intended as comments.
;
_space_group_crystal_system      triclinic
_space_group_IT_number           2
_space_group_name_H-M_alt        'P -1'
_space_group_name_Hall           '-P 1'
loop_
_space_group_symop_operation_xyz
'x, y, z'
'-x, -y, -z'

_cell_length_a                   8.3692(5)
_cell_length_b                   13.6847(9)
_cell_length_c                   18.8298(8)
_cell_angle_alpha                105.445(5)
_cell_angle_beta                 99.637(4)
_cell_angle_gamma                99.462(5)
_cell_volume                     1999.2(2)
_cell_formula_units_Z            2
_cell_measurement_reflns_used    2069
_cell_measurement_temperature    110.00(10)
_cell_measurement_theta_max      60.5420
_cell_measurement_theta_min      4.8240
_shelx_estimated_absorpt_T_max   0.941
_shelx_estimated_absorpt_T_min   0.789
_exptl_absorpt_coefficient_mu    1.242
_exptl_absorpt_correction_T_max  1.00000
_exptl_absorpt_correction_T_min  0.97262
_exptl_absorpt_correction_type   multi-scan
_exptl_absorpt_process_details   
;
CrysAlisPro 1.171.40.67a (Rigaku Oxford Diffraction, 2019)
Empirical absorption correction using spherical harmonics,
 implemented in SCALE3 ABSPACK scaling algorithm.
;
_exptl_absorpt_special_details   ?
_exptl_crystal_colour            colourless
_exptl_crystal_colour_primary    colourless
_exptl_crystal_density_diffrn    1.174
_exptl_crystal_density_meas      ?
_exptl_crystal_density_method    ?
_exptl_crystal_description       needle
_exptl_crystal_F_000             756
_exptl_crystal_size_max          0.2
_exptl_crystal_size_mid          0.05
_exptl_crystal_size_min          0.05
_exptl_transmission_factor_max   ?
_exptl_transmission_factor_min   ?
_diffrn_reflns_av_R_equivalents  0.0531
_diffrn_reflns_av_unetI/netI     0.0825
_diffrn_reflns_Laue_measured_fraction_full 0.982
_diffrn_reflns_Laue_measured_fraction_max 0.982
_diffrn_reflns_limit_h_max       9
_diffrn_reflns_limit_h_min       -9
_diffrn_reflns_limit_k_max       15
_diffrn_reflns_limit_k_min       -15
_diffrn_reflns_limit_l_max       21
_diffrn_reflns_limit_l_min       -18
_diffrn_reflns_number            11012
_diffrn_reflns_point_group_measured_fraction_full 0.982
_diffrn_reflns_point_group_measured_fraction_max 0.982
_diffrn_reflns_theta_full        61.202
_diffrn_reflns_theta_max         61.202
_diffrn_reflns_theta_min         4.821
_diffrn_ambient_temperature      110.00(10)
_diffrn_detector_area_resol_mean 16.1450
_diffrn_detector_type            Eos
_diffrn_measured_fraction_theta_full 0.982
_diffrn_measured_fraction_theta_max 0.982
_diffrn_measurement_details      
;
List of Runs (angles in degrees, time in seconds):

  # Type    Start    End  Width  t~exp~   \w     \q     \k     \f   Frames
#--------------------------------------------------------------------------
  1  \w    -16.00  64.00   1.00    5.00    --   33.92 -77.00-120.00   80
  2  \w     -5.00  54.00   1.00    5.00    --   33.92 -57.00  90.00   59
  3  \w     20.00  81.00   1.00    5.00    --   33.92  57.00  90.00   61
  4  \w    -31.00  -4.00   1.00    5.00    --   33.92 -57.00 -30.00   27
  5  \w     14.00  99.00   1.00    5.00    --   33.92  57.00  30.00   85
  6  \w     21.00  81.00   1.00    5.00    --   33.92  37.00-120.00   60
  7  \w     52.00  88.00   1.00    5.00    --   33.92  57.00 -60.00   36
  8  \w    118.00 144.00   1.00   25.00    --   87.85 111.00-180.00   26
  9  \w     46.00 111.00   1.00   25.00    --   87.85 -45.00  90.00   65
 10  \w     24.00 105.00   1.00   25.00    --   87.85 -77.00-150.00   81
 11  \w     19.00  45.00   1.00   25.00    --   87.85 -45.00  90.00   26
 12  \w     58.00  96.00   1.00   25.00    --   87.85-111.00   0.00   38
 13  \w    108.00 144.00   1.00   25.00    --   87.85 178.00 -60.00   36
 14  \w    103.00 152.00   1.00   25.00    --   87.85  77.00-180.00   49
 15  \w     73.00 109.00   1.00   25.00    --   87.85  61.00-120.00   36
 16  \w     18.00 104.00   1.00   25.00    --   87.85 -45.00-120.00   86
 17  \w     20.00  98.00   1.00   25.00    --   87.85 -61.00  60.00   78
 18  \w     81.00 106.00   1.00   25.00    --   87.85-111.00-120.00   25
 19  \w     16.00 106.00   1.00   25.00    --   87.85 -94.00  30.00   90
 20  \w    121.00 147.00   1.00   25.00    --   87.85  77.00-120.00   26
 21  \w     15.00 161.00   1.00   25.00    --   87.85   0.00-180.00  146
;
_diffrn_measurement_device       'four-circle diffractometer'
_diffrn_measurement_device_type  'SuperNova, Dual, Cu at home/near, Eos'
_diffrn_measurement_method       '\w scans'
_diffrn_radiation_type           CuK\a
_diffrn_radiation_wavelength     1.54184
_diffrn_source                   ?
_reflns_Friedel_coverage         0.000
_reflns_Friedel_fraction_full    .
_reflns_Friedel_fraction_max     .
_reflns_number_gt                4278
_reflns_number_total             6053
_reflns_special_details          
;
 Reflections were merged by SHELXL according to the crystal
 class for the calculation of statistics and refinement.
 
 _reflns_Friedel_fraction is defined as the number of unique
 Friedel pairs measured divided by the number that would be
 possible theoretically, ignoring centric projections and
 systematic absences.
;
_reflns_threshold_expression     'I > 2\s(I)'
_computing_cell_refinement       'CrysAlisPro 1.171.40.67a (Rigaku OD, 2019)'
_computing_data_collection       'CrysAlisPro 1.171.40.67a (Rigaku OD, 2019)'
_computing_data_reduction        'CrysAlisPro 1.171.40.67a (Rigaku OD, 2019)'
_computing_molecular_graphics    'Olex2 1.3 (Dolomanov et al., 2009)'
_computing_publication_material  'Olex2 1.3 (Dolomanov et al., 2009)'
_computing_structure_refinement  'SHELXL 2018/3 (Sheldrick, 2015)'
_computing_structure_solution    'SHELXT 2018/2 (Sheldrick, 2018)'
_refine_diff_density_max         0.298
_refine_diff_density_min         -0.280
_refine_diff_density_rms         0.053
_refine_ls_extinction_coef       .
_refine_ls_extinction_method     none
_refine_ls_goodness_of_fit_ref   1.006
_refine_ls_hydrogen_treatment    constr
_refine_ls_matrix_type           full
_refine_ls_number_parameters     468
_refine_ls_number_reflns         6053
_refine_ls_number_restraints     0
_refine_ls_R_factor_all          0.0846
_refine_ls_R_factor_gt           0.0537
_refine_ls_restrained_S_all      1.006
_refine_ls_shift/su_max          0.001
_refine_ls_shift/su_mean         0.000
_refine_ls_structure_factor_coef Fsqd
_refine_ls_weighting_details     
'w=1/[\s^2^(Fo^2^)+(0.0633P)^2^] where P=(Fo^2^+2Fc^2^)/3'
_refine_ls_weighting_scheme      calc
_refine_ls_wR_factor_gt          0.1252
_refine_ls_wR_factor_ref         0.1449
_refine_special_details          ?
_olex2_refinement_description    
;
1. Fixed Uiso
 At 1.2 times of:
  All C(H) groups
 At 1.5 times of:
  All C(H,H,H) groups
2.a Ternary CH refined with riding coordinates:
 C37(H37), C43(H43), C46(H46), C40(H40)
2.b Aromatic/amide H refined with riding coordinates:
 C17(H17), C21(H21), C23(H23), C14(H14), C20(H20), C8(H8), C22(H22), C16(H16),
 C15(H15), C1(H1), C26(H26), C27(H27), C4(H4), C2(H2), C11(H11), C9(H9),
 C29(H29), C3(H3), C10(H10), C32(H32), C28(H28), C35(H35), C33(H33), C34(H34)
2.c Idealised Me refined as rotating group:
 C44(H44A,H44B,H44C), C48(H48A,H48B,H48C), C39(H39A,H39B,H39C), C38(H38A,H38B,
 H38C), C47(H47A,H47B,H47C), C41(H41A,H41B,H41C), C45(H45A,H45B,H45C), C42(H42A,
 H42B,H42C)
;
_atom_sites_solution_hydrogens   geom
_atom_sites_solution_primary     ?
_atom_sites_solution_secondary   ?
loop_
_atom_site_label
_atom_site_type_symbol
_atom_site_fract_x
_atom_site_fract_y
_atom_site_fract_z
_atom_site_U_iso_or_equiv
_atom_site_adp_type
_atom_site_occupancy
_atom_site_site_symmetry_order
_atom_site_calc_flag
_atom_site_refinement_flags_posn
_atom_site_refinement_flags_adp
_atom_site_refinement_flags_occupancy
_atom_site_disorder_assembly
_atom_site_disorder_group
P1 P 0.37723(10) 0.64304(6) 0.81643(4) 0.0272(2) Uani 1 1 d . . . . .
P2 P 0.34841(10) 0.90005(6) 0.70132(4) 0.0274(2) Uani 1 1 d . . . . .
O1 O 0.3711(2) 0.85788(15) 0.84561(11) 0.0253(5) Uani 1 1 d . . . . .
C18 C 0.5361(4) 0.8506(2) 0.85755(16) 0.0236(7) Uani 1 1 d . . . . .
C19 C 0.3353(3) 0.9550(2) 0.85162(17) 0.0240(7) Uani 1 1 d . . . . .
C24 C 0.3132(3) 0.9877(2) 0.78716(16) 0.0228(6) Uani 1 1 d . . . . .
C13 C 0.5607(4) 0.7499(2) 0.85114(16) 0.0247(7) Uani 1 1 d . . . . .
C17 C 0.6675(4) 0.9347(2) 0.87477(16) 0.0267(7) Uani 1 1 d . . . . .
H17 H 0.647933 1.000797 0.879414 0.032 Uiso 1 1 calc R U . . .
C21 C 0.2640(4) 1.1060(3) 0.92507(18) 0.0307(7) Uani 1 1 d . . . . .
H21 H 0.245669 1.144940 0.970420 0.037 Uiso 1 1 calc R U . . .
C23 C 0.2694(4) 1.0824(2) 0.79404(18) 0.0289(7) Uani 1 1 d . . . . .
H23 H 0.255704 1.106960 0.752341 0.035 Uiso 1 1 calc R U . . .
C14 C 0.7239(4) 0.7381(3) 0.86149(17) 0.0286(7) Uani 1 1 d . . . . .
H14 H 0.744149 0.672133 0.856965 0.034 Uiso 1 1 calc R U . . .
C20 C 0.3098(4) 1.0122(2) 0.91998(17) 0.0274(7) Uani 1 1 d . . . . .
H20 H 0.323244 0.987814 0.961740 0.033 Uiso 1 1 calc R U . . .
C30 C 0.5199(4) 1.0442(3) 0.64322(18) 0.0315(7) Uani 1 1 d . . . . .
C8 C 0.5376(4) 0.5342(3) 0.90359(19) 0.0306(7) Uani 1 1 d . . . . .
H8 H 0.553393 0.594757 0.943304 0.037 Uiso 1 1 calc R U . . .
C22 C 0.2455(4) 1.1420(3) 0.86287(19) 0.0320(7) Uani 1 1 d . . . . .
H22 H 0.217105 1.205824 0.866717 0.038 Uiso 1 1 calc R U . . .
C6 C 0.2647(4) 0.6627(2) 0.89380(18) 0.0288(7) Uani 1 1 d . . . . .
C31 C 0.1402(4) 0.8139(3) 0.66072(18) 0.0328(8) Uani 1 1 d . . . . .
C16 C 0.8290(4) 0.9201(3) 0.88511(18) 0.0331(8) Uani 1 1 d . . . . .
H16 H 0.918021 0.976411 0.896584 0.040 Uiso 1 1 calc R U . . .
C7 C 0.4624(4) 0.5313(2) 0.83101(18) 0.0292(7) Uani 1 1 d . . . . .
C25 C 0.3623(4) 0.9876(3) 0.64186(17) 0.0304(7) Uani 1 1 d . . . . .
C15 C 0.8572(4) 0.8213(3) 0.87831(18) 0.0326(8) Uani 1 1 d . . . . .
H15 H 0.965124 0.811042 0.885011 0.039 Uiso 1 1 calc R U . . .
C36 C 0.1194(4) 0.7305(3) 0.59452(19) 0.0358(8) Uani 1 1 d . . . . .
C1 C 0.3173(4) 0.7463(3) 0.95959(18) 0.0327(8) Uani 1 1 d . . . . .
H1 H 0.417910 0.792573 0.967541 0.039 Uiso 1 1 calc R U . . .
C12 C 0.4355(4) 0.4400(3) 0.77098(19) 0.0339(8) Uani 1 1 d . . . . .
C37 C 0.0527(4) 0.4964(3) 0.8145(2) 0.0361(8) Uani 1 1 d . . . . .
H37 H 0.133141 0.498176 0.782323 0.043 Uiso 1 1 calc R U . . .
C5 C 0.1146(4) 0.5919(3) 0.88360(19) 0.0315(7) Uani 1 1 d . . . . .
C26 C 0.2224(4) 0.9962(3) 0.59481(18) 0.0364(8) Uani 1 1 d . . . . .
H26 H 0.118716 0.958432 0.594031 0.044 Uiso 1 1 calc R U . . .
C27 C 0.2338(5) 1.0596(3) 0.5493(2) 0.0424(9) Uani 1 1 d . . . . .
H27 H 0.138934 1.064999 0.518252 0.051 Uiso 1 1 calc R U . . .
C43 C 0.6774(4) 1.0420(3) 0.6954(2) 0.0391(8) Uani 1 1 d . . . . .
H43 H 0.655877 0.978036 0.709628 0.047 Uiso 1 1 calc R U . . .
C46 C 0.2612(4) 0.7140(3) 0.5549(2) 0.0409(9) Uani 1 1 d . . . . .
H46 H 0.346466 0.778731 0.573539 0.049 Uiso 1 1 calc R U . . .
C4 C 0.0236(4) 0.6083(3) 0.9388(2) 0.0373(8) Uani 1 1 d . . . . .
H4 H -0.074810 0.560765 0.932514 0.045 Uiso 1 1 calc R U . . .
C2 C 0.2226(4) 0.7616(3) 1.01330(19) 0.0363(8) Uani 1 1 d . . . . .
H2 H 0.258897 0.818555 1.056611 0.044 Uiso 1 1 calc R U . . .
C11 C 0.4871(4) 0.3544(3) 0.7869(2) 0.0406(9) Uani 1 1 d . . . . .
H11 H 0.469804 0.292934 0.747760 0.049 Uiso 1 1 calc R U . . .
C9 C 0.5892(4) 0.4493(3) 0.9179(2) 0.0365(8) Uani 1 1 d . . . . .
H9 H 0.640894 0.452713 0.966544 0.044 Uiso 1 1 calc R U . . .
C29 C 0.5273(4) 1.1075(3) 0.5963(2) 0.0406(9) Uani 1 1 d . . . . .
H29 H 0.629913 1.145822 0.596334 0.049 Uiso 1 1 calc R U . . .
C3 C 0.0742(4) 0.6928(3) 1.0030(2) 0.0392(8) Uani 1 1 d . . . . .
H3 H 0.009324 0.703364 1.038696 0.047 Uiso 1 1 calc R U . . .
C10 C 0.5626(4) 0.3586(3) 0.8586(2) 0.0401(9) Uani 1 1 d . . . . .
H10 H 0.596012 0.300476 0.867348 0.048 Uiso 1 1 calc R U . . .
C32 C 0.0091(4) 0.8219(3) 0.6966(2) 0.0427(9) Uani 1 1 d . . . . .
H32 H 0.022780 0.876294 0.740558 0.051 Uiso 1 1 calc R U . . .
C28 C 0.3879(5) 1.1148(3) 0.5504(2) 0.0455(9) Uani 1 1 d . . . . .
H28 H 0.397096 1.157507 0.519569 0.055 Uiso 1 1 calc R U . . .
C44 C 0.7211(5) 1.1324(3) 0.7676(2) 0.0467(9) Uani 1 1 d . . . . .
H44A H 0.819296 1.127717 0.800039 0.070 Uiso 1 1 calc R U . . .
H44B H 0.630747 1.130087 0.792957 0.070 Uiso 1 1 calc R U . . .
H44C H 0.741049 1.196632 0.755621 0.070 Uiso 1 1 calc R U . . .
C35 C -0.0317(5) 0.6605(3) 0.5678(2) 0.0513(11) Uani 1 1 d . . . . .
H35 H -0.046182 0.605192 0.524279 0.062 Uiso 1 1 calc R U . . .
C40 C 0.3567(4) 0.4299(3) 0.6896(2) 0.0412(9) Uani 1 1 d . . . . .
H40 H 0.311483 0.491688 0.689910 0.049 Uiso 1 1 calc R U . . .
C48 C 0.2065(5) 0.6893(4) 0.4697(2) 0.0565(11) Uani 1 1 d . . . . .
H48A H 0.131819 0.622399 0.449225 0.085 Uiso 1 1 calc R U . . .
H48B H 0.302042 0.688812 0.447737 0.085 Uiso 1 1 calc R U . . .
H48C H 0.151104 0.741279 0.458359 0.085 Uiso 1 1 calc R U . . .
C33 C -0.1420(5) 0.7509(3) 0.6684(2) 0.0555(11) Uani 1 1 d . . . . .
H33 H -0.228777 0.758020 0.693084 0.067 Uiso 1 1 calc R U . . .
C39 C -0.1144(5) 0.4956(3) 0.7681(2) 0.0493(10) Uani 1 1 d . . . . .
H39A H -0.195473 0.496067 0.798693 0.074 Uiso 1 1 calc R U . . .
H39B H -0.147953 0.434146 0.725290 0.074 Uiso 1 1 calc R U . . .
H39C H -0.105592 0.555968 0.751047 0.074 Uiso 1 1 calc R U . . .
C38 C 0.0490(5) 0.3975(3) 0.8382(3) 0.0519(10) Uani 1 1 d . . . . .
H38A H 0.155096 0.401748 0.869079 0.078 Uiso 1 1 calc R U . . .
H38B H 0.025071 0.338271 0.793994 0.078 Uiso 1 1 calc R U . . .
H38C H -0.035451 0.390446 0.866417 0.078 Uiso 1 1 calc R U . . .
C47 C 0.3384(6) 0.6296(4) 0.5749(3) 0.0615(12) Uani 1 1 d . . . . .
H47A H 0.378088 0.648676 0.628662 0.092 Uiso 1 1 calc R U . . .
H47B H 0.429470 0.621043 0.550599 0.092 Uiso 1 1 calc R U . . .
H47C H 0.256566 0.565407 0.558123 0.092 Uiso 1 1 calc R U . . .
C34 C -0.1627(5) 0.6697(4) 0.6036(2) 0.0617(13) Uani 1 1 d . . . . .
H34 H -0.263488 0.621642 0.584017 0.074 Uiso 1 1 calc R U . . .
C41 C 0.2141(5) 0.3350(3) 0.6543(2) 0.0584(11) Uani 1 1 d . . . . .
H41A H 0.166761 0.332660 0.603622 0.088 Uiso 1 1 calc R U . . .
H41B H 0.130680 0.339135 0.683611 0.088 Uiso 1 1 calc R U . . .
H41C H 0.255148 0.273211 0.653352 0.088 Uiso 1 1 calc R U . . .
C45 C 0.8264(5) 1.0403(4) 0.6591(3) 0.0671(13) Uani 1 1 d . . . . .
H45A H 0.852261 1.102776 0.645313 0.101 Uiso 1 1 calc R U . . .
H45B H 0.800905 0.981158 0.614782 0.101 Uiso 1 1 calc R U . . .
H45C H 0.920124 1.035918 0.694352 0.101 Uiso 1 1 calc R U . . .
C42 C 0.4867(5) 0.4277(4) 0.6425(2) 0.0557(11) Uani 1 1 d . . . . .
H42A H 0.539244 0.370870 0.644543 0.084 Uiso 1 1 calc R U . . .
H42B H 0.568631 0.491828 0.662024 0.084 Uiso 1 1 calc R U . . .
H42C H 0.434769 0.418902 0.591057 0.084 Uiso 1 1 calc R U . . .

loop_
_atom_site_aniso_label
_atom_site_aniso_U_11
_atom_site_aniso_U_22
_atom_site_aniso_U_33
_atom_site_aniso_U_23
_atom_site_aniso_U_13
_atom_site_aniso_U_12
P1 0.0286(4) 0.0250(4) 0.0265(4) 0.0061(3) 0.0062(3) 0.0046(3)
P2 0.0250(4) 0.0310(5) 0.0221(4) 0.0041(3) 0.0050(3) 0.0021(3)
O1 0.0224(11) 0.0229(11) 0.0299(11) 0.0088(9) 0.0042(9) 0.0033(8)
C18 0.0243(15) 0.0297(17) 0.0176(15) 0.0078(13) 0.0054(12) 0.0063(13)
C19 0.0176(14) 0.0244(17) 0.0276(17) 0.0079(13) 0.0026(12) 0.0003(12)
C24 0.0196(14) 0.0224(16) 0.0238(16) 0.0057(13) 0.0027(12) 0.0014(12)
C13 0.0268(16) 0.0266(17) 0.0205(15) 0.0073(13) 0.0054(12) 0.0050(13)
C17 0.0271(16) 0.0273(17) 0.0241(16) 0.0080(13) 0.0033(13) 0.0039(13)
C21 0.0275(17) 0.0320(19) 0.0254(17) -0.0015(14) 0.0065(13) 0.0032(14)
C23 0.0249(16) 0.0315(18) 0.0301(17) 0.0119(14) 0.0051(13) 0.0020(13)
C14 0.0290(17) 0.0289(18) 0.0294(17) 0.0092(14) 0.0088(14) 0.0074(14)
C20 0.0234(15) 0.0327(18) 0.0228(16) 0.0072(14) 0.0031(13) 0.0011(13)
C30 0.0341(18) 0.0318(18) 0.0257(17) 0.0039(14) 0.0102(14) 0.0037(14)
C8 0.0299(17) 0.0296(18) 0.0325(18) 0.0073(14) 0.0112(14) 0.0061(14)
C22 0.0252(16) 0.0257(18) 0.042(2) 0.0056(15) 0.0066(14) 0.0042(13)
C6 0.0274(16) 0.0271(18) 0.0339(18) 0.0123(15) 0.0064(14) 0.0064(13)
C31 0.0297(17) 0.0380(19) 0.0271(17) 0.0086(15) 0.0054(14) 0.0001(14)
C16 0.0270(17) 0.038(2) 0.0321(18) 0.0120(15) 0.0057(14) -0.0011(14)
C7 0.0276(16) 0.0277(18) 0.0325(18) 0.0076(14) 0.0106(14) 0.0054(13)
C25 0.0297(17) 0.0372(19) 0.0207(16) 0.0040(14) 0.0064(13) 0.0046(14)
C15 0.0260(17) 0.043(2) 0.0321(18) 0.0137(15) 0.0095(14) 0.0096(15)
C36 0.0359(19) 0.037(2) 0.0289(18) 0.0073(15) 0.0058(15) -0.0023(15)
C1 0.0340(18) 0.0335(19) 0.0301(18) 0.0106(15) 0.0066(15) 0.0054(14)
C12 0.0294(17) 0.0311(19) 0.0391(19) 0.0063(16) 0.0092(15) 0.0067(14)
C37 0.0266(17) 0.0304(19) 0.045(2) 0.0039(16) 0.0081(15) 0.0010(14)
C5 0.0267(17) 0.0323(19) 0.0375(19) 0.0137(15) 0.0061(14) 0.0073(14)
C26 0.0279(17) 0.048(2) 0.0266(17) 0.0096(16) 0.0024(14) -0.0029(15)
C27 0.038(2) 0.054(2) 0.0319(19) 0.0142(18) 0.0009(16) 0.0042(17)
C43 0.0308(18) 0.040(2) 0.040(2) 0.0087(16) 0.0048(15) -0.0010(15)
C46 0.039(2) 0.042(2) 0.0333(19) 0.0020(16) 0.0106(16) -0.0025(16)
C4 0.0290(18) 0.042(2) 0.050(2) 0.0235(19) 0.0155(16) 0.0087(15)
C2 0.046(2) 0.039(2) 0.0276(18) 0.0117(15) 0.0105(16) 0.0129(16)
C11 0.040(2) 0.0289(19) 0.046(2) 0.0012(16) 0.0093(17) 0.0082(15)
C9 0.0349(19) 0.040(2) 0.042(2) 0.0192(17) 0.0137(16) 0.0112(16)
C29 0.0351(19) 0.044(2) 0.0362(19) 0.0081(17) 0.0087(16) -0.0031(16)
C3 0.039(2) 0.050(2) 0.038(2) 0.0190(18) 0.0168(16) 0.0170(17)
C10 0.043(2) 0.036(2) 0.050(2) 0.0197(18) 0.0136(18) 0.0159(16)
C32 0.0305(19) 0.053(2) 0.036(2) 0.0043(17) 0.0098(16) -0.0002(17)
C28 0.056(2) 0.045(2) 0.033(2) 0.0136(17) 0.0112(18) 0.0013(18)
C44 0.039(2) 0.051(2) 0.037(2) 0.0052(18) -0.0028(16) -0.0006(17)
C35 0.046(2) 0.054(2) 0.034(2) -0.0015(18) 0.0068(18) -0.0140(19)
C40 0.039(2) 0.040(2) 0.036(2) -0.0007(16) 0.0037(16) 0.0094(16)
C48 0.055(3) 0.075(3) 0.039(2) 0.012(2) 0.0201(19) 0.010(2)
C33 0.036(2) 0.077(3) 0.042(2) 0.009(2) 0.0143(18) -0.009(2)
C39 0.036(2) 0.051(2) 0.051(2) 0.0037(19) 0.0048(17) 0.0056(18)
C38 0.056(2) 0.033(2) 0.067(3) 0.017(2) 0.015(2) 0.0053(18)
C47 0.058(3) 0.062(3) 0.064(3) 0.015(2) 0.013(2) 0.017(2)
C34 0.038(2) 0.076(3) 0.045(2) 0.000(2) 0.0080(18) -0.024(2)
C41 0.052(2) 0.057(3) 0.050(2) -0.002(2) 0.000(2) 0.011(2)
C45 0.037(2) 0.103(4) 0.050(3) 0.005(3) 0.0093(19) 0.016(2)
C42 0.059(3) 0.073(3) 0.037(2) 0.012(2) 0.0108(19) 0.026(2)

_geom_special_details            
;
 All esds (except the esd in the dihedral angle between two l.s. planes)
 are estimated using the full covariance matrix.  The cell esds are taken
 into account individually in the estimation of esds in distances, angles
 and torsion angles; correlations between esds in cell parameters are only
 used when they are defined by crystal symmetry.  An approximate (isotropic)
 treatment of cell esds is used for estimating esds involving l.s. planes.
;
loop_
_geom_bond_atom_site_label_1
_geom_bond_atom_site_label_2
_geom_bond_distance
_geom_bond_site_symmetry_2
_geom_bond_publ_flag
P1 C13 1.827(3) . ?
P1 C6 1.848(3) . ?
P1 C7 1.854(3) . ?
P2 C24 1.839(3) . ?
P2 C31 1.846(3) . ?
P2 C25 1.848(3) . ?
O1 C18 1.386(4) . ?
O1 C19 1.390(4) . ?
C18 C13 1.403(4) . ?
C18 C17 1.380(4) . ?
C19 C24 1.396(4) . ?
C19 C20 1.388(4) . ?
C24 C23 1.383(4) . ?
C13 C14 1.389(4) . ?
C17 H17 0.9300 . ?
C17 C16 1.387(5) . ?
C21 H21 0.9300 . ?
C21 C20 1.383(5) . ?
C21 C22 1.382(5) . ?
C23 H23 0.9300 . ?
C23 C22 1.401(5) . ?
C14 H14 0.9300 . ?
C14 C15 1.384(5) . ?
C20 H20 0.9300 . ?
C30 C25 1.408(4) . ?
C30 C43 1.516(5) . ?
C30 C29 1.393(5) . ?
C8 H8 0.9300 . ?
C8 C7 1.393(5) . ?
C8 C9 1.379(5) . ?
C22 H22 0.9300 . ?
C6 C1 1.390(5) . ?
C6 C5 1.405(4) . ?
C31 C36 1.411(5) . ?
C31 C32 1.386(5) . ?
C16 H16 0.9300 . ?
C16 C15 1.386(5) . ?
C7 C12 1.399(5) . ?
C25 C26 1.387(5) . ?
C15 H15 0.9300 . ?
C36 C46 1.520(5) . ?
C36 C35 1.380(5) . ?
C1 H1 0.9300 . ?
C1 C2 1.380(5) . ?
C12 C11 1.400(5) . ?
C12 C40 1.523(5) . ?
C37 H37 0.9800 . ?
C37 C5 1.522(5) . ?
C37 C39 1.517(5) . ?
C37 C38 1.531(5) . ?
C5 C4 1.382(5) . ?
C26 H26 0.9300 . ?
C26 C27 1.375(5) . ?
C27 H27 0.9300 . ?
C27 C28 1.377(5) . ?
C43 H43 0.9800 . ?
C43 C44 1.517(5) . ?
C43 C45 1.519(5) . ?
C46 H46 0.9800 . ?
C46 C48 1.520(5) . ?
C46 C47 1.513(6) . ?
C4 H4 0.9300 . ?
C4 C3 1.379(5) . ?
C2 H2 0.9300 . ?
C2 C3 1.379(5) . ?
C11 H11 0.9300 . ?
C11 C10 1.374(5) . ?
C9 H9 0.9300 . ?
C9 C10 1.388(5) . ?
C29 H29 0.9300 . ?
C29 C28 1.366(6) . ?
C3 H3 0.9300 . ?
C10 H10 0.9300 . ?
C32 H32 0.9300 . ?
C32 C33 1.386(5) . ?
C28 H28 0.9300 . ?
C44 H44A 0.9600 . ?
C44 H44B 0.9600 . ?
C44 H44C 0.9600 . ?
C35 H35 0.9300 . ?
C35 C34 1.385(6) . ?
C40 H40 0.9800 . ?
C40 C41 1.523(6) . ?
C40 C42 1.514(5) . ?
C48 H48A 0.9600 . ?
C48 H48B 0.9600 . ?
C48 H48C 0.9600 . ?
C33 H33 0.9300 . ?
C33 C34 1.378(6) . ?
C39 H39A 0.9600 . ?
C39 H39B 0.9600 . ?
C39 H39C 0.9600 . ?
C38 H38A 0.9600 . ?
C38 H38B 0.9600 . ?
C38 H38C 0.9600 . ?
C47 H47A 0.9600 . ?
C47 H47B 0.9600 . ?
C47 H47C 0.9600 . ?
C34 H34 0.9300 . ?
C41 H41A 0.9600 . ?
C41 H41B 0.9600 . ?
C41 H41C 0.9600 . ?
C45 H45A 0.9600 . ?
C45 H45B 0.9600 . ?
C45 H45C 0.9600 . ?
C42 H42A 0.9600 . ?
C42 H42B 0.9600 . ?
C42 H42C 0.9600 . ?

loop_
_geom_angle_atom_site_label_1
_geom_angle_atom_site_label_2
_geom_angle_atom_site_label_3
_geom_angle
_geom_angle_site_symmetry_1
_geom_angle_site_symmetry_3
_geom_angle_publ_flag
C13 P1 C6 104.17(14) . . ?
C13 P1 C7 102.55(14) . . ?
C6 P1 C7 98.53(14) . . ?
C24 P2 C31 101.28(14) . . ?
C24 P2 C25 100.45(14) . . ?
C31 P2 C25 103.78(15) . . ?
C18 O1 C19 118.5(2) . . ?
O1 C18 C13 114.6(3) . . ?
C17 C18 O1 123.5(3) . . ?
C17 C18 C13 121.9(3) . . ?
O1 C19 C24 118.8(3) . . ?
C20 C19 O1 118.7(3) . . ?
C20 C19 C24 122.3(3) . . ?
C19 C24 P2 116.0(2) . . ?
C23 C24 P2 126.5(2) . . ?
C23 C24 C19 117.5(3) . . ?
C18 C13 P1 117.5(2) . . ?
C14 C13 P1 124.9(2) . . ?
C14 C13 C18 116.9(3) . . ?
C18 C17 H17 120.2 . . ?
C18 C17 C16 119.7(3) . . ?
C16 C17 H17 120.2 . . ?
C20 C21 H21 120.0 . . ?
C22 C21 H21 120.0 . . ?
C22 C21 C20 120.1(3) . . ?
C24 C23 H23 119.5 . . ?
C24 C23 C22 121.0(3) . . ?
C22 C23 H23 119.5 . . ?
C13 C14 H14 118.9 . . ?
C15 C14 C13 122.1(3) . . ?
C15 C14 H14 118.9 . . ?
C19 C20 H20 120.5 . . ?
C21 C20 C19 119.0(3) . . ?
C21 C20 H20 120.5 . . ?
C25 C30 C43 122.8(3) . . ?
C29 C30 C25 117.5(3) . . ?
C29 C30 C43 119.7(3) . . ?
C7 C8 H8 119.2 . . ?
C9 C8 H8 119.2 . . ?
C9 C8 C7 121.5(3) . . ?
C21 C22 C23 120.1(3) . . ?
C21 C22 H22 120.0 . . ?
C23 C22 H22 120.0 . . ?
C1 C6 P1 123.3(2) . . ?
C1 C6 C5 118.7(3) . . ?
C5 C6 P1 117.9(2) . . ?
C36 C31 P2 118.2(2) . . ?
C32 C31 P2 122.5(3) . . ?
C32 C31 C36 118.9(3) . . ?
C17 C16 H16 120.1 . . ?
C15 C16 C17 119.8(3) . . ?
C15 C16 H16 120.1 . . ?
C8 C7 P1 119.7(2) . . ?
C8 C7 C12 119.8(3) . . ?
C12 C7 P1 120.2(3) . . ?
C30 C25 P2 118.6(3) . . ?
C26 C25 P2 121.6(2) . . ?
C26 C25 C30 119.8(3) . . ?
C14 C15 C16 119.6(3) . . ?
C14 C15 H15 120.2 . . ?
C16 C15 H15 120.2 . . ?
C31 C36 C46 121.6(3) . . ?
C35 C36 C31 118.4(3) . . ?
C35 C36 C46 120.0(3) . . ?
C6 C1 H1 119.5 . . ?
C2 C1 C6 121.1(3) . . ?
C2 C1 H1 119.5 . . ?
C7 C12 C40 123.6(3) . . ?
C11 C12 C7 117.8(3) . . ?
C11 C12 C40 118.6(3) . . ?
C5 C37 H37 107.4 . . ?
C5 C37 C38 110.1(3) . . ?
C39 C37 H37 107.4 . . ?
C39 C37 C5 112.6(3) . . ?
C39 C37 C38 111.6(3) . . ?
C38 C37 H37 107.4 . . ?
C6 C5 C37 121.7(3) . . ?
C4 C5 C6 119.0(3) . . ?
C4 C5 C37 119.3(3) . . ?
C25 C26 H26 119.3 . . ?
C27 C26 C25 121.4(3) . . ?
C27 C26 H26 119.3 . . ?
C26 C27 H27 120.5 . . ?
C26 C27 C28 119.0(3) . . ?
C28 C27 H27 120.5 . . ?
C30 C43 H43 107.3 . . ?
C30 C43 C44 111.5(3) . . ?
C30 C43 C45 113.8(3) . . ?
C44 C43 H43 107.3 . . ?
C44 C43 C45 109.3(3) . . ?
C45 C43 H43 107.3 . . ?
C36 C46 H46 107.8 . . ?
C48 C46 C36 112.3(3) . . ?
C48 C46 H46 107.8 . . ?
C47 C46 C36 110.2(3) . . ?
C47 C46 H46 107.8 . . ?
C47 C46 C48 110.9(3) . . ?
C5 C4 H4 119.0 . . ?
C3 C4 C5 122.0(3) . . ?
C3 C4 H4 119.0 . . ?
C1 C2 H2 119.9 . . ?
C3 C2 C1 120.2(3) . . ?
C3 C2 H2 119.9 . . ?
C12 C11 H11 119.1 . . ?
C10 C11 C12 121.9(3) . . ?
C10 C11 H11 119.1 . . ?
C8 C9 H9 120.6 . . ?
C8 C9 C10 118.9(3) . . ?
C10 C9 H9 120.6 . . ?
C30 C29 H29 119.1 . . ?
C28 C29 C30 121.8(3) . . ?
C28 C29 H29 119.1 . . ?
C4 C3 C2 119.0(3) . . ?
C4 C3 H3 120.5 . . ?
C2 C3 H3 120.5 . . ?
C11 C10 C9 120.2(3) . . ?
C11 C10 H10 119.9 . . ?
C9 C10 H10 119.9 . . ?
C31 C32 H32 119.2 . . ?
C31 C32 C33 121.6(4) . . ?
C33 C32 H32 119.2 . . ?
C27 C28 H28 119.7 . . ?
C29 C28 C27 120.6(4) . . ?
C29 C28 H28 119.7 . . ?
C43 C44 H44A 109.5 . . ?
C43 C44 H44B 109.5 . . ?
C43 C44 H44C 109.5 . . ?
H44A C44 H44B 109.5 . . ?
H44A C44 H44C 109.5 . . ?
H44B C44 H44C 109.5 . . ?
C36 C35 H35 118.9 . . ?
C36 C35 C34 122.2(4) . . ?
C34 C35 H35 118.9 . . ?
C12 C40 H40 107.8 . . ?
C41 C40 C12 112.4(3) . . ?
C41 C40 H40 107.8 . . ?
C42 C40 C12 110.3(3) . . ?
C42 C40 H40 107.8 . . ?
C42 C40 C41 110.6(3) . . ?
C46 C48 H48A 109.5 . . ?
C46 C48 H48B 109.5 . . ?
C46 C48 H48C 109.5 . . ?
H48A C48 H48B 109.5 . . ?
H48A C48 H48C 109.5 . . ?
H48B C48 H48C 109.5 . . ?
C32 C33 H33 120.3 . . ?
C34 C33 C32 119.5(3) . . ?
C34 C33 H33 120.3 . . ?
C37 C39 H39A 109.5 . . ?
C37 C39 H39B 109.5 . . ?
C37 C39 H39C 109.5 . . ?
H39A C39 H39B 109.5 . . ?
H39A C39 H39C 109.5 . . ?
H39B C39 H39C 109.5 . . ?
C37 C38 H38A 109.5 . . ?
C37 C38 H38B 109.5 . . ?
C37 C38 H38C 109.5 . . ?
H38A C38 H38B 109.5 . . ?
H38A C38 H38C 109.5 . . ?
H38B C38 H38C 109.5 . . ?
C46 C47 H47A 109.5 . . ?
C46 C47 H47B 109.5 . . ?
C46 C47 H47C 109.5 . . ?
H47A C47 H47B 109.5 . . ?
H47A C47 H47C 109.5 . . ?
H47B C47 H47C 109.5 . . ?
C35 C34 H34 120.3 . . ?
C33 C34 C35 119.3(3) . . ?
C33 C34 H34 120.3 . . ?
C40 C41 H41A 109.5 . . ?
C40 C41 H41B 109.5 . . ?
C40 C41 H41C 109.5 . . ?
H41A C41 H41B 109.5 . . ?
H41A C41 H41C 109.5 . . ?
H41B C41 H41C 109.5 . . ?
C43 C45 H45A 109.5 . . ?
C43 C45 H45B 109.5 . . ?
C43 C45 H45C 109.5 . . ?
H45A C45 H45B 109.5 . . ?
H45A C45 H45C 109.5 . . ?
H45B C45 H45C 109.5 . . ?
C40 C42 H42A 109.5 . . ?
C40 C42 H42B 109.5 . . ?
C40 C42 H42C 109.5 . . ?
H42A C42 H42B 109.5 . . ?
H42A C42 H42C 109.5 . . ?
H42B C42 H42C 109.5 . . ?

loop_
_geom_torsion_atom_site_label_1
_geom_torsion_atom_site_label_2
_geom_torsion_atom_site_label_3
_geom_torsion_atom_site_label_4
_geom_torsion
_geom_torsion_site_symmetry_1
_geom_torsion_site_symmetry_2
_geom_torsion_site_symmetry_3
_geom_torsion_site_symmetry_4
_geom_torsion_publ_flag
P1 C13 C14 C15 171.2(2) . . . . ?
P1 C6 C1 C2 175.2(3) . . . . ?
P1 C6 C5 C37 5.3(4) . . . . ?
P1 C6 C5 C4 -176.5(3) . . . . ?
P1 C7 C12 C11 -173.4(2) . . . . ?
P1 C7 C12 C40 7.9(4) . . . . ?
P2 C24 C23 C22 179.8(2) . . . . ?
P2 C31 C36 C46 -2.8(5) . . . . ?
P2 C31 C36 C35 174.3(3) . . . . ?
P2 C31 C32 C33 -174.4(3) . . . . ?
P2 C25 C26 C27 -178.4(3) . . . . ?
O1 C18 C13 P1 7.9(3) . . . . ?
O1 C18 C13 C14 179.1(2) . . . . ?
O1 C18 C17 C16 -179.4(3) . . . . ?
O1 C19 C24 P2 -4.0(3) . . . . ?
O1 C19 C24 C23 176.8(2) . . . . ?
O1 C19 C20 C21 -176.0(3) . . . . ?
C18 O1 C19 C24 90.2(3) . . . . ?
C18 O1 C19 C20 -94.9(3) . . . . ?
C18 C13 C14 C15 0.8(4) . . . . ?
C18 C17 C16 C15 -0.2(5) . . . . ?
C19 O1 C18 C13 179.3(2) . . . . ?
C19 O1 C18 C17 -0.4(4) . . . . ?
C19 C24 C23 C22 -1.1(4) . . . . ?
C24 P2 C31 C36 -176.7(3) . . . . ?
C24 P2 C31 C32 -3.1(3) . . . . ?
C24 P2 C25 C30 92.9(3) . . . . ?
C24 P2 C25 C26 -88.9(3) . . . . ?
C24 C19 C20 C21 -1.3(4) . . . . ?
C24 C23 C22 C21 -0.6(5) . . . . ?
C13 P1 C6 C1 2.6(3) . . . . ?
C13 P1 C6 C5 179.5(2) . . . . ?
C13 P1 C7 C8 60.3(3) . . . . ?
C13 P1 C7 C12 -126.7(2) . . . . ?
C13 C18 C17 C16 0.9(4) . . . . ?
C13 C14 C15 C16 -0.1(5) . . . . ?
C17 C18 C13 P1 -172.4(2) . . . . ?
C17 C18 C13 C14 -1.2(4) . . . . ?
C17 C16 C15 C14 -0.2(5) . . . . ?
C20 C19 C24 P2 -178.7(2) . . . . ?
C20 C19 C24 C23 2.1(4) . . . . ?
C20 C21 C22 C23 1.4(5) . . . . ?
C30 C25 C26 C27 -0.3(5) . . . . ?
C30 C29 C28 C27 0.3(6) . . . . ?
C8 C7 C12 C11 -0.3(4) . . . . ?
C8 C7 C12 C40 -179.1(3) . . . . ?
C8 C9 C10 C11 0.4(5) . . . . ?
C22 C21 C20 C19 -0.5(4) . . . . ?
C6 P1 C13 C18 -69.5(2) . . . . ?
C6 P1 C13 C14 120.2(3) . . . . ?
C6 P1 C7 C8 -46.4(3) . . . . ?
C6 P1 C7 C12 126.7(3) . . . . ?
C6 C1 C2 C3 1.0(5) . . . . ?
C6 C5 C4 C3 1.1(5) . . . . ?
C31 P2 C24 C19 88.1(2) . . . . ?
C31 P2 C24 C23 -92.8(3) . . . . ?
C31 P2 C25 C30 -162.6(2) . . . . ?
C31 P2 C25 C26 15.5(3) . . . . ?
C31 C36 C46 C48 -135.3(4) . . . . ?
C31 C36 C46 C47 100.6(4) . . . . ?
C31 C36 C35 C34 0.2(6) . . . . ?
C31 C32 C33 C34 0.5(7) . . . . ?
C7 P1 C13 C18 -171.8(2) . . . . ?
C7 P1 C13 C14 17.9(3) . . . . ?
C7 P1 C6 C1 107.9(3) . . . . ?
C7 P1 C6 C5 -75.1(3) . . . . ?
C7 C8 C9 C10 -1.1(5) . . . . ?
C7 C12 C11 C10 -0.3(5) . . . . ?
C7 C12 C40 C41 -129.2(3) . . . . ?
C7 C12 C40 C42 106.8(4) . . . . ?
C25 P2 C24 C19 -165.4(2) . . . . ?
C25 P2 C24 C23 13.7(3) . . . . ?
C25 P2 C31 C36 79.5(3) . . . . ?
C25 P2 C31 C32 -106.9(3) . . . . ?
C25 C30 C43 C44 -95.0(4) . . . . ?
C25 C30 C43 C45 140.7(4) . . . . ?
C25 C30 C29 C28 -0.2(5) . . . . ?
C25 C26 C27 C28 0.4(5) . . . . ?
C36 C31 C32 C33 -0.8(6) . . . . ?
C36 C35 C34 C33 -0.5(7) . . . . ?
C1 C6 C5 C37 -177.6(3) . . . . ?
C1 C6 C5 C4 0.7(5) . . . . ?
C1 C2 C3 C4 0.8(5) . . . . ?
C12 C11 C10 C9 0.3(5) . . . . ?
C37 C5 C4 C3 179.4(3) . . . . ?
C5 C6 C1 C2 -1.7(5) . . . . ?
C5 C4 C3 C2 -1.9(5) . . . . ?
C26 C27 C28 C29 -0.4(6) . . . . ?
C43 C30 C25 P2 -4.3(4) . . . . ?
C43 C30 C25 C26 177.5(3) . . . . ?
C43 C30 C29 C28 -177.6(3) . . . . ?
C46 C36 C35 C34 177.4(4) . . . . ?
C11 C12 C40 C41 52.0(4) . . . . ?
C11 C12 C40 C42 -71.9(4) . . . . ?
C9 C8 C7 P1 174.1(2) . . . . ?
C9 C8 C7 C12 1.0(5) . . . . ?
C29 C30 C25 P2 178.3(2) . . . . ?
C29 C30 C25 C26 0.2(5) . . . . ?
C29 C30 C43 C44 82.3(4) . . . . ?
C29 C30 C43 C45 -42.0(5) . . . . ?
C32 C31 C36 C46 -176.7(3) . . . . ?
C32 C31 C36 C35 0.4(5) . . . . ?
C32 C33 C34 C35 0.1(7) . . . . ?
C35 C36 C46 C48 47.7(5) . . . . ?
C35 C36 C46 C47 -76.5(5) . . . . ?
C40 C12 C11 C10 178.5(3) . . . . ?
C39 C37 C5 C6 -119.6(4) . . . . ?
C39 C37 C5 C4 62.2(4) . . . . ?
C38 C37 C5 C6 115.1(3) . . . . ?
C38 C37 C5 C4 -63.1(4) . . . . ?

_shelx_res_file                  
;
TITL asw2015_a.res in P-1
    asw2015.res
    created by SHELXL-2018/3 at 15:43:52 on 21-Sep-2020
REM Old TITL asw2015 in P-1
REM SHELXT solution in P-1: R1 0.140, Rweak 0.006, Alpha 0.045
REM <I/s> 0.000 for 0 systematic absences, Orientation as input
REM Formula found by SHELXT: C44 O P2
CELL 1.54184 8.3692 13.6847 18.8298 105.445 99.637 99.462
ZERR 2 0.0005 0.0009 0.0008 0.005 0.004 0.005
LATT 1
SFAC C H O P
UNIT 96 104 2 4

L.S. 10
PLAN  10
SIZE 0.2 0.05 0.05
CONF
BOND
list 4
MORE -1
BOND $H
fmap 2
acta
OMIT 1 -1 7
REM <olex2.extras>
REM <HklSrc "%.\\asw2015.hkl">
REM </olex2.extras>

WGHT    0.063300
FVAR       0.61525
P1    4    0.377233    0.643039    0.816432    11.00000    0.02865    0.02501 =
         0.02651    0.00606    0.00624    0.00460
P2    4    0.348407    0.900054    0.701318    11.00000    0.02499    0.03101 =
         0.02213    0.00407    0.00503    0.00212
O1    3    0.371148    0.857883    0.845610    11.00000    0.02243    0.02291 =
         0.02985    0.00876    0.00416    0.00328
C18   1    0.536141    0.850579    0.857546    11.00000    0.02434    0.02968 =
         0.01763    0.00784    0.00541    0.00627
C19   1    0.335324    0.954989    0.851622    11.00000    0.01759    0.02445 =
         0.02756    0.00787    0.00264    0.00033
C24   1    0.313162    0.987717    0.787161    11.00000    0.01963    0.02238 =
         0.02380    0.00573    0.00273    0.00140
C13   1    0.560669    0.749858    0.851141    11.00000    0.02683    0.02665 =
         0.02054    0.00725    0.00545    0.00504
C17   1    0.667520    0.934667    0.874766    11.00000    0.02707    0.02730 =
         0.02414    0.00800    0.00333    0.00392
AFIX  43
H17   2    0.647933    1.000797    0.879414    11.00000   -1.20000
AFIX   0
C21   1    0.264010    1.106015    0.925074    11.00000    0.02750    0.03197 =
         0.02540   -0.00153    0.00647    0.00318
AFIX  43
H21   2    0.245669    1.144940    0.970420    11.00000   -1.20000
AFIX   0
C23   1    0.269422    1.082449    0.794038    11.00000    0.02488    0.03150 =
         0.03010    0.01193    0.00509    0.00204
AFIX  43
H23   2    0.255704    1.106960    0.752341    11.00000   -1.20000
AFIX   0
C14   1    0.723850    0.738082    0.861488    11.00000    0.02899    0.02890 =
         0.02942    0.00924    0.00879    0.00742
AFIX  43
H14   2    0.744149    0.672133    0.856965    11.00000   -1.20000
AFIX   0
C20   1    0.309782    1.012199    0.919978    11.00000    0.02339    0.03266 =
         0.02283    0.00721    0.00307    0.00106
AFIX  43
H20   2    0.323244    0.987814    0.961740    11.00000   -1.20000
AFIX   0
C30   1    0.519899    1.044177    0.643219    11.00000    0.03410    0.03184 =
         0.02565    0.00393    0.01021    0.00371
C8    1    0.537606    0.534163    0.903588    11.00000    0.02994    0.02960 =
         0.03254    0.00728    0.01125    0.00610
AFIX  43
H8    2    0.553393    0.594757    0.943304    11.00000   -1.20000
AFIX   0
C22   1    0.245491    1.141997    0.862871    11.00000    0.02515    0.02575 =
         0.04157    0.00562    0.00662    0.00422
AFIX  43
H22   2    0.217105    1.205824    0.866717    11.00000   -1.20000
AFIX   0
C6    1    0.264748    0.662730    0.893799    11.00000    0.02738    0.02711 =
         0.03387    0.01229    0.00639    0.00645
C31   1    0.140240    0.813888    0.660724    11.00000    0.02965    0.03796 =
         0.02708    0.00856    0.00536    0.00005
C16   1    0.828962    0.920083    0.885114    11.00000    0.02697    0.03790 =
         0.03213    0.01200    0.00572   -0.00108
AFIX  43
H16   2    0.918021    0.976411    0.896584    11.00000   -1.20000
AFIX   0
C7    1    0.462411    0.531284    0.831009    11.00000    0.02763    0.02769 =
         0.03253    0.00760    0.01062    0.00536
C25   1    0.362267    0.987597    0.641860    11.00000    0.02971    0.03716 =
         0.02067    0.00402    0.00637    0.00464
C15   1    0.857171    0.821303    0.878307    11.00000    0.02597    0.04292 =
         0.03213    0.01371    0.00953    0.00962
AFIX  43
H15   2    0.965124    0.811042    0.885011    11.00000   -1.20000
AFIX   0
C36   1    0.119430    0.730534    0.594516    11.00000    0.03586    0.03677 =
         0.02885    0.00733    0.00581   -0.00233
C1    1    0.317285    0.746274    0.959589    11.00000    0.03400    0.03352 =
         0.03012    0.01061    0.00660    0.00543
AFIX  43
H1    2    0.417910    0.792573    0.967541    11.00000   -1.20000
AFIX   0
C12   1    0.435535    0.440048    0.770976    11.00000    0.02945    0.03107 =
         0.03911    0.00634    0.00917    0.00668
C37   1    0.052729    0.496411    0.814531    11.00000    0.02664    0.03042 =
         0.04492    0.00393    0.00807    0.00098
AFIX  13
H37   2    0.133141    0.498176    0.782323    11.00000   -1.20000
AFIX   0
C5    1    0.114645    0.591943    0.883597    11.00000    0.02665    0.03232 =
         0.03747    0.01374    0.00612    0.00727
C26   1    0.222386    0.996249    0.594809    11.00000    0.02786    0.04820 =
         0.02659    0.00961    0.00239   -0.00291
AFIX  43
H26   2    0.118716    0.958432    0.594031    11.00000   -1.20000
AFIX   0
C27   1    0.233795    1.059559    0.549303    11.00000    0.03768    0.05368 =
         0.03186    0.01424    0.00089    0.00422
AFIX  43
H27   2    0.138934    1.064999    0.518252    11.00000   -1.20000
AFIX   0
C43   1    0.677434    1.042036    0.695409    11.00000    0.03081    0.04014 =
         0.03984    0.00866    0.00481   -0.00103
AFIX  13
H43   2    0.655877    0.978036    0.709628    11.00000   -1.20000
AFIX   0
C46   1    0.261169    0.713982    0.554871    11.00000    0.03886    0.04180 =
         0.03327    0.00202    0.01060   -0.00250
AFIX  13
H46   2    0.346466    0.778731    0.573539    11.00000   -1.20000
AFIX   0
C4    1    0.023581    0.608261    0.938809    11.00000    0.02897    0.04207 =
         0.04960    0.02348    0.01552    0.00868
AFIX  43
H4    2   -0.074810    0.560765    0.932514    11.00000   -1.20000
AFIX   0
C2    1    0.222567    0.761639    1.013304    11.00000    0.04562    0.03891 =
         0.02759    0.01166    0.01052    0.01291
AFIX  43
H2    2    0.258897    0.818555    1.056611    11.00000   -1.20000
AFIX   0
C11   1    0.487130    0.354399    0.786861    11.00000    0.04047    0.02889 =
         0.04633    0.00124    0.00926    0.00822
AFIX  43
H11   2    0.469804    0.292934    0.747760    11.00000   -1.20000
AFIX   0
C9    1    0.589197    0.449255    0.917932    11.00000    0.03493    0.03995 =
         0.04169    0.01919    0.01367    0.01121
AFIX  43
H9    2    0.640894    0.452713    0.966544    11.00000   -1.20000
AFIX   0
C29   1    0.527275    1.107496    0.596341    11.00000    0.03511    0.04397 =
         0.03615    0.00810    0.00867   -0.00312
AFIX  43
H29   2    0.629913    1.145822    0.596334    11.00000   -1.20000
AFIX   0
C3    1    0.074203    0.692849    1.002956    11.00000    0.03919    0.04959 =
         0.03810    0.01899    0.01681    0.01701
AFIX  43
H3    2    0.009324    0.703364    1.038696    11.00000   -1.20000
AFIX   0
C10   1    0.562624    0.358562    0.858562    11.00000    0.04291    0.03574 =
         0.04952    0.01973    0.01355    0.01592
AFIX  43
H10   2    0.596012    0.300476    0.867348    11.00000   -1.20000
AFIX   0
C32   1    0.009096    0.821936    0.696556    11.00000    0.03054    0.05329 =
         0.03629    0.00433    0.00978   -0.00019
AFIX  43
H32   2    0.022780    0.876294    0.740558    11.00000   -1.20000
AFIX   0
C28   1    0.387879    1.114819    0.550394    11.00000    0.05630    0.04488 =
         0.03341    0.01363    0.01120    0.00128
AFIX  43
H28   2    0.397096    1.157507    0.519569    11.00000   -1.20000
AFIX   0
C44   1    0.721145    1.132416    0.767639    11.00000    0.03947    0.05079 =
         0.03688    0.00523   -0.00280   -0.00060
AFIX 137
H44A  2    0.819296    1.127717    0.800039    11.00000   -1.50000
H44B  2    0.630747    1.130087    0.792957    11.00000   -1.50000
H44C  2    0.741049    1.196632    0.755621    11.00000   -1.50000
AFIX   0
C35   1   -0.031738    0.660483    0.567787    11.00000    0.04643    0.05422 =
         0.03435   -0.00151    0.00681   -0.01398
AFIX  43
H35   2   -0.046182    0.605192    0.524279    11.00000   -1.20000
AFIX   0
C40   1    0.356651    0.429931    0.689615    11.00000    0.03907    0.03996 =
         0.03582   -0.00069    0.00375    0.00943
AFIX  13
H40   2    0.311483    0.491688    0.689910    11.00000   -1.20000
AFIX   0
C48   1    0.206498    0.689349    0.469703    11.00000    0.05530    0.07450 =
         0.03893    0.01223    0.02006    0.01043
AFIX 137
H48A  2    0.131819    0.622399    0.449225    11.00000   -1.50000
H48B  2    0.302042    0.688812    0.447737    11.00000   -1.50000
H48C  2    0.151104    0.741279    0.458359    11.00000   -1.50000
AFIX   0
C33   1   -0.142015    0.750919    0.668399    11.00000    0.03561    0.07715 =
         0.04238    0.00855    0.01431   -0.00921
AFIX  43
H33   2   -0.228777    0.758020    0.693084    11.00000   -1.20000
AFIX   0
C39   1   -0.114408    0.495571    0.768133    11.00000    0.03580    0.05061 =
         0.05108    0.00365    0.00483    0.00555
AFIX 137
H39A  2   -0.195473    0.496067    0.798693    11.00000   -1.50000
H39B  2   -0.147953    0.434146    0.725290    11.00000   -1.50000
H39C  2   -0.105592    0.555968    0.751047    11.00000   -1.50000
AFIX   0
C38   1    0.049014    0.397494    0.838214    11.00000    0.05595    0.03331 =
         0.06651    0.01689    0.01511    0.00532
AFIX 137
H38A  2    0.155096    0.401748    0.869079    11.00000   -1.50000
H38B  2    0.025071    0.338271    0.793994    11.00000   -1.50000
H38C  2   -0.035451    0.390446    0.866417    11.00000   -1.50000
AFIX   0
C47   1    0.338381    0.629560    0.574894    11.00000    0.05770    0.06207 =
         0.06359    0.01492    0.01288    0.01696
AFIX 137
H47A  2    0.378088    0.648676    0.628662    11.00000   -1.50000
H47B  2    0.429470    0.621043    0.550599    11.00000   -1.50000
H47C  2    0.256566    0.565407    0.558123    11.00000   -1.50000
AFIX   0
C34   1   -0.162669    0.669728    0.603555    11.00000    0.03823    0.07625 =
         0.04543   -0.00013    0.00797   -0.02446
AFIX  43
H34   2   -0.263488    0.621642    0.584017    11.00000   -1.20000
AFIX   0
C41   1    0.214147    0.334962    0.654287    11.00000    0.05231    0.05692 =
         0.05030   -0.00207    0.00012    0.01095
AFIX 137
H41A  2    0.166761    0.332660    0.603622    11.00000   -1.50000
H41B  2    0.130680    0.339135    0.683611    11.00000   -1.50000
H41C  2    0.255148    0.273211    0.653352    11.00000   -1.50000
AFIX   0
C45   1    0.826386    1.040313    0.659126    11.00000    0.03718    0.10322 =
         0.04989    0.00514    0.00930    0.01562
AFIX 137
H45A  2    0.852261    1.102776    0.645313    11.00000   -1.50000
H45B  2    0.800905    0.981158    0.614782    11.00000   -1.50000
H45C  2    0.920124    1.035918    0.694352    11.00000   -1.50000
AFIX   0
C42   1    0.486727    0.427677    0.642498    11.00000    0.05885    0.07284 =
         0.03668    0.01153    0.01084    0.02607
AFIX 137
H42A  2    0.539244    0.370870    0.644543    11.00000   -1.50000
H42B  2    0.568631    0.491828    0.662024    11.00000   -1.50000
H42C  2    0.434769    0.418902    0.591057    11.00000   -1.50000
AFIX   0
HKLF 4


REM  asw2015_a.res in P-1
REM wR2 = 0.1449, GooF = S = 1.006, Restrained GooF = 1.006 for all data
REM R1 = 0.0537 for 4278 Fo > 4sig(Fo) and 0.0846 for all 6053 data
REM 468 parameters refined using 0 restraints

END

WGHT      0.0587      0.0000

REM Highest difference peak  0.298,  deepest hole -0.280,  1-sigma level  0.053
Q1    1   0.3719  0.9606  0.6785  11.00000  0.05    0.30
Q2    1   0.6325  0.7451  0.8677  11.00000  0.05    0.26
Q3    1   0.4717  0.8610  0.8577  11.00000  0.05    0.24
Q4    1  -0.0925  0.7172  0.5619  11.00000  0.05    0.23
Q5    1   0.5249  0.5354  0.8038  11.00000  0.05    0.22
Q6    1   0.2491  0.8228  0.6852  11.00000  0.05    0.21
Q7    1   0.5489  0.7857  0.8324  11.00000  0.05    0.21
Q8    1   0.7849  1.1641  0.7307  11.00000  0.05    0.21
Q9    1   0.5484  0.7941  0.8585  11.00000  0.05    0.21
Q10   1   0.2172  0.8734  0.6610  11.00000  0.05    0.21
;
_shelx_res_checksum              24109
_shelx_hkl_file                  
;
   0   0   2 1557.40   27.19
   0   0  -2 1511.76   23.41
   0   0   3 1356.20   31.32
   0   0  -3 1375.16   27.40
   0   0   4 6844.10   81.57
   0   0  -4 6767.45   69.90
   0   0   5    4.20    6.32
   0   0   6  587.39   40.85
   0   0   7  677.93   49.45
   0   0   8  382.91   39.79
   0   0   9  522.88   50.39
   0   0  10   18.38   15.74
   0   0  11  120.04   13.42
   0   0  11  138.73   30.84
   0   0  12   41.49    9.13
   0   0  12   41.95   16.63
   0   0  13  122.85   15.30
   0   0  14  104.35   15.53
   0   0  14   78.74   13.17
   0   0  15    3.88    7.67
   0   0  15   -1.17    5.58
   0   0  16    1.24    7.10
   0   0  16   -9.10    7.71
   0   0  17  139.06   18.18
   0   0  17  125.44   16.61
   0   0  18   62.27   12.76
   0   0  18   55.10   10.80
   0   0  19  107.79   14.36
   0   0  19   92.70   12.39
   0   0  20   92.93   12.31
   0  -1  20    4.11    5.47
   0  -1  20   15.96    6.10
   0  -1  19   41.57    9.67
   0  -1  19   22.52    7.74
   0  -1  18   57.96   12.33
   0  -1  18   53.16   11.38
   0  -1  17   -3.89    7.61
   0  -1  17   -0.59    6.29
   0  -1  16  258.51   23.51
   0  -1  16  217.05   22.66
   0  -1  15   43.36   11.40
   0  -1  14  118.04   15.42
   0  -1  13   93.30   29.48
   0  -1  13   83.23   12.39
   0  -1  12  259.98   19.88
   0  -1  12  283.00   44.91
   0  -1  11  199.43   16.34
   0  -1  11  201.69   35.29
   0  -1  10   44.58   15.98
   0  -1   9  166.79   29.37
   0  -1   8 1859.99   83.22
   0   1  -8 1728.01   54.63
   0  -1   7  424.67   36.61
   0   1  -7  409.88   25.66
   0  -1   6  755.85   43.79
   0   1  -6  705.33   31.60
   0   1  -5 3766.40   69.57
   0   1  -4  403.58   21.57
   0  -1   3 4710.77   70.84
   0   1  -3 4667.94   65.27
   0  -1   2  192.64   12.01
   0  -1   2  183.83   11.55
   0   1  -2  188.90   11.96
   0   1   1 3954.25   55.92
   0  -1  -1 3921.39   29.90
   0  -1  -1 4006.29   53.95
   0   1   2  697.07   26.28
   0   1   2  670.69   28.49
   0   1   3   51.39    9.63
   0   1   4  311.98   22.40
   0   1   5   -1.60    6.31
   0   1   6 1141.17   49.20
   0   1   6 1201.92   61.30
   0   1   7  103.41   21.64
   0   1   8  463.58   45.45
   0   1   9  300.47   40.56
   0   1  10   48.70    8.83
   0   1  10   34.40   12.99
   0   1  11  188.18   16.95
   0   1  11  189.10   37.28
   0   1  11  177.19   14.81
   0   1  12  268.25   19.44
   0   1  12  323.61   50.47
   0   1  12  246.39   20.86
   0   1  12  288.52   21.63
   0  -1 -12  310.71   43.56
   0   1  13   93.40   14.23
   0   1  13   90.92   11.89
   0   1  13   88.00   13.63
   0   1  14  385.05   28.15
   0   1  14  362.48   26.90
   0   1  14  353.46   23.98
   0   1  15  168.96   19.10
   0   1  15  185.48   20.29
   0   1  16   -2.38    6.35
   0   1  16    5.01    4.71
   0   1  17   -3.22    5.89
   0   1  17   -2.30    7.56
   0   1  18   47.27   10.76
   0   1  19    3.86    5.41
   0  -2  20   17.92    6.49
   0  -2  20   19.97    7.38
   0  -2  19   50.92   10.60
   0  -2  19   66.38   11.80
   0  -2  18   64.88   12.38
   0  -2  18   52.47   11.33
   0  -2  17   28.61   10.10
   0  -2  16   36.16   10.47
   0  -2  15   12.01    8.11
   0  -2  14  255.09   21.71
   0  -2  13   50.51    9.69
   0  -2  13   43.08   19.25
   0  -2  12  521.97   59.44
   0  -2  12  536.49   28.07
   0  -2  11  314.61   43.32
   0  -2  11  349.78   21.01
   0  -2  10  652.77   56.66
   0  -2   9  525.72   46.99
   0   2  -8   -0.05    5.72
   0  -2   8   19.63   10.36
   0   2  -7 1092.06   47.92
   0  -2   7 1193.02   57.96
   0   2  -6 3313.29   78.68
   0  -2   6 3216.42   86.91
   0   2  -5 4351.86   85.53
   0  -2   5 4418.28   89.94
   0   2  -4  910.73   37.58
   0  -2   4  940.38   37.14
   0   2  -3 2083.20   53.13
   0  -2   3 2148.08   48.13
   0  -2   2 1371.70   31.05
   0  -2   1  238.16   15.27
   0  -2   1  283.40   14.08
   0  -2   0 1129.93   28.30
   0  -2   0 1137.58   31.77
   0  -2  -1  107.17   12.60
   0  -2  -1  103.38    7.99
   0  -2  -2 2311.00   60.16
   0   2   2 2267.88   61.82
   0  -2  -2 2351.02   31.88
   0  -2  -3 1114.08   45.68
   0  -2  -3 1098.91   19.59
   0   2   3 1104.06   49.06
   0  -2  -4 2104.58   24.70
   0   2   4 2211.59   75.75
   0  -2  -4 2180.16   68.52
   0   2   4 2187.67   68.42
   0   2   5  978.21   56.03
   0  -2  -5 1059.35   52.38
   0   2   5  994.55   48.72
   0   2   6  142.53   25.32
   0  -2  -6  142.63   21.73
   0   2   6  152.91   21.56
   0   2   7 1455.89   79.35
   0  -2  -7 1433.33   70.82
   0   2   7 1352.32   63.96
   0  -2  -8  311.64   35.95
   0   2   8  361.20   42.98
   0  -2  -9  283.51   36.77
   0   2   9  316.02   44.85
   0   2  10   -1.04    4.31
   0   2  10   -3.14    4.12
   0   2  10   -1.36    4.10
   0  -2 -10   -9.99    8.94
   0   2  10   -3.84    9.19
   0   2  11    5.58    5.30
   0   2  11   -6.84   16.40
   0   2  11    6.92    6.11
   0   2  11    6.26    5.77
   0   2  12  230.27   20.04
   0   2  12  255.78   21.92
   0   2  12  211.74   18.36
   0   2  13  210.41   20.04
   0   2  13  223.62   21.41
   0   2  13  214.29   19.17
   0   2  14   30.91    8.03
   0   2  14   18.05   10.09
   0   2  14   18.01    6.66
   0   2  15  443.86   29.41
   0   2  15  500.28   33.12
   0   2  15  436.15   27.91
   0   2  16   12.59    6.37
   0   2  16    4.35    5.64
   0   2  16    6.44    6.93
   0   2  17   32.76    7.74
   0   2  17   19.17    9.49
   0   2  18    0.17    5.25
   0   2  19   33.54    7.58
   0  -3  20    1.35    5.30
   0  -3  20   -0.41    5.55
   0  -3  19   35.41    9.38
   0  -3  19   51.69   11.74
   0  -3  18   24.41   10.10
   0  -3  17  139.73   17.67
   0  -3  16  128.84   17.03
   0  -3  15   -0.16    7.07
   0  -3  14    1.11    4.57
   0  -3  14   -5.61    6.08
   0  -3  13  120.24   14.23
   0  -3  13  102.88   29.23
   0  -3  12   64.20   10.46
   0  -3  12   66.75   23.43
   0  -3  11 1083.24   76.95
   0  -3  11 1123.80   37.28
   0  -3  10    1.73    8.56
   0   3  -9    4.18    9.43
   0  -3   9   -1.30    9.15
   0   3  -8  104.69   17.74
   0  -3   8  121.09   22.08
   0   3  -7  211.56   23.42
   0  -3   7  222.40   25.45
   0   3  -6  602.38   40.05
   0  -3   6  677.51   39.68
   0   3  -5  831.73   43.20
   0  -3   5  771.22   38.37
   0   3  -4   66.34   13.93
   0  -3   3   21.37    6.17
   0  -3   2 3929.03   73.75
   0  -3   2 3967.55   64.56
   0  -3   1 3449.58   64.26
   0  -3   1 3531.06   63.36
   0  -3   0 1148.87   34.76
   0  -3   0 1166.20   39.82
   0  -3  -1    7.71    4.36
   0  -3  -1    5.04    7.40
   0  -3  -2    9.78    8.50
   0  -3  -2   15.41    4.46
   0  -3  -3  122.81    8.50
   0  -3  -3  127.24   18.50
   0   3   3  151.23   20.80
   0  -3  -4  417.51   34.87
   0   3   4  449.90   35.59
   0   3   5  709.29   50.86
   0  -3  -5  782.79   49.52
   0   3   5  737.31   47.51
   0   3   6  220.55   31.02
   0  -3  -6  242.82   31.15
   0   3   6  247.69   29.31
   0   3   7   11.48   12.42
   0  -3  -7    9.56   11.32
   0   3   7    4.41    8.39
   0   3   8  425.82   50.10
   0  -3  -8  467.69   46.53
   0   3   9   77.57   11.28
   0  -3  -9   87.31   22.96
   0   3   9   99.89   11.81
   0   3  10  141.87   14.45
   0   3  10  129.97   14.98
   0   3  10  142.20   14.73
   0   3  11    0.85    5.73
   0   3  11   16.16    5.68
   0   3  11    8.90    5.44
   0   3  12   67.14   11.91
   0   3  12   47.67   10.47
   0   3  12   48.78   10.07
   0   3  13  226.45   20.87
   0   3  13  220.30   22.45
   0   3  13  205.77   19.24
   0   3  14   -8.94    7.95
   0   3  14   18.60    7.88
   0   3  15  123.00   18.63
   0   3  15  125.21   16.19
   0   3  16  156.47   18.85
   0   3  16  131.88   14.99
   0   3  17    1.99    4.16
   0   3  17    7.49    8.05
   0   3  18   20.54    8.22
   0  -4  20   18.29    7.56
   0  -4  20    9.93    5.23
   0  -4  19   16.21    7.45
   0  -4  18   -4.25    5.93
   0  -4  17    6.88    6.37
   0  -4  16  391.21   27.03
   0  -4  16  385.57   28.34
   0  -4  15   -1.04    6.48
   0  -4  15   14.73    7.92
   0  -4  14   28.46    7.82
   0  -4  13   -1.76    5.53
   0  -4  13    2.07   10.00
   0  -4  12   71.11   10.78
   0  -4  12   61.14   22.68
   0  -4  11   64.27    9.85
   0  -4  11   58.50   16.50
   0   4 -10   -2.29    7.46
   0  -4  10   -9.54   11.33
   0   4  -9    7.03    7.91
   0  -4   9   -7.49    9.26
   0   4  -8 1045.07   59.41
   0  -4   8  978.92   57.26
   0   4  -7 1366.51   65.46
   0  -4   7 1424.78   63.50
   0   4  -6   10.97   10.53
   0  -4   6    5.18    7.99
   0  -4   5  106.07   16.74
   0   4  -5  120.50   20.33
   0   4  -5  118.40    9.31
   0  -4   4    7.83    5.06
   0   4  -4   12.47    5.41
   0  -4   3 1023.39   46.89
   0  -4   3 1053.57   38.42
   0  -4   2  505.23   31.47
   0  -4   2  520.47   27.81
   0  -4   1    0.94    6.49
   0  -4   1   11.70    7.36
   0  -4   0  591.74   29.17
   0  -4   0  558.69   33.41
   0   4   0  574.80   36.73
   0  -4  -1   21.77    6.06
   0  -4  -1   24.48   11.34
   0   4   1   28.53   12.01
   0  -4  -2   28.75    6.06
   0   4   2   33.52   11.60
   0  -4  -2   33.12   11.52
   0  -4  -3  948.86   54.83
   0   4   3  981.63   55.08
   0  -4  -4  247.43   30.23
   0   4   4  286.99   32.13
   0  -4  -5   23.14   10.61
   0   4   5   18.31   13.30
   0  -4  -6   15.33   13.58
   0   4   6   10.61    9.29
   0  -4  -7   -2.11    8.84
   0   4   7   -0.47   12.01
   0  -4  -8   10.77    8.68
   0   4   8   15.93    7.09
   0   4   8   16.26    6.72
   0  -4  -9  170.57   31.75
   0   4   9  187.07   17.71
   0   4   9  207.37   17.51
   0   4   9  230.93   18.34
   0   4  10   54.71   10.13
   0   4  10   60.42   10.69
   0   4  11   45.22   11.51
   0   4  11   47.52    9.94
   0   4  12   56.08   13.26
   0   4  12   65.90   12.19
   0   4  13   12.58   10.22
   0   4  13    0.56    6.35
   0   4  14   33.66   11.10
   0   4  14   38.37   10.13
   0   4  15   56.90   12.93
   0   4  15   52.07   11.64
   0   4  16   13.60    8.63
   0   4  16    8.22    5.74
   0   4  17  106.32   12.67
   0  -5  20   50.12   10.62
   0  -5  20   41.25    8.67
   0  -5  19   22.73    7.92
   0  -5  18   50.11   12.14
   0  -5  17  116.29   15.86
   0  -5  17  115.67   15.89
   0  -5  16   26.24    9.99
   0  -5  16   31.00   10.80
   0  -5  15   67.06   12.40
   0  -5  14   23.10    8.17
   0  -5  13  375.39   24.99
   0  -5  13  284.59   45.52
   0  -5  12   83.54   22.27
   0  -5  12   66.32   10.72
   0   5 -11   10.18    7.16
   0  -5  11   12.78    5.66
   0   5 -10   10.68    9.38
   0  -5  10   13.85    8.89
   0   5  -9  268.68   34.25
   0  -5   9  318.27   36.33
   0   5  -8  136.05   25.20
   0  -5   8  124.74   21.46
   0   5  -7 1100.95   64.69
   0  -5   7 1024.05   55.15
   0   5  -6   16.05   13.99
   0  -5   6   -2.67    6.69
   0   5  -5   82.60   11.12
   0   5  -5   31.37   12.87
   0  -5   4  588.87   32.51
   0   5  -4  582.20   30.74
   0  -5   3  406.12   27.84
   0   5  -3  364.14   26.61
   0  -5   3  400.17   32.38
   0   5  -2  359.26   28.71
   0  -5   2  340.02   26.28
   0  -5   2  369.38   29.37
   0  -5   1    5.11    7.65
   0   5  -1    0.21    7.23
   0  -5   1    7.13    7.11
   0   5   0  235.98   26.98
   0  -5   0  194.05   22.24
   0  -5   0  213.39   21.17
   0   5   1  244.87   28.59
   0  -5  -1  190.82   23.96
   0  -5  -1  238.61   19.92
   0   5   2  244.86   29.66
   0  -5  -2  202.07   26.40
   0   5   3    2.61    9.58
   0  -5  -3    2.68    9.38
   0  -5  -4  152.27   26.17
   0   5   4  150.44   26.72
   0   5   5    2.15    9.84
   0  -5  -5    0.90   10.15
   0  -5  -5   12.12   11.92
   0   5   6  114.10   24.93
   0  -5  -6  121.09   26.69
   0  -5  -6  110.55   23.77
   0   5   6  113.20   11.88
   0   5   7    4.38    4.83
   0  -5  -7   12.33   14.23
   0   5   7  -12.78   11.31
   0  -5  -7   -2.14   10.75
   0   5   7    0.28    4.91
   0   5   8    6.23    6.67
   0  -5  -8   18.70   10.76
   0  -5  -8   17.09   12.80
   0   5   8   -0.56    5.81
   0   5   9  294.38   23.19
   0  -5  -9  339.75   49.12
   0   5   9  236.07   20.25
   0   5  10  324.04   24.42
   0   5  10  290.77   24.43
   0   5  11    4.63    6.94
   0   5  11    4.37    7.87
   0   5  12  265.88   23.44
   0   5  12  292.27   26.13
   0   5  13   14.38    6.74
   0   5  13   16.29   10.14
   0   5  14   28.61    9.55
   0   5  14   24.40   10.24
   0   5  15   17.19    7.11
   0   5  16   18.61    6.70
   0  -6  20   47.86    9.65
   0  -6  19   19.85    8.15
   0  -6  19   21.09    7.63
   0  -6  18   51.01   10.49
   0  -6  18   48.65   11.51
   0  -6  17   18.69    6.82
   0  -6  17   22.10    8.63
   0  -6  16    9.13    6.35
   0  -6  15   13.43    7.81
   0  -6  14  235.27   21.58
   0  -6  13   -1.04    5.49
   0  -6  12  268.45   18.27
   0  -6  12  239.98   19.55
   0   6 -11  125.34   27.66
   0  -6  11   99.45   10.47
   0  -6  11   85.44   10.35
   0  -6  11  115.86   26.04
   0   6 -10    8.76   12.82
   0  -6  10   24.49    5.31
   0  -6  10   33.59   12.35
   0  -6  10   24.43    6.04
   0   6  -9   -1.63   11.38
   0  -6   9    4.77    6.55
   0   6  -8   82.97   20.96
   0  -6   8   90.57   18.51
   0   6  -7  438.99   44.80
   0  -6   7  394.19   36.33
   0   6  -6  437.28   43.79
   0  -6   6  425.05   35.69
   0   6  -5 1597.27   81.55
   0  -6   4  257.52   23.71
   0   6  -4  286.32   26.02
   0   6  -4  328.87   38.18
   0   6  -3  120.01   18.79
   0  -6   3  132.22   17.60
   0   6  -2    6.41    8.39
   0  -6   2   15.51    9.88
   0  -6   1   25.28    9.57
   0   6  -1   32.70   11.59
   0  -6   0   43.18   13.64
   0   6   0   46.64   14.54
   0  -6  -1   59.48   16.11
   0   6   1   79.98   19.82
   0  -6  -2  244.36   31.99
   0   6   2  259.50   33.30
   0   6   3  400.10   43.93
   0  -6  -3  477.79   45.91
   0   6   4    3.95    9.63
   0  -6  -4   -2.87    9.89
   0   6   5   84.94   23.14
   0  -6  -5  106.91   24.22
   0   6   5   88.42   11.65
   0  -6  -6   87.45   24.12
   0   6   6   50.74   18.51
   0   6   6   79.74   11.93
   0  -6  -7   68.81   25.37
   0   6   7   74.88   11.79
   0   6   8   79.08   12.71
   0   6   8   60.80   11.43
   0   6   9   19.62    8.80
   0   6   9   20.77    9.36
   0   6  10   -6.34    7.18
   0   6  11   52.16   12.13
   0   6  12   41.55   11.36
   0   6  13  101.07   15.31
   0   6  14   46.31   10.74
   0   6  15   59.31   11.11
   0  -7  20   42.10    8.52
   0  -7  20   41.32    8.86
   0  -7  19  146.20   16.46
   0  -7  19  118.70   15.13
   0  -7  18   22.67    8.12
   0  -7  18   12.30    6.98
   0  -7  17  135.81   16.95
   0  -7  17  162.16   19.91
   0  -7  16    9.71    6.74
   0  -7  15   14.86    8.38
   0  -7  14  118.70   15.79
   0  -7  13  629.29   33.56
   0  -7  13  701.67   31.27
   0   7 -12  166.38   34.48
   0  -7  12  218.91   17.36
   0  -7  11  219.15   16.18
   0  -7  11  213.76   16.85
   0   7 -10  217.99   36.06
   0  -7  10  178.42   14.52
   0  -7  10  190.18   15.46
   0   7  -9    5.28   11.01
   0  -7   9    3.32    4.15
   0  -7   9    0.92    3.80
   0   7  -8  210.63   34.76
   0  -7   8  224.65   15.37
   0  -7   8  229.57   15.77
   0   7  -7   61.71   21.06
   0   7  -6   37.29   16.57
   0   7  -5  274.34   37.68
   0   7  -4  721.30   45.41
   0   7  -4  812.64   62.08
   0   7  -3  278.85   30.56
   0   7  -3  352.88   41.61
   0   7  -2  651.02   48.37
   0  -7   2  655.20   44.85
   0  -7   1   16.35    9.83
   0   7  -1   28.58   12.91
   0   7   0   -1.32    9.93
   0  -7   0    6.96    8.79
   0  -7  -1    0.87    9.46
   0   7   1    8.74   11.47
   0   7   2  -23.17   15.80
   0  -7  -2   -8.22    8.00
   0   7   3   -0.05    4.31
   0   7   3   12.46   11.31
   0  -7  -3   -0.24   10.17
   0   7   3    7.64    4.94
   0   7   4  247.80   18.93
   0   7   4  259.67   39.63
   0  -7  -4  247.22   37.39
   0   7   4  226.27   18.59
   0   7   5   11.40    6.34
   0   7   5  -11.57   12.82
   0  -7  -5   24.42   15.49
   0   7   5    2.01    4.95
   0   7   6  178.55   18.08
   0  -7  -6  138.35   29.68
   0   7   6  151.76   15.60
   0   7   7  126.80   15.97
   0   7   8  129.92   17.44
   0   7   9   -1.25    8.56
   0   7  10   98.06   16.33
   0   7  11   30.08   11.21
   0   7  12    7.61    6.63
   0   7  13   42.29   11.00
   0   7  14   46.26    9.96
   0  -8  20   26.26    6.86
   0  -8  20   37.24    8.46
   0  -8  19   15.69    6.87
   0  -8  19   22.63    7.97
   0  -8  18  117.92   15.58
   0  -8  18  121.63   16.19
   0  -8  17   47.26   10.66
   0  -8  16  248.81   22.52
   0  -8  15  112.94   15.98
   0  -8  14   20.66    6.52
   0  -8  14   15.55    7.81
   0  -8  13   22.72    7.85
   0  -8  13   61.72   10.86
   0  -8  12   43.64    8.82
   0   8 -11  224.62   41.33
   0  -8  11  210.78   17.88
   0   8 -10   32.84   17.26
   0  -8  10   48.66    8.94
   0  -8  10   47.66    8.63
   0  -8   9    5.21    4.44
   0  -8   9    5.66    5.04
   0   8  -8  210.36   38.22
   0  -8   8  216.61   16.29
   0  -8   8  214.93   16.49
   0  -8   7   17.49    5.55
   0  -8   7   19.72    5.44
   0   8  -6  163.94   33.92
   0  -8   6  157.60   13.29
   0  -8   6  148.68   13.17
   0   8  -5  859.10   70.29
   0  -8   5  870.20   29.77
   0  -8   5  893.39   30.20
   0   8  -4  102.90   26.15
   0   8  -3   38.93   16.75
   0   8  -3   34.18   12.25
   0   8  -2   -0.94    8.41
   0   8  -2   -5.98   12.10
   0   8  -2    0.23    5.17
   0   8  -1   11.95   13.14
   0   8  -1   -6.25    7.54
   0   8  -1   16.73    6.47
   0   8   0  303.67   40.09
   0   8   0  298.81   38.93
   0   8   0  320.81   21.95
   0   8   1  223.30   17.77
   0   8   1  234.77   19.22
   0   8   1  203.80   33.67
   0  -8  -1  293.23   37.50
   0   8   2  141.80   14.44
   0   8   2  109.05   13.58
   0  -8  -2  172.59   31.73
   0   8   2  107.85   26.44
   0   8   3  409.94   25.31
   0   8   3  426.85   26.50
   0   8   3  354.56   49.50
   0  -8  -3  377.76   46.84
   0   8   4   50.50    9.89
   0   8   4   53.40   10.31
   0   8   4   18.56   15.48
   0  -8  -4   15.65   14.06
   0   8   5  105.37   14.00
   0   8   5  145.10   17.18
   0   8   6   37.01    9.92
   0   8   6   28.20    8.29
   0   8   7   63.72   14.02
   0   8   8   25.89    9.81
   0   8   9  525.20   33.43
   0   8  10   51.16   13.78
   0   8  11   16.65    7.79
   0   8  12   85.85   13.61
   0   8  13   53.49   10.31
   0  -9  19   35.62    9.10
   0  -9  19   37.91    8.44
   0  -9  18  151.07   18.01
   0  -9  18  180.08   18.18
   0  -9  17   -2.97    6.03
   0  -9  16   10.01    7.74
   0  -9  15   19.60    8.58
   0  -9  15   22.73    6.99
   0  -9  14    1.70    5.46
   0  -9  14    2.99    6.04
   0  -9  13  175.16   19.39
   0  -9  13  230.52   20.02
   0  -9  12   33.71    8.94
   0  -9  11    5.92    4.71
   0  -9  10   18.64    7.63
   0   9  -9    4.00   13.46
   0  -9   9    0.29    4.94
   0   9  -8   29.55   15.61
   0  -9   8   12.76    5.21
   0   9  -7   15.68   12.51
   0  -9   7   10.41    4.52
   0  -9   7   14.39    6.52
   0   9  -7   25.52    7.76
   0  -9   6   -2.57    4.59
   0   9  -6    1.89    8.49
   0  -9   6   -2.95    4.60
   0   9  -6   -4.59    5.75
   0   9  -5   46.84    9.90
   0   9  -5   60.17   22.34
   0  -9   5   57.58    9.10
   0   9  -4  311.27   22.56
   0   9  -4  355.77   49.03
   0  -9   4  340.02   20.28
   0   9  -3  249.61   40.02
   0  -9   3  275.20   17.58
   0   9  -3  250.33   20.55
   0   9  -2  106.31   26.14
   0   9  -2   92.93   22.79
   0  -9   2   77.22    9.69
   0   9  -2   94.78   13.40
   0   9  -1   39.48    9.84
   0   9  -1   44.56   18.38
   0   9  -1   31.90   13.64
   0   9   0   61.71   11.33
   0   9   0   59.84   10.18
   0   9   0   62.85   22.73
   0   9   1  124.98   15.80
   0   9   1  114.03   14.42
   0   9   1  131.89   31.32
   0   9   2  133.34   16.93
   0   9   2  138.41   15.91
   0   9   3   63.80   12.35
   0   9   3   46.48   10.23
   0   9   4  585.53   33.62
   0   9   4  603.53   33.48
   0   9   5   38.99    9.63
   0   9   5   35.80   10.91
   0   9   6  281.46   23.67
   0   9   6  272.35   24.05
   0   9   7  251.52   24.46
   0   9   8  158.27   19.55
   0   9   9   -3.20    6.98
   0   9  10  345.55   26.74
   0   9  11  114.62   15.34
   0   9  12   -5.15    5.52
   0 -10  19   -5.14    5.95
   0 -10  19   -3.24    4.37
   0 -10  18   47.59   10.91
   0 -10  18   44.95    8.94
   0 -10  17   42.23    9.90
   0 -10  16   19.00    6.49
   0 -10  16   21.83    7.54
   0 -10  15    5.27    6.44
   0 -10  15    8.16    5.40
   0 -10  14   -4.85    5.79
   0 -10  14   -8.35    7.14
   0 -10  13    7.08    5.62
   0 -10  12   76.94   12.59
   0 -10  11   13.18    8.12
   0 -10  10  142.94   15.90
   0 -10   9   11.18    6.46
   0 -10   8   18.82    6.87
   0  10  -8   10.96    6.42
   0 -10   7   65.70   11.04
   0  10  -7   71.79   12.34
   0 -10   6   77.22   11.76
   0  10  -6   72.17   12.42
   0  10  -5   43.75   10.69
   0 -10   5   37.73    7.98
   0  10  -4   55.35   12.01
   0 -10   4   67.82   10.21
   0  10  -4   31.64   14.10
   0  10  -3   65.36   13.15
   0 -10   3   79.57   10.28
   0  10  -3   82.42   24.96
   0  10  -2   20.85    8.69
   0  10  -2   23.72   14.66
   0  10  -1  557.29   33.45
   0  10   0   89.21   14.45
   0  10   0  107.87   14.01
   0  10   1    8.56    7.71
   0  10   1    2.26    4.64
   0  10   2    6.00    6.04
   0  10   2    5.05    5.92
   0  10   3  415.87   30.28
   0  10   3  479.33   30.20
   0  10   4  214.96   22.54
   0  10   4  225.24   22.05
   0  10   5   73.93   13.67
   0  10   5   80.33   14.56
   0  10   6  211.43   20.77
   0  10   6  215.52   21.39
   0  10   7    6.68    7.65
   0  10   8   26.84    9.73
   0  10   9    3.99    5.72
   0  10  10  127.53   14.89
   0  10  11   -5.70    4.68
   0 -11  18   22.09    6.98
   0 -11  18   21.98    7.71
   0 -11  17    3.44    4.69
   0 -11  17   12.47    5.89
   0 -11  16    1.98    5.76
   0 -11  16    3.21    4.70
   0 -11  15   16.96    7.31
   0 -11  15   12.93    5.82
   0 -11  14   10.75    8.11
   0 -11  14   23.03    9.05
   0 -11  13  143.11   16.94
   0 -11  12    4.45    7.25
   0 -11  11   55.14   12.22
   0 -11  10  265.07   22.18
   0 -11   9   64.72   11.22
   0 -11   8  520.45   29.37
   0  11  -8  464.30   29.58
   0 -11   7   -4.74    5.84
   0  11  -7    3.20    5.18
   0 -11   6    9.56    5.57
   0  11  -6    9.77    6.61
   0 -11   5   28.85    7.57
   0  11  -5   37.50   10.83
   0 -11   4   33.74    7.97
   0  11  -4   30.15   10.14
   0 -11   3  105.11   12.33
   0  11  -3   93.88   15.69
   0  11  -2  349.73   29.22
   0  11  -1    8.02    7.53
   0  11   0   98.70   16.12
   0  11   1   -6.45    6.36
   0  11   1   15.67    8.68
   0  11   2   17.32    7.45
   0  11   2   30.82   12.34
   0  11   3  105.79   15.09
   0  11   3   90.23   16.09
   0  11   4   22.87    8.41
   0  11   4   42.59   11.93
   0  11   5    8.77    8.04
   0  11   5   11.95    7.70
   0  11   6   34.80    9.73
   0  11   6   52.82   10.81
   0  11   7   19.01    8.15
   0  11   8   46.68   10.14
   0  11   9   -6.00    4.58
   0 -12  17   21.53    6.27
   0 -12  16   44.85    8.84
   0 -12  16   51.80   10.43
   0 -12  15    8.64    5.44
   0 -12  15   24.97    7.69
   0 -12  14   -0.08    4.61
   0 -12  14   -0.96    5.73
   0 -12  13    3.57    5.64
   0 -12  12    8.24    5.64
   0 -12  11    8.27    6.44
   0 -12  10   31.54    8.72
   0 -12   9   12.86    7.00
   0 -12   8   81.57   12.60
   0  12  -8   46.83   10.69
   0 -12   7  142.67   15.95
   0  12  -7  104.93   15.34
   0 -12   6    5.29    5.86
   0  12  -6   -1.59    5.97
   0 -12   5    7.24    5.37
   0  12  -5   11.22    7.44
   0 -12   4   54.12    9.50
   0  12  -4   25.21   10.00
   0  12  -3   43.11   12.58
   0  12  -2  111.47   17.46
   0  12  -1  127.38   18.34
   0  12   0   40.79   12.60
   0  12   1    8.29    8.32
   0  12   2   26.59    8.54
   0  12   2   20.26    9.80
   0  12   3   70.64   12.79
   0  12   3   66.19   12.74
   0  12   4    4.49    5.99
   0  12   4   -4.31    6.38
   0  12   5   -1.77    4.86
   0  12   5    3.32    4.94
   0  12   6   15.90    7.01
   0  12   7   67.25   11.25
   0 -13  15   25.26    6.99
   0 -13  15   14.84    6.03
   0 -13  14   68.62   10.59
   0 -13  14   51.92    9.38
   0 -13  13    3.64    4.33
   0 -13  13   18.90    6.52
   0 -13  12   26.46    7.66
   0 -13  11   72.85   12.29
   0 -13  10   72.26   12.00
   0 -13   9    4.57    6.33
   0 -13   8   26.33    8.29
   0  13  -8   26.70    9.17
   0 -13   7   19.29    6.76
   0  13  -7   10.95    7.23
   0 -13   6  118.04   13.80
   0  13  -6   78.38   13.79
   0 -13   5    3.10    4.60
   0  13  -5    8.18    7.79
   0  13  -4  202.61   21.85
   0  13  -3   -0.57    9.01
   0  13  -2    8.32    7.52
   0  13  -1  238.00   23.11
   0  13   0   71.75   13.02
   0  13   1    3.48    6.62
   0  13   2  131.23   17.04
   0  13   3   -5.06    5.71
   0  13   4   69.96   11.35
   0 -14  14   -5.16    4.65
   0 -14  13  126.41   13.78
   0 -14  12   -1.30    4.32
   0 -14  11    6.82    5.29
   0 -14  10   -2.08    4.52
   0 -14   9    8.49    5.44
   0 -14   8    1.88    4.26
   0  14  -8    4.45    4.73
   0 -14   7   -1.63    4.71
   0  14  -7    2.86    5.04
   0 -14   6   11.99    4.81
   0  14  -6    4.80    5.26
   0  14  -5  135.95   17.68
   0  14  -4    4.27    5.99
   0  14  -3  446.97   30.06
   0  14  -2  204.88   20.88
   0  14  -1   11.77    8.85
   0  14   0   -5.74    6.15
   0  14   1    3.58    5.88
   0  14   2   12.24    6.21
   0  15  -7   18.34    7.30
   0  15  -6   15.63    6.75
   0  15  -5    3.65    5.42
   0  15  -4  233.72   19.78
   0  15  -3   22.37    7.99
  -1  15  -1  108.44   13.27
  -1  15  -2    8.64    5.64
  -1  15  -3  145.37   16.20
  -1  15  -4    4.47    4.92
  -1  15  -5    2.40    5.35
  -1  15  -6    3.43    5.02
  -1  15  -7   25.95    7.69
   1 -15   8    6.51    4.15
  -1  15  -8    3.52    4.49
   1 -15   9   19.79    5.84
   1 -15  10   61.28    9.67
  -1  14   2   26.95    8.32
  -1  14   1    4.41    6.46
  -1  14   0   32.31    9.68
  -1  14  -1    1.79    7.00
  -1  14  -2  126.81   16.65
  -1  14  -3   12.20    8.03
  -1  14  -4  108.42   15.95
  -1  14  -5   43.69   10.52
  -1  14  -6   21.04    8.87
   1 -14   7   -0.26    5.06
  -1  14  -7   -8.18    6.71
   1 -14   8   -0.17    4.90
  -1  14  -8   -8.08    6.47
   1 -14   9    5.66    4.52
   1 -14  10   -4.21    5.39
   1 -14  11   21.72    7.46
   1 -14  12    3.24    5.43
   1 -14  13   30.56    8.02
   1 -14  13   39.71    8.65
   1 -14  14   33.33    7.92
  -1  13   5   34.25    7.17
  -1  13   4   22.47    7.31
  -1  13   3   70.27   12.79
  -1  13   2   -0.08    5.77
  -1  13   1   41.44   11.51
  -1  13   0    1.00    6.90
  -1  13  -1    7.09    7.95
  -1  13  -2   -4.96    8.07
  -1  13  -3   10.18    8.24
  -1  13  -4   62.74   13.64
  -1  13  -5   68.00   13.50
   1 -13   5   49.32    9.18
  -1  13  -6   51.87   12.21
   1 -13   6   36.86    8.44
  -1  13  -7   25.89    7.84
   1 -13   7   45.47    9.43
  -1  13  -8   13.64    7.32
   1 -13   8   12.05    7.15
  -1  13  -9   24.29    7.85
   1 -13   9   19.96    7.47
   1 -13  10    7.08    6.67
   1 -13  11    5.88    6.01
   1 -13  12   22.18    7.42
   1 -13  13    1.40    4.87
   1 -13  13   -6.60    6.82
   1 -13  14   33.50    8.15
   1 -13  14   36.63    8.39
   1 -13  15    4.69    4.01
   1 -13  15    3.58    4.20
  -1  12   8   43.65    8.97
  -1  12   7   -1.82    5.13
  -1  12   6   46.83   10.83
  -1  12   5    6.46    6.82
  -1  12   5    4.80    5.62
  -1  12   4   13.14    7.46
  -1  12   4   33.56   10.21
  -1  12   3   20.15    8.22
  -1  12   3   34.28   10.00
  -1  12   2   23.86    8.98
  -1  12   2   12.07    7.91
  -1  12   1    9.48    6.56
  -1  12   1   11.23    9.55
  -1  12   0  -12.17    9.23
  -1  12  -1  130.74   18.97
  -1  12  -2   34.85   13.62
  -1  12  -3    5.20    7.05
  -1  12  -4    3.96    7.78
  -1  12  -5   -5.05    7.42
   1 -12   5    4.67    4.38
  -1  12  -6    9.23    7.41
   1 -12   6   12.68    7.17
  -1  12  -7   73.85   14.09
   1 -12   7   46.41   10.12
  -1  12  -8    6.23    7.06
   1 -12   8    0.34    5.56
  -1  12  -9   19.38    8.03
   1 -12   9   26.71    8.33
   1 -12  10   -0.75    6.63
   1 -12  11   12.26    8.28
   1 -12  12    4.87    6.83
   1 -12  13   44.70   10.34
   1 -12  14    2.12    5.83
   1 -12  14    5.17    5.23
   1 -12  15   79.27   12.27
   1 -12  15   81.47   12.71
   1 -12  16    6.04    5.13
   1 -12  16    0.87    4.83
   1 -12  17   62.18   10.02
  -1  11  10    6.75    6.02
  -1  11   9   -4.28    6.25
  -1  11   8    9.80    7.09
  -1  11   7   54.84   11.94
  -1  11   6  102.58   16.05
  -1  11   5   73.33   14.07
  -1  11   5   53.49   12.17
  -1  11   4    1.44    7.00
  -1  11   4   -2.71    5.57
  -1  11   3   47.54   11.95
  -1  11   3   52.76   11.81
  -1  11   2  273.98   24.14
  -1  11   2  295.47   26.18
  -1  11   1   19.69    9.41
  -1  11   1   25.21    9.44
  -1  11   0  443.22   28.95
  -1  11   0  542.06   34.61
  -1  11  -1   51.02   10.48
  -1  11  -1   34.05   10.67
  -1  11  -2   37.93   11.88
  -1  11  -3   -4.10    7.21
  -1  11  -4   39.14   11.11
   1 -11   4   29.06    7.82
  -1  11  -5   25.03    9.68
   1 -11   5   33.63    8.69
  -1  11  -6   42.30   10.90
   1 -11   6   56.09   10.31
  -1  11  -7   78.71   13.24
   1 -11   7   76.99   12.14
  -1  11  -8   61.73   11.37
   1 -11   8   54.87   11.04
  -1  11  -9  246.25   22.18
   1 -11   9  289.78   22.97
   1 -11  10  175.24   18.72
   1 -11  11    6.46    7.03
   1 -11  12   38.37   10.13
   1 -11  13   -5.79    5.96
   1 -11  14   46.34   10.91
   1 -11  14   44.09    9.87
   1 -11  15  -10.23    6.25
   1 -11  15    7.67    7.29
   1 -11  16    6.78    5.80
   1 -11  16   -3.71    5.43
   1 -11  17   11.73    5.74
   1 -11  17    6.56    4.22
   1 -11  18   81.10   10.98
  -1  10  11   23.10    7.89
  -1  10  10   16.41    7.88
  -1  10   9    0.35    7.36
  -1  10   8   28.46   10.79
  -1  10   7    4.06    7.87
  -1  10   6  149.11   18.80
  -1  10   5   25.07    8.81
  -1  10   5   19.12    9.25
  -1  10   4  203.81   21.07
  -1  10   4  217.44   21.85
  -1  10   3  196.93   20.15
  -1  10   3  195.67   20.74
  -1  10   2   -2.22    7.05
  -1  10   2    7.12    5.71
  -1  10   1  -12.27    7.45
  -1  10   1    5.35    5.98
  -1  10   0  294.21   25.66
  -1  10   0  344.90   24.66
  -1  10  -1  423.93   29.78
  -1  10  -1  453.12   27.41
  -1  10  -2  165.95   18.37
  -1  10  -2  168.07   16.95
  -1  10  -2  135.76   30.41
   1 -10   3  133.65   13.08
  -1  10  -3  140.69   16.85
  -1  10  -3  103.64   29.06
   1 -10   4    5.03    4.96
  -1  10  -4   -5.45    6.80
  -1  10  -4    0.29   15.43
   1 -10   5  198.34   16.76
  -1  10  -5  174.71   19.24
  -1  10  -5  186.23   38.24
   1 -10   6   40.98    8.67
  -1  10  -6   28.71    8.19
   1 -10   7   30.57    8.16
  -1  10  -7   21.85    7.59
   1 -10   8  144.57   15.77
  -1  10  -8  146.23   16.68
   1 -10   9  548.16   30.88
   1 -10  10  133.50   15.91
   1 -10  11   39.45    9.63
   1 -10  12  149.71   17.34
   1 -10  13   -5.58    7.25
   1 -10  14   49.89   12.20
   1 -10  14   59.71   10.95
   1 -10  15   17.11    7.14
   1 -10  15   23.47    9.44
   1 -10  16   14.42    8.25
   1 -10  16    5.80    5.02
   1 -10  17   17.55    7.15
   1 -10  18    4.36    4.49
  -1   9  13   63.61   10.62
  -1   9  12   40.13    9.64
  -1   9  11   80.10   13.97
  -1   9  10  138.28   18.10
  -1   9   9   97.54   15.91
  -1   9   8  250.16   24.06
  -1   9   7  162.91   19.75
  -1   9   6   14.22    8.42
  -1   9   5  360.12   26.03
  -1   9   5  324.95   26.27
  -1   9   4  353.64   26.29
  -1   9   4  337.14   25.80
  -1   9   3  273.07   22.46
  -1   9   3  296.88   23.39
   1  -9  -3  315.15   47.15
  -1   9   2  574.12   30.82
  -1   9   2  585.48   31.96
   1  -9  -2  598.46   61.91
  -1   9   1  114.75   14.62
  -1   9   1  102.90   14.35
   1  -9  -1  127.06   29.02
  -1   9   0 1155.83   41.27
   1  -9   0 1121.56   80.17
  -1   9   0 1130.02   43.85
  -1   9  -1  119.82   15.32
  -1   9  -1  161.72   30.41
  -1   9  -1  123.00   13.46
  -1   9  -2   -2.43    6.17
  -1   9  -2   -3.98    9.96
  -1   9  -2    4.42    4.28
  -1   9  -3    7.64    6.23
  -1   9  -3   14.48   16.56
   1  -9   3    6.15    3.74
  -1   9  -4  399.80   25.95
  -1   9  -4  471.54   55.53
   1  -9   4  454.72   22.70
  -1   9  -5   28.74    8.21
  -1   9  -5   55.51   23.90
   1  -9   5   48.76    8.14
  -1   9  -6   11.35    5.60
  -1   9  -6    3.02   11.29
   1  -9   6    6.56    3.72
  -1   9  -7    1.34    4.47
  -1   9  -7    7.11   11.70
   1  -9   7    5.56    4.04
  -1   9  -8   25.74    7.79
   1  -9   8   25.97    7.87
  -1   9  -8    2.57   12.55
   1  -9   9   61.67   11.00
  -1   9  -9   11.51   16.40
   1  -9  10   44.25    9.86
   1  -9  11  102.98   13.67
   1  -9  12   42.53    9.59
   1  -9  13   39.15   10.91
   1  -9  13   42.26    9.90
   1  -9  14   75.18   14.20
   1  -9  14   68.12   11.31
   1  -9  15   88.18   14.97
   1  -9  15   73.09   11.52
   1  -9  16   38.69    9.20
   1  -9  16   25.58   10.09
   1  -9  17   14.41    7.37
   1  -9  18   13.53    7.46
   1  -9  18    5.72    6.16
   1  -9  19  -12.68    5.80
   1  -9  19    9.86    5.34
  -1   8  14    3.58    4.34
  -1   8  13   15.06    7.27
  -1   8  12   47.49   10.73
  -1   8  11   63.00   13.75
  -1   8  10  387.55   29.13
  -1   8   9  118.85   17.10
  -1   8   8   20.27   10.13
  -1   8   7   26.34    8.94
  -1   8   6    2.86    5.92
  -1   8   5   57.64   10.41
  -1   8   5   46.94   10.80
   1  -8  -5   42.85   20.83
  -1   8   4   13.00    7.15
  -1   8   4    3.34    6.16
   1  -8  -4   10.78   12.18
  -1   8   3    9.86    5.89
  -1   8   3    7.23    5.98
   1  -8  -3    5.30   10.37
  -1   8   2   93.77   12.75
  -1   8   2  102.18   12.45
   1  -8  -2  107.57   25.52
  -1   8   1   68.53   11.51
   1  -8  -1   84.39   21.14
  -1   8   1   80.13   10.98
   1  -8   0  217.19   33.09
  -1   8   0  192.47   29.67
  -1   8   0  198.53   17.47
   1  -8   1  462.43   46.25
  -1   8  -1  461.13   47.87
  -1   8  -1  429.37   24.95
   1  -8   2    8.42    8.48
  -1   8  -2   12.19   11.88
  -1   8  -2   10.06    5.44
  -1   8  -3  244.09   36.61
   1  -8   3  206.14   29.68
  -1   8  -4  347.58   44.82
   1  -8   5   56.56    8.07
  -1   8  -5   67.07   20.90
   1  -8   6    0.31    3.84
  -1   8  -6  -10.20   12.22
  -1   8  -7    1.50    4.35
   1  -8   7    1.05    3.73
  -1   8  -7   -1.00   13.42
   1  -8   7    1.80    9.95
   1  -8   8    4.13    5.22
  -1   8  -8    5.23    9.85
   1  -8   8   -9.80   11.23
   1  -8   9  910.42   34.83
  -1   8  -9  811.03   75.02
   1  -8   9  845.07   68.29
   1  -8  10   79.56   11.63
  -1   8 -10   28.68   15.81
   1  -8  10   38.54   16.19
   1  -8  11  324.25   22.62
   1  -8  12  123.53   14.64
   1  -8  13   60.60   11.42
   1  -8  13   32.31    9.20
   1  -8  14   58.30   12.25
   1  -8  14   86.33   12.82
   1  -8  15  243.19   20.00
   1  -8  15  356.53   27.64
   1  -8  16  151.45   18.21
   1  -8  17  211.24   20.80
   1  -8  18   45.60    9.90
   1  -8  18   43.97   10.04
   1  -8  19   62.65   11.15
   1  -8  20   17.43    6.24
  -1   7  15   65.57   10.57
  -1   7  14  145.50   16.39
  -1   7  13   -2.21    6.68
  -1   7  12    5.58    6.31
  -1   7  11    4.10    7.35
  -1   7  10   35.98   10.44
  -1   7   9  144.08   17.95
  -1   7   8  126.11   16.17
  -1   7   7  265.77   21.98
   1  -7  -6   65.65   23.03
  -1   7   6   67.67   11.31
  -1   7   5   78.37   11.72
  -1   7   5   51.15    8.96
   1  -7  -4   38.32   16.72
  -1   7   4   31.52    7.86
  -1   7   4   24.62    7.89
  -1   7   3    8.78    5.37
   1  -7  -3  -10.94   14.30
   1  -7  -2  111.65   23.50
  -1   7   1   73.46   18.03
   1  -7  -1   65.13   16.44
  -1   7   0   54.34   16.89
   1  -7   0   62.10   17.10
  -1   7  -1   50.91   16.88
   1  -7   1   69.92   19.52
  -1   7  -2    4.71   10.63
   1  -7   2   -4.93    8.76
  -1   7  -3  230.61   33.22
   1  -7   3  188.67   26.60
  -1   7  -4  609.51   54.68
   1  -7   4  597.33   46.45
  -1   7  -5    5.89   12.63
   1  -7   5    2.16    8.32
  -1   7  -6  330.65   42.51
   1  -7   7   54.92   15.74
  -1   7  -7   78.93   23.95
   1  -7   8   29.00    6.23
   1  -7   8   27.86   13.11
  -1   7  -8   14.06    9.12
   1  -7   9   -6.48    4.98
   1  -7   9   14.10   14.68
  -1   7  -9   -7.73   12.40
   1  -7  10 1227.83   39.24
   1  -7  10 1109.18   79.70
  -1   7 -10 1177.65   86.92
   1  -7  11    6.69    4.72
   1  -7  11    9.72    8.84
  -1   7 -11   11.74    8.67
   1  -7  12  359.45   50.48
   1  -7  12  337.40   24.84
  -1   7 -12  341.27   50.22
   1  -7  12  439.88   25.35
   1  -7  13  271.29   20.51
   1  -7  13  295.32   24.11
   1  -7  14   -3.85    7.42
   1  -7  14    0.02    4.95
   1  -7  15   27.88   10.17
   1  -7  16   37.93   10.97
   1  -7  17  223.47   22.26
   1  -7  18    8.54    6.74
   1  -7  18   15.64    6.86
   1  -7  19   66.22   11.48
   1  -7  20   11.06    4.77
  -1   6  16    7.59    5.99
  -1   6  16    8.94    4.93
  -1   6  15  196.97   18.16
  -1   6  14   21.63    6.95
  -1   6  13   77.33   13.20
  -1   6  12  170.63   19.43
  -1   6  11   -7.03    7.65
  -1   6  10   15.93    7.60
  -1   6   9   19.50    7.24
   1  -6  -8   18.80   15.99
  -1   6   8    6.09    7.34
   1  -6  -7  121.02   27.55
  -1   6   7  108.45   13.98
   1  -6  -6   78.46   23.52
  -1   6   6   83.53   11.81
   1  -6  -5  478.34   50.28
  -1   6   5  412.80   23.15
   1  -6  -4   24.22   15.68
   1  -6  -3   38.00   14.88
  -1   6   2  262.53   27.97
   1  -6  -2  284.21   33.85
  -1   6   1  843.33   50.28
  -1   6   1  811.97   54.11
   1  -6  -1  846.30   55.78
  -1   6   0   -2.35    8.18
   1  -6   0   12.25   11.21
  -1   6  -1  112.55   21.70
   1  -6   1  115.24   19.91
  -1   6  -2  834.50   55.33
   1  -6   2  776.66   48.93
  -1   6  -3  712.73   52.70
   1  -6   3  677.25   45.49
  -1   6  -4 1049.46   66.39
   1  -6   4 1023.93   55.69
  -1   6  -5 2037.26   91.80
   1  -6   5 1834.02   76.03
  -1   6  -6  287.16   36.47
  -1   6  -7  105.74   23.57
   1  -6   7   91.51   19.57
  -1   6  -8   12.40   13.87
   1  -6   8   14.03    8.89
  -1   6  -9  223.40   35.87
   1  -6   9  253.95   35.36
  -1   6 -10  107.60   27.21
   1  -6  10   76.04    9.66
   1  -6  10   70.99   20.82
  -1   6 -11   81.96   25.42
   1  -6  11   88.86   22.63
   1  -6  11   78.91   10.42
   1  -6  12   21.03   15.05
   1  -6  12   16.55    6.72
   1  -6  12   26.15    8.96
   1  -6  13  181.32   16.03
   1  -6  13  224.94   20.40
   1  -6  14   11.00    6.43
   1  -6  15   -1.29    6.73
   1  -6  16   -7.18    7.93
   1  -6  17   20.19    8.19
   1  -6  18   13.34    7.21
   1  -6  19   -2.89    5.96
   1  -6  20   57.98   10.86
  -1   5  17   -6.71    5.43
  -1   5  16   29.84    8.93
  -1   5  16   25.80    7.37
  -1   5  15   14.91    7.12
  -1   5  14    3.11    7.18
  -1   5  14   10.31    7.79
  -1   5  13   46.29   11.75
  -1   5  13   57.01   11.62
  -1   5  12   34.69   10.27
  -1   5  12   33.01   10.23
  -1   5  11   29.96   10.65
  -1   5  11   21.81    8.26
  -1   5  10   91.51   14.42
  -1   5  10   64.03   11.79
  -1   5   9   42.11   10.30
  -1   5   9   30.53    8.24
   1  -5  -9   36.24   19.58
  -1   5   8   -2.14    4.57
  -1   5   8    0.78    4.73
   1  -5  -8    4.25   12.60
  -1   5   7  343.40   22.41
   1  -5  -7  328.51   43.03
  -1   5   7  326.59   20.34
   1  -5  -6  330.80   41.94
   1  -5  -5  167.05   28.38
   1  -5  -4    4.05   12.32
   1  -5  -3  845.29   55.15
  -1   5   2  314.46   27.36
  -1   5   2  269.45   31.12
   1  -5  -2  262.49   30.77
  -1   5   1    8.55    8.04
   1  -5  -1    2.72    9.07
  -1   5   1    5.11    9.16
  -1   5   0  269.08   27.05
  -1   5   0  212.63   25.17
   1  -5   0  266.84   27.54
  -1   5  -1  267.08   28.85
   1  -5   1  288.79   28.86
  -1   5  -2  445.68   37.67
   1  -5   2  439.13   33.71
  -1   5  -3  694.61   46.98
   1  -5   3  634.82   40.53
  -1   5  -4  639.05   46.79
   1  -5   4  636.73   41.15
  -1   5  -5 2052.75   84.86
   1  -5   5 2006.02   74.62
  -1   5  -6  496.27   45.93
   1  -5   6  572.46   43.95
  -1   5  -7   -2.61    9.98
   1  -5   7    8.85    8.77
  -1   5  -8  540.72   49.95
   1  -5   8  544.38   47.61
  -1   5  -9   10.76    8.44
   1  -5   9   -2.69    8.44
  -1   5 -10    0.28    8.96
   1  -5  10   -6.76   12.26
  -1   5 -11   72.25   19.79
   1  -5  11   46.58    7.49
   1  -5  11   48.05    9.49
   1  -5  11   55.26   21.32
   1  -5  12   -4.09    5.99
   1  -5  12    0.38    7.98
   1  -5  13  254.62   21.42
   1  -5  14  354.77   26.25
   1  -5  15   11.04    8.76
   1  -5  16   -7.38    9.32
   1  -5  17   38.15   10.94
   1  -5  18   88.36   14.44
   1  -5  19    8.62    5.56
   1  -5  20    8.02    5.42
   1  -5  20   -1.82    4.96
  -1   4  18  138.94   13.53
  -1   4  17  101.12   12.76
  -1   4  16   12.48    7.65
  -1   4  16   17.61    7.46
  -1   4  15   31.82    9.10
  -1   4  15   20.23    8.61
  -1   4  14    0.87    5.70
  -1   4  14   19.95    9.83
  -1   4  13   37.48    9.03
  -1   4  13   31.23   10.51
  -1   4  12   13.91    8.25
  -1   4  12   10.37    7.56
  -1   4  11   70.61   12.10
  -1   4  11   40.84   10.38
   1  -4 -10   37.35   16.43
  -1   4  10   20.52   10.09
  -1   4  10   15.15    6.59
  -1   4  10    8.74    6.07
  -1   4   9   32.09    7.86
  -1   4   9   25.02    7.66
  -1   4   9   18.03    6.55
  -1   4   8   70.08   10.29
  -1   4   8   65.22    9.21
   1  -4  -7  340.80   35.55
   1  -4  -7  342.94   41.94
   1  -4  -6  804.31   51.03
   1  -4  -6  834.96   59.09
   1  -4  -5   81.47   16.67
   1  -4  -5   90.57   21.96
   1  -4  -4 1089.74   60.79
  -1   4   3  735.23   33.47
   1  -4  -3  720.76   46.27
  -1   4   2    4.83    6.08
   1  -4  -2   -2.05   10.00
  -1   4   1  870.14   41.38
   1  -4  -1  999.39   49.47
  -1   4   0   59.19   13.09
   1  -4   0   86.55   15.90
  -1   4  -1 2707.64   78.56
   1  -4   1 2740.48   75.34
  -1   4  -2  335.84   29.84
   1  -4   2  319.49   26.71
  -1   4  -3    1.79    8.29
   1  -4   3    8.50    7.85
  -1   4  -4 1174.04   59.94
   1  -4   4 1132.43   51.91
   1  -4   4 1168.10   29.51
  -1   4  -5 2335.62   83.45
   1  -4   6  425.58   36.59
  -1   4  -6  463.96   39.20
   1  -4   7 1080.05   61.10
  -1   4  -7 1038.10   61.43
   1  -4   8   10.68    9.79
  -1   4  -8   15.26   12.97
   1  -4   9   86.21   20.95
  -1   4  -9   81.38   19.80
   1  -4  10   11.08   13.31
  -1   4 -10    8.48    8.75
   1  -4  11   40.91   15.99
   1  -4  11   83.14   11.25
   1  -4  12   16.08   13.97
   1  -4  12   -1.83    5.34
   1  -4  13    3.83    9.05
   1  -4  13   -7.35    6.34
   1  -4  14   62.92   11.64
   1  -4  15  294.83   24.80
   1  -4  16   23.09    9.42
   1  -4  17  206.81   21.06
   1  -4  18   88.78   14.84
   1  -4  19  104.08   14.43
   1  -4  19  113.76   15.14
   1  -4  20   -9.19    5.93
   1  -4  20   -6.74    5.34
  -1   3  18   67.31   10.31
  -1   3  18   50.41   10.47
  -1   3  17   52.34   10.55
  -1   3  17   56.58   11.76
  -1   3  16   29.37   10.29
  -1   3  16   17.76    6.56
  -1   3  15   17.80    8.23
  -1   3  14   16.93    9.88
  -1   3  14   -0.49    6.97
  -1   3  14   -3.36    5.44
  -1   3  13   78.64   13.97
  -1   3  13   77.33   13.54
  -1   3  13   87.31   12.74
  -1   3  12   18.72    8.50
  -1   3  12   16.97    6.86
  -1   3  12   13.79    6.23
   1  -3 -11   25.99   15.94
  -1   3  11   16.25    6.15
  -1   3  11   12.26    5.74
  -1   3  11   13.47    7.24
   1  -3 -10   97.87   24.54
  -1   3  10  104.75   13.46
  -1   3  10  121.14   14.14
  -1   3  10  100.22   11.74
  -1   3   9   41.46    7.99
  -1   3   9   36.60    7.69
   1  -3  -8  858.25   55.41
   1  -3  -7  867.73   51.44
   1  -3  -6 3683.38   99.56
   1  -3  -5  376.13   29.71
   1  -3  -5  378.88   35.12
   1  -3  -4  250.19   22.48
   1  -3  -4  325.23   30.76
   1  -3  -3  500.26   29.04
  -1   3   3  491.27   21.90
  -1   3   2 4039.91   69.63
  -1   3   1  201.20   17.59
  -1   3   0   14.79    7.46
  -1   3  -1  342.46   25.29
   1  -3   1  343.45   24.75
   1  -3   2 7903.98  116.35
   1  -3   3  577.27   33.40
   1  -3   3  602.13   22.48
  -1   3  -4   78.96   15.30
   1  -3   4   80.18    8.01
  -1   3  -5 1710.43   65.85
   1  -3   5 1769.63   66.45
  -1   3  -6  148.59   22.11
   1  -3   6  157.14   21.90
  -1   3  -7  272.53   29.32
   1  -3   7  303.16   32.45
  -1   3  -8  438.74   38.12
   1  -3   8  472.86   42.96
  -1   3  -9   70.98   17.33
   1  -3   9   77.59   22.29
   1  -3  10    1.78    8.70
   1  -3  11    6.50    4.89
   1  -3  11   11.88   11.46
   1  -3  12  294.11   46.13
   1  -3  12  305.55   22.07
   1  -3  13   35.99    9.02
   1  -3  13   45.97   21.68
   1  -3  14   36.24    9.69
   1  -3  15   47.96   10.68
   1  -3  16   38.69   11.44
   1  -3  17   90.79   14.65
   1  -3  18  102.93   14.57
   1  -3  18  125.57   17.59
   1  -3  19   56.26   10.96
   1  -3  19   36.63    8.59
   1  -3  20   27.81    8.29
  -1   2  19   15.08    5.34
  -1   2  19    1.26    4.88
  -1   2  18   -3.69    4.78
  -1   2  18    4.26    6.08
  -1   2  17   59.66   11.28
  -1   2  17   54.01   11.79
  -1   2  16   41.68   10.97
  -1   2  16   44.57   10.02
  -1   2  16   47.96   11.37
  -1   2  15  202.91   22.08
  -1   2  15  235.99   23.17
  -1   2  14  102.73   16.14
  -1   2  14  112.86   15.84
  -1   2  13  728.94   38.03
  -1   2  13  730.23   37.15
   1  -2 -12  178.81   35.52
  -1   2  12  163.03   14.79
  -1   2  12  182.16   18.03
  -1   2  12  153.32   17.54
  -1   2  11   37.59    7.41
  -1   2  11   34.94    8.40
  -1   2  11   29.60    7.85
  -1   2  10    6.91    5.16
  -1   2  10   13.09    6.08
   1  -2  -9   94.27   18.30
  -1   2   9  105.95   26.29
   1  -2  -8   19.06    8.66
  -1   2   8   36.74   16.84
   1  -2  -7   51.20   12.18
  -1   2   7   21.70    9.57
   1  -2  -6  494.67   33.16
  -1   2   6  440.99   40.71
   1  -2  -5   61.09   11.46
   1  -2  -4 1145.80   39.83
   1  -2  -3 8103.24   94.69
  -1   2   3 8265.20   62.50
  -1   2   2 1635.58   35.34
  -1   2   1 1228.42   34.34
  -1   2   0  399.71   21.53
  -1   2  -1 2980.73   62.54
   1  -2   2 1504.68   35.93
   1  -2   3 8044.77   83.66
  -1   2  -4  985.66   45.77
  -1   2  -5   74.80   15.35
   1  -2   6  151.03   22.43
  -1   2  -6  119.01   18.12
   1  -2   7  386.72   37.20
  -1   2  -7  340.37   30.70
   1  -2   8    9.10   10.06
  -1   2  -8    6.97    8.40
   1  -2   9   23.07   14.93
   1  -2  10  417.36   48.12
   1  -2  11  256.90   39.57
   1  -2  11  292.88   19.98
   1  -2  12    8.18    4.67
   1  -2  12    3.56   14.42
   1  -2  12   12.34    5.85
   1  -2  13   33.66    8.99
   1  -2  14  136.26   16.76
   1  -2  15  151.54   18.21
   1  -2  16  344.20   27.31
   1  -2  17   -8.85    8.60
   1  -2  17    8.26    6.26
   1  -2  18   85.75   14.38
   1  -2  18   86.94   13.10
   1  -2  19   -7.26    7.96
   1  -2  20   41.47    8.93
  -1   1  19   28.90    7.91
  -1   1  18    6.86    6.44
  -1   1  18    8.37    6.05
  -1   1  18    7.85    6.61
  -1   1  17   27.02    9.74
  -1   1  17   21.88    7.64
  -1   1  17   25.73    9.03
  -1   1  16   87.91   14.30
  -1   1  16   99.01   14.27
  -1   1  16   93.17   16.17
  -1   1  15   22.62    8.38
  -1   1  15   30.43    8.99
  -1   1  15   23.71    9.66
  -1   1  14   43.72    9.50
  -1   1  14   56.76   12.64
  -1   1  13   16.16    7.30
  -1   1  13   23.96    9.38
  -1   1  12  420.08   25.92
  -1   1  12  409.95   26.20
  -1   1  12  433.40   57.98
  -1   1  11    7.39    5.32
  -1   1  11    2.68    4.81
  -1   1  10   22.83   13.78
  -1   1   9  332.85   41.92
  -1   1   8  706.06   56.32
  -1   1   7    8.18   10.00
  -1   1   6  197.94   26.71
  -1   1   5 3851.27   98.71
  -1   1   4 1701.49   27.05
  -1   1   3 1039.48   21.31
   1  -1  -3 1000.20   37.80
   1  -1  -2  615.75   14.16
   1  -1  -2  617.63   26.48
  -1   1   1   34.18    5.90
   1  -1  -1   29.96    6.87
  -1   1   0 2493.66   47.04
   1  -1   1  470.94   20.44
  -1   1  -2 2771.50   60.19
   1  -1   2 2888.22   52.97
  -1   1  -3  248.79   20.34
  -1   1  -4  540.18   32.09
  -1   1  -5  295.72   24.54
   1  -1   5  277.82   26.27
   1  -1   6   19.53   11.26
   1  -1   6   21.50    6.07
   1  -1   7    0.03   15.76
   1  -1   8   37.38   14.03
   1  -1   9    4.45    8.65
   1  -1  10   -1.40   10.48
   1  -1  11   20.80    5.33
   1  -1  11   11.83    4.72
   1  -1  12  101.55   12.41
   1  -1  12   70.57   26.67
   1  -1  12  103.04   13.15
   1  -1  13  287.84   23.10
   1  -1  13  270.68   19.61
   1  -1  14   13.56    7.43
   1  -1  14   -0.93    4.53
   1  -1  15  529.17   34.16
   1  -1  16  131.04   16.00
   1  -1  16  127.06   18.84
   1  -1  17  197.06   21.55
   1  -1  18    1.02    6.46
   1  -1  19   22.42    7.38
  -1   0  20   18.50    6.94
  -1   0  19  151.47   17.30
  -1   0  19  161.36   17.50
  -1   0  18  122.83   16.73
  -1   0  18  128.72   14.15
  -1   0  18  135.73   17.08
  -1   0  17   -7.07    7.40
  -1   0  17   17.33    8.32
  -1   0  17   11.07    5.51
  -1   0  16  106.09   16.27
  -1   0  16  102.68   13.77
  -1   0  16  113.31   16.13
  -1   0  15  114.99   16.45
  -1   0  15  119.46   16.01
  -1   0  15  108.96   14.24
  -1   0  14  261.34   23.52
  -1   0  14  269.91   21.48
  -1   0  14  282.72   23.30
  -1   0  13   14.73    8.80
  -1   0  13    3.74    4.77
  -1   0  12    7.30   10.73
  -1   0  12   -6.50    5.86
  -1   0  11   13.24   14.87
  -1   0  11    2.41    4.32
  -1   0  10  331.36   42.17
  -1   0   9 1756.92   88.65
  -1   0   8    5.47   10.89
  -1   0   7  782.31   50.76
  -1   0   6  607.18   40.20
   1   0  -6  574.01   16.68
  -1   0   5  119.36   11.45
  -1   0   5  120.31   17.83
   1   0  -5  126.55    8.35
  -1   0   4 2293.65   44.65
  -1   0   4 2351.06   62.20
  -1   0   3  102.84    9.56
  -1   0   3  116.46   12.89
   1   0  -2 1263.02   29.13
   1   0  -1 3909.84   47.39
  -1   0   1 3865.17   38.23
   1   0   0 2790.13   45.68
   1   0   1 1152.63   35.07
   1   0   1 1180.62   29.96
   1   0   2  638.58   27.36
   1   0   3 1912.25   55.38
   1   0   4   30.62   11.26
   1   0   5    3.43    8.67
   1   0   6   25.54    8.71
   1   0   6    9.98    9.27
   1   0   7  759.92   39.16
   1   0   7  750.20   54.23
   1   0   8  118.04   24.10
   1   0   9  161.52   28.87
   1   0  10   29.12    6.98
   1   0  10   27.60   15.84
   1   0  10   21.50    5.54
   1   0  11   31.13   16.17
   1   0  11   56.31    9.48
   1   0  11   45.32    8.11
   1   0  12  153.85   14.71
   1   0  12  160.24   17.17
   1   0  12  129.69   33.28
   1   0  13  229.34   21.34
   1   0  13  208.65   18.14
   1   0  14   15.55    6.62
   1   0  14   11.06    9.12
   1   0  14    7.43    5.21
   1   0  15  113.74   16.97
   1   0  15  107.40   13.90
   1   0  16    3.66    8.15
   1   0  17    0.18    6.36
   1   0  18  176.73   18.75
   1   0  19   42.89    9.19
  -1  -1  20   17.90    7.32
  -1  -1  20   -1.19    5.16
  -1  -1  19  159.22   18.14
  -1  -1  19  129.93   16.00
  -1  -1  18   10.44    7.80
  -1  -1  18   25.53    8.82
  -1  -1  17   21.12    8.44
  -1  -1  17   27.13    9.61
  -1  -1  16  104.10   16.86
  -1  -1  16   89.61   12.89
  -1  -1  16   99.82   15.10
  -1  -1  15  822.52   39.20
  -1  -1  15  789.30   35.28
  -1  -1  14 1035.45   42.39
  -1  -1  14 1094.48   40.44
  -1  -1  14 1005.86   40.33
  -1  -1  13  -11.89   12.47
  -1  -1  13    5.34    4.95
  -1  -1  13    2.97    5.33
  -1  -1  13    4.07    4.19
  -1  -1  12  436.34   53.05
  -1  -1  12  466.72   25.36
  -1  -1  12  499.99   24.74
  -1  -1  12  496.38   26.10
  -1  -1  11  506.75   53.45
  -1  -1  10 1396.50   81.87
  -1  -1   9    0.89    9.27
  -1  -1   8 1568.18   73.73
  -1  -1   7 1206.02   58.68
   1   1  -7 1255.09   39.99
   1   1  -6    3.21    3.95
  -1  -1   6    4.66    6.22
  -1  -1   6    8.29    9.38
  -1  -1   5    2.64    5.15
  -1  -1   5   13.87    7.96
  -1  -1   4 2917.55   59.29
  -1  -1   4 2806.98   60.47
   1   1  -3  115.15    7.36
   1   1  -3  116.01   10.56
  -1  -1   3  111.23   11.81
  -1  -1   3  115.92   10.28
   1   1  -2  775.28   26.30
  -1  -1   2  818.89   28.29
   1   1  -1   20.84    6.41
   1   1   0   28.98    4.41
  -1  -1   0   37.04    7.56
   1   1   1    3.57    3.82
   1   1   2 1855.24   49.92
   1   1   3   60.53   12.83
   1   1   4   49.38   12.96
   1   1   5  348.53   32.86
   1   1   6  -13.48    9.52
   1   1   6    9.88    9.34
   1   1   7  270.61   26.84
   1   1   7  238.37   33.21
   1   1   8   16.55    9.60
   1   1   8    2.81   10.45
   1   1   9   36.17   15.60
   1   1  10   44.83   19.63
   1   1  10   57.96    9.70
   1   1  10   55.55    9.35
   1   1  11  107.48   26.77
   1   1  11  109.77   14.10
  -1  -1 -11  125.29   30.10
   1   1  11  104.65   12.64
   1   1  12   13.50    6.57
  -1  -1 -12    9.95   10.61
   1   1  12    3.91    5.66
   1   1  13  184.83   18.05
   1   1  13  201.76   20.62
   1   1  14  -12.44    9.84
   1   1  14   -6.91    7.29
   1   1  15   17.55    8.16
   1   1  15   21.42    6.96
   1   1  16   30.29    7.88
   1   1  16   32.75   10.19
   1   1  17   63.76   12.69
   1   1  18    1.67    5.71
   1   1  19  135.91   14.58
  -1  -2  20    0.39    4.89
  -1  -2  20    2.33    6.71
  -1  -2  19   27.62    8.96
  -1  -2  19   32.64    9.52
  -1  -2  18   13.96    6.28
  -1  -2  18   14.70    8.73
  -1  -2  17  103.59   15.14
  -1  -2  17   74.48   13.56
  -1  -2  16  339.92   25.74
  -1  -2  16  298.97   23.55
  -1  -2  15  733.95   36.52
  -1  -2  15  698.90   32.81
  -1  -2  15  721.45   36.22
  -1  -2  14   71.47   11.32
  -1  -2  14   57.05    9.58
  -1  -2  14   60.99   10.57
  -1  -2  13  961.23   38.89
  -1  -2  13  952.36   35.20
  -1  -2  13 1001.20   38.74
  -1  -2  13  917.22   79.18
  -1  -2  12  978.19   37.31
  -1  -2  12  932.90   32.87
  -1  -2  12  983.74   35.96
  -1  -2  12  956.72   76.04
  -1  -2  11  658.50   59.21
  -1  -2  10  227.45   32.51
  -1  -2   9 1351.50   71.62
  -1  -2   8   47.82   14.76
   1   2  -8   63.04   12.59
  -1  -2   7   49.48   13.11
  -1  -2   7   49.74   11.82
   1   2  -7   53.35   12.15
  -1  -2   6  624.44   35.04
  -1  -2   6  629.21   35.75
   1   2  -6  600.34   25.34
  -1  -2   5  200.31   19.83
  -1  -2   5  192.03   17.46
   1   2  -5  194.40   13.37
  -1  -2   4  749.94   28.37
   1   2  -4  748.85   25.69
  -1  -2   3  268.56   13.17
   1   2  -3  279.62   16.88
  -1  -2   2 3895.86   32.82
   1   2  -2 3887.75   66.35
  -1  -2   1 1369.37   41.55
  -1  -2   0 2980.40   59.66
   1   2   1  110.76   12.62
   1   2   2  717.25   36.16
   1   2   3  275.36   25.66
  -1  -2  -3  267.78   27.10
   1   2   4  390.50   32.94
  -1  -2  -4  389.09   35.89
   1   2   5   85.38   18.58
  -1  -2  -5   98.31   20.52
   1   2   6   10.59   13.31
  -1  -2  -6    6.53   12.30
   1   2   6   13.27    8.11
   1   2   7  -19.63   14.90
  -1  -2  -7    3.35    9.92
   1   2   7    8.39    9.30
   1   2   8   13.67   11.72
  -1  -2  -8   48.85   17.22
   1   2   8   47.08   15.24
   1   2   9  150.15   13.66
   1   2   9  165.98   33.32
   1   2   9  122.01   13.09
  -1  -2  -9  156.14   31.40
   1   2  10   16.50   13.02
  -1  -2 -10    0.93   15.03
   1   2  10   -0.92    4.84
   1   2  10    1.75    4.39
   1   2  11  212.18   18.64
   1   2  11  210.53   19.19
  -1  -2 -11  167.69   32.93
   1   2  11  228.98   42.64
   1   2  12  437.25   26.86
   1   2  12  391.53   27.88
   1   2  13   49.39   10.89
   1   2  13   63.48   13.04
   1   2  14  109.00   15.11
   1   2  14  125.15   16.96
   1   2  15   81.19   14.51
   1   2  15   84.17   13.34
   1   2  16   -6.50    6.33
   1   2  16    6.40    5.60
   1   2  17   17.22    7.13
   1   2  17   11.45    5.95
   1   2  18   11.67    6.24
  -1  -3  21   67.63   11.44
  -1  -3  20  108.59   14.05
  -1  -3  20  136.88   16.63
  -1  -3  19    3.32    6.05
  -1  -3  19    5.18    7.91
  -1  -3  18   28.36    9.22
  -1  -3  17   -6.27    5.93
  -1  -3  17   -7.07    7.65
  -1  -3  16   14.86    8.14
  -1  -3  16   -4.28    6.05
  -1  -3  15   10.77    6.61
  -1  -3  15   16.97    7.65
  -1  -3  14   53.18   11.23
  -1  -3  14   60.71   11.07
  -1  -3  13   33.67    8.82
  -1  -3  13   25.37    7.73
  -1  -3  12    3.79    9.90
  -1  -3  12    7.54    5.22
  -1  -3  12   -0.11    4.59
  -1  -3  11  176.58   30.34
  -1  -3  10   38.62   16.60
  -1  -3   9    7.79    9.00
   1   3  -9   16.73    8.49
  -1  -3   8    7.90    9.79
   1   3  -8   12.30   10.21
  -1  -3   7  888.32   45.60
  -1  -3   7  926.35   49.00
   1   3  -6   31.37    5.27
  -1  -3   6   14.62    9.56
  -1  -3   6   25.08    8.43
   1   3  -5   97.31    9.41
  -1  -3   5  101.55   12.58
  -1  -3   5  124.76   18.66
  -1  -3   4    4.31    3.53
  -1  -3   3  452.40   18.26
  -1  -3   2  312.48   13.74
  -1  -3   1  630.29   33.45
  -1  -3   0    3.18    6.24
  -1  -3  -1   35.25    9.12
  -1  -3  -2   17.61    5.93
  -1  -3  -2   25.01   12.47
  -1  -3  -3   -0.71    4.94
   1   3   3    1.11    7.17
  -1  -3  -3    0.72   12.85
  -1  -3  -4 1063.56   38.61
   1   3   4  973.17   56.22
  -1  -3  -4 1103.77   63.68
   1   3   5  254.26   32.18
   1   3   5  275.89   31.81
  -1  -3  -5  273.80   34.74
   1   3   6  163.79   29.57
   1   3   6  152.37   25.12
  -1  -3  -6  175.45   28.93
   1   3   7  428.09   48.11
  -1  -3  -7  444.98   47.81
   1   3   7  421.42   42.40
   1   3   8   -0.02    4.63
   1   3   8   -7.23    8.87
   1   3   8    5.48    4.11
  -1  -3  -8   16.84   14.88
   1   3   8    1.82    9.01
   1   3   9  878.94   35.09
   1   3   9  859.54   76.86
   1   3   9  889.31   36.67
  -1  -3  -9  831.08   74.74
   1   3  10    7.88    8.97
   1   3  10   11.86    8.00
   1   3  10    5.23    4.92
   1   3  11   72.31   13.09
   1   3  11  115.52   15.63
   1   3  12  300.12   25.26
   1   3  12  351.59   25.47
   1   3  13  349.49   27.38
   1   3  13  306.87   24.70
   1   3  14   19.93    8.62
   1   3  14   14.82    7.49
   1   3  15  110.83   16.48
   1   3  15   69.98   12.47
   1   3  16  109.82   15.61
   1   3  16  114.70   14.35
   1   3  17   -3.76    5.15
   1   3  17    2.35    4.89
  -1  -4  21  106.45   12.65
  -1  -4  21  130.44   15.32
  -1  -4  20   10.10    6.36
  -1  -4  20    7.58    6.94
  -1  -4  19   39.22    9.65
  -1  -4  18  117.32   15.93
  -1  -4  18  140.40   16.81
  -1  -4  17  176.10   19.69
  -1  -4  17  159.61   18.57
  -1  -4  16   56.96   11.85
  -1  -4  16   49.96   10.96
  -1  -4  15   -0.15    5.98
  -1  -4  15    3.54    4.76
  -1  -4  14    1.62    5.36
  -1  -4  14   -5.59    5.59
  -1  -4  13   94.67   12.24
  -1  -4  12   -0.22    6.52
  -1  -4  12   -3.83    4.52
  -1  -4  11  153.09   27.59
  -1  -4  10  261.17   33.02
   1   4 -10  254.20   30.58
  -1  -4   9   68.96   16.09
   1   4  -9   55.77   15.07
   1   4  -8    4.51   10.35
  -1  -4   8    1.11    9.30
  -1  -4   8    6.49    7.63
  -1  -4   7 1259.21   53.41
  -1  -4   7 1308.90   63.35
  -1  -4   6   -0.35    4.63
  -1  -4   6    8.27   10.32
  -1  -4   5   43.63   11.89
  -1  -4   5   36.43    7.99
  -1  -4   4   -0.90    8.33
  -1  -4   4    5.66    5.35
  -1  -4   3   13.07    3.79
  -1  -4   3    8.92    8.32
  -1  -4   2   57.58    8.44
  -1  -4   2   32.04   11.18
  -1  -4   1   86.31   12.03
  -1  -4   1   96.26   14.75
  -1  -4   0  526.56   31.60
  -1  -4  -1  870.49   39.30
  -1  -4  -2 1588.39   52.04
  -1  -4  -2 1524.78   73.67
  -1  -4  -3   59.84   10.79
  -1  -4  -3   78.90   20.18
  -1  -4  -4  438.32   44.67
   1   4   4  442.81   41.92
  -1  -4  -5  546.54   51.23
   1   4   5  536.34   47.30
  -1  -4  -6  770.74   64.24
   1   4   6  793.96   60.67
   1   4   7   67.52   10.48
  -1  -4  -7   47.23   20.72
   1   4   7   78.36   22.30
   1   4   7   70.04    9.88
   1   4   8  610.49   29.58
   1   4   8  574.88   29.64
  -1  -4  -8  554.87   60.65
   1   4   8  494.96   52.09
   1   4   9    5.80    6.29
  -1  -4  -9   23.56   11.12
   1   4   9   27.49   15.49
   1   4   9    9.90    6.40
   1   4  10  318.10   23.52
   1   4  10  345.97   25.64
   1   4  11   -4.88    6.19
   1   4  11   15.82    8.50
   1   4  12   55.20   13.59
   1   4  12   37.97    9.21
   1   4  13   35.15   11.97
   1   4  13    5.16    7.16
   1   4  14   73.29   14.50
   1   4  14   54.15   10.98
   1   4  15   19.49    8.77
   1   4  15   22.46    8.00
   1   4  16    2.93    5.21
  -1  -5  21   13.68    6.27
  -1  -5  20   18.84    6.43
  -1  -5  20   24.53    8.11
  -1  -5  20   13.78    5.53
  -1  -5  19   45.48   10.05
  -1  -5  19   37.65    9.41
  -1  -5  18   65.41   11.96
  -1  -5  18   73.83   13.84
  -1  -5  17   51.94   10.58
  -1  -5  17   41.77   11.45
  -1  -5  16  111.89   15.04
  -1  -5  16  103.52   16.20
  -1  -5  15   44.26   10.09
  -1  -5  15   29.70   10.05
  -1  -5  14  110.24   13.95
  -1  -5  13    9.95    5.65
  -1  -5  12    0.31    3.71
  -1  -5  11  128.10   12.19
  -1  -5  11  160.32   14.58
   1   5 -10  225.06   32.35
   1   5  -9  773.77   57.48
   1   5  -8  -14.64   10.71
  -1  -5   7 1137.93   64.16
  -1  -5   6   49.41   12.69
  -1  -5   5  440.09   37.48
  -1  -5   4   42.22   14.32
  -1  -5   3  140.72   21.08
  -1  -5   2   26.56   10.16
  -1  -5   2   22.21    7.41
  -1  -5   1    5.25    8.05
  -1  -5   1    3.59    5.07
  -1  -5   0    2.28    5.84
  -1  -5   0    9.35    6.84
  -1  -5  -1   30.44    9.79
  -1  -5  -1   47.09   13.80
  -1  -5  -2  458.45   30.90
  -1  -5  -3 1164.72   74.12
   1   5   3 1115.34   68.63
  -1  -5  -4  259.84   38.69
   1   5   4  273.36   36.78
  -1  -5  -5  173.36   30.92
   1   5   5  158.75   27.73
   1   5   6    3.18    4.44
   1   5   6   -1.90    3.61
  -1  -5  -6   18.69   17.48
   1   5   6    5.82    5.43
   1   5   6    6.44   10.41
  -1  -5  -7    7.92   14.83
   1   5   7   14.30   15.55
   1   5   7    8.07    6.55
   1   5   7   -3.17    4.87
  -1  -5  -8   10.89    8.37
   1   5   8   18.90    8.06
   1   5   8    9.61    8.29
   1   5   8   13.73    5.72
   1   5   9   19.75    8.09
   1   5   9    5.59    6.86
   1   5  10  107.09   16.33
   1   5  10   83.57   14.47
   1   5  11   65.61   12.22
   1   5  11   93.06   14.97
   1   5  12   60.56   13.14
   1   5  12   63.19   13.71
   1   5  13   38.99   11.03
   1   5  13   58.62   13.41
   1   5  14    7.95    7.35
   1   5  15   -0.61    6.20
   1   5  16   -0.68    4.09
  -1  -6  21  129.90   15.32
  -1  -6  20   19.65    7.24
  -1  -6  20   39.50    8.39
  -1  -6  19   87.18   13.15
  -1  -6  19   92.27   13.39
  -1  -6  18  125.49   15.24
  -1  -6  18  110.75   16.09
  -1  -6  17    3.99    5.02
  -1  -6  17   -5.78    9.53
  -1  -6  16   20.60    7.85
  -1  -6  16   15.92    8.59
  -1  -6  15    5.56    6.03
  -1  -6  14  219.46   19.45
  -1  -6  13  359.97   23.99
  -1  -6  12  224.16   16.19
  -1  -6  12  216.80   18.12
  -1  -6  12  251.87   17.53
  -1  -6  11   20.07    5.59
  -1  -6  11   21.81    7.28
  -1  -6  11   15.54    4.79
  -1  -6  10   15.81    6.34
   1   6 -10   18.49   11.03
  -1  -6  10    9.54    3.58
  -1  -6  10    1.73    3.36
   1   6  -9   11.66   11.27
   1   6  -8   -5.53    9.69
  -1  -6   7   48.68   16.97
  -1  -6   6  129.91   23.38
  -1  -6   5  326.70   35.53
  -1  -6   4  295.07   32.72
  -1  -6   3  100.14   18.39
  -1  -6   2  229.46   26.76
  -1  -6   1  114.55   18.79
  -1  -6   0  163.83   22.58
  -1  -6   0  187.23   24.02
  -1  -6  -1    8.57    6.57
  -1  -6  -2    1.32    8.26
   1   6   2   17.69   12.77
  -1  -6  -3  540.74   49.48
   1   6   3  503.80   50.26
   1   6   4  252.33   38.16
  -1  -6  -4  286.47   39.31
   1   6   4  249.05   17.91
   1   6   4  245.77   18.23
   1   6   5  121.24   27.41
  -1  -6  -5  125.99   27.59
   1   6   5   99.10   12.31
   1   6   5  121.45   13.42
  -1  -6  -6  318.30   44.32
   1   6   6  320.37   46.11
   1   6   6  258.81   19.97
   1   6   6  286.11   21.57
   1   6   7   15.57   15.59
  -1  -6  -7   10.03    9.64
   1   6   7    0.28    6.30
   1   6   7   -0.88    4.24
   1   6   8   50.63   10.61
   1   6   9   19.09    8.93
   1   6  10   -2.68    7.68
   1   6  11  150.52   19.03
   1   6  12   89.06   14.29
   1   6  13   78.89   13.24
   1   6  14   51.83   10.52
   1   6  15    0.62    4.70
  -1  -7  20  105.48   13.99
  -1  -7  19    7.26    5.55
  -1  -7  19    8.54    5.81
  -1  -7  18    9.05    5.04
  -1  -7  18    4.81    6.58
  -1  -7  17   50.03   10.64
  -1  -7  17   39.95   12.59
  -1  -7  16   44.85    9.96
  -1  -7  15  103.45   14.37
  -1  -7  14   -0.01    5.37
  -1  -7  13   73.23    9.88
  -1  -7  13   64.97   10.45
  -1  -7  13   87.19   11.34
  -1  -7  12  133.36   13.60
  -1  -7  12  120.43   13.41
  -1  -7  12   98.27   13.18
  -1  -7  11  108.65   11.88
   1   7 -11  105.25   27.27
  -1  -7  11  120.40   12.82
  -1  -7  10   72.05    9.90
   1   7 -10   76.05   23.72
  -1  -7  10   66.17    9.43
  -1  -7   9  131.11   12.45
  -1  -7   9  120.38   11.91
   1   7  -9  150.38   32.20
  -1  -7   8   11.26    4.88
  -1  -7   8    6.83    3.62
   1   7  -8   12.66   12.26
  -1  -7   7  202.92   14.61
   1   7  -7  213.74   34.61
  -1  -7   6  103.11   21.53
  -1  -7   5   11.86   11.62
  -1  -7   4    0.57    7.87
  -1  -7   3 1019.64   62.24
  -1  -7   2   61.51   16.12
   1   7  -1   58.39   17.42
  -1  -7   1  117.38   20.31
   1   7   0   18.03   13.25
   1   7   1    5.40    4.94
   1   7   1   -5.22    8.90
   1   7   2    2.90    4.21
   1   7   2    7.02    5.33
   1   7   2    2.99   12.49
   1   7   3   31.70    8.31
   1   7   3   39.31    9.02
  -1  -7  -3    4.26   12.02
   1   7   3   35.77   15.62
   1   7   4   47.12    9.75
   1   7   4   46.29    9.25
  -1  -7  -4   76.72   22.17
   1   7   4   52.93   21.04
   1   7   5   29.94    8.21
   1   7   5   -3.24    5.44
  -1  -7  -5   13.46    7.39
   1   7   5   14.24   13.21
   1   7   6  105.33   14.40
   1   7   6   98.77   13.69
   1   7   7  272.53   23.61
   1   7   7  275.45   21.95
   1   7   8   33.01   11.48
   1   7   9   48.79   11.74
   1   7  10   27.20   10.95
   1   7  11    1.63    7.58
   1   7  12   -2.28    6.41
   1   7  13   -0.61    5.11
   1   7  14   28.47    7.73
  -1  -8  20    0.17    5.24
  -1  -8  19   57.44   11.48
  -1  -8  18  128.36   14.92
  -1  -8  18  125.25   16.66
  -1  -8  17   21.45    7.70
  -1  -8  17   25.48   10.46
  -1  -8  16  167.64   17.80
  -1  -8  15   13.04    6.53
  -1  -8  14   34.95    7.80
  -1  -8  14   46.48   10.52
  -1  -8  13   16.89    6.55
  -1  -8  13    9.31    5.64
  -1  -8  13   14.50    5.96
  -1  -8  12   88.69   12.12
  -1  -8  12   89.33   11.86
  -1  -8  11    4.64    5.13
  -1  -8  11    2.98    4.54
  -1  -8  10   75.67   11.36
  -1  -8  10   75.54   10.76
   1   8 -10  103.95   27.29
  -1  -8   9   17.87    6.02
  -1  -8   9    8.54    4.78
  -1  -8   8   28.00    7.32
  -1  -8   8   20.27    6.23
   1   8  -8   16.69    8.66
   1   8  -7  276.24   44.17
  -1  -8   7  249.51   17.90
  -1  -8   7  240.67   17.13
  -1  -8   6  190.89   15.19
   1   8  -6  202.38   16.63
  -1  -8   5   14.81    4.54
  -1  -8   5    4.03    3.70
   1   8  -5    5.87    4.68
   1   8  -4  161.44   15.57
  -1  -8   4  158.16   12.39
   1   8  -4  131.53   23.71
  -1  -8   4  143.59   27.01
  -1  -8   4  158.03   13.01
   1   8  -3  131.02   13.88
  -1  -8   3  135.41   11.66
   1   8  -3  155.37   27.69
  -1  -8   3  141.69   25.87
  -1  -8   3  147.42   12.12
   1   8  -2   50.82   17.02
  -1  -8   2   46.66   16.41
   1   8  -2   52.87   10.01
  -1  -8   2   43.60    6.81
  -1  -8   1   72.85    8.42
   1   8  -1   62.13   10.64
   1   8  -1   63.30   18.74
   1   8   0   63.69   10.91
   1   8   0   40.27   18.68
   1   8   1   39.76    8.80
   1   8   1   38.25    9.71
   1   8   2  126.00   13.97
   1   8   2  139.74   16.07
   1   8   2  132.35   29.62
   1   8   3  350.82   25.12
   1   8   3  354.75   23.67
   1   8   4   81.20   12.72
   1   8   4   86.85   13.17
   1   8   5   28.61    8.93
   1   8   5   30.45    9.29
   1   8   6   85.54   13.58
   1   8   6   89.68   15.16
   1   8   7  340.41   25.43
   1   8   7  336.75   26.62
   1   8   8  140.27   18.02
   1   8   9   73.03   13.63
   1   8  10   48.15   10.99
   1   8  11   24.33    7.19
   1   8  12    3.26    6.01
   1   8  13   16.10    6.96
  -1  -9  20    9.85    5.64
  -1  -9  19   44.85    9.84
  -1  -9  18   13.17    7.89
  -1  -9  17   67.54   13.79
  -1  -9  16  125.85   15.04
  -1  -9  15   28.51    8.56
  -1  -9  15   24.60    7.19
  -1  -9  14    0.08    5.65
  -1  -9  14    0.46    5.26
  -1  -9  13  126.88   14.98
  -1  -9  13   67.36   12.01
  -1  -9  12    1.92    4.84
  -1  -9  12    4.31    5.95
  -1  -9  11    4.16    5.01
  -1  -9  11   14.78    6.48
  -1  -9  10   19.23    7.30
  -1  -9  10   15.69    6.70
  -1  -9   9   28.80    7.64
  -1  -9   9   10.24    6.04
  -1  -9   8   51.70    9.26
  -1  -9   8   70.13   10.78
   1   9  -7   -1.92    4.47
  -1  -9   7   -0.35    4.41
  -1  -9   7    4.44    5.04
   1   9  -6   56.98   10.48
  -1  -9   6   69.74   10.24
   1   9  -6   57.50   21.32
  -1  -9   6   88.25   11.78
   1   9  -5 1137.85   42.65
  -1  -9   5 1239.82   39.58
  -1  -9   5 1170.10   37.64
   1   9  -4   31.87    8.07
  -1  -9   4   41.92    7.63
   1   9  -3   68.49   21.38
   1   9  -3   77.54   12.74
  -1  -9   3   75.35    9.35
   1   9  -2  194.30   19.29
   1   9  -2  160.66   30.56
   1   9  -1  386.41   26.92
   1   9  -1  390.49   50.60
   1   9   0   41.10   10.85
   1   9   0   36.00   17.60
   1   9   1  688.67   36.39
   1   9   2  220.61   21.38
   1   9   2  213.31   19.02
   1   9   3   50.57   11.89
   1   9   3   48.27   10.69
   1   9   4   -5.05    7.22
   1   9   4    2.13    5.65
   1   9   5    0.93    6.04
   1   9   5    2.22    5.77
   1   9   6    1.92    5.45
   1   9   6    4.95    6.05
   1   9   7    0.78    6.06
   1   9   7   -1.98    6.58
   1   9   8    5.38    6.22
   1   9   9   20.76    8.67
   1   9  10   40.11   10.14
   1   9  11    1.48    5.71
  -1 -10  19   54.18   10.09
  -1 -10  18    1.09    6.22
  -1 -10  17   -0.79    6.24
  -1 -10  16   30.19    7.43
  -1 -10  15   68.78   11.54
  -1 -10  14    8.31    6.09
  -1 -10  13  125.44   15.27
  -1 -10  12   52.64   11.15
  -1 -10  11   50.37   10.35
  -1 -10  11   46.28    9.48
  -1 -10  10  109.33   14.20
  -1 -10  10  105.96   14.03
  -1 -10   9  102.20   13.35
  -1 -10   9  122.34   15.61
  -1 -10   8  223.38   18.98
  -1 -10   8  239.41   19.75
  -1 -10   7   12.06    6.09
   1  10  -7   20.48    7.40
  -1 -10   7   16.42    7.47
   1  10  -6  330.93   25.10
  -1 -10   6  359.13   22.90
  -1 -10   6  404.93   24.88
  -1 -10   5    9.81    5.54
   1  10  -5    8.15    6.33
  -1 -10   5   20.02    6.09
   1  10  -4  814.04   39.73
  -1 -10   4  845.69   34.02
  -1 -10   4  838.52   33.17
  -1 -10   3  541.51   27.11
   1  10  -3  463.79   31.02
  -1 -10   2   10.54    5.54
   1  10  -2    3.84    7.48
   1  10  -1  466.55   32.07
   1  10   0  486.67   31.96
   1  10   1  654.82   37.65
   1  10   2  234.53   20.97
   1  10   2  282.53   25.35
   1  10   3  412.73   27.47
   1  10   3  466.30   32.47
   1  10   4   86.28   13.35
   1  10   4  105.50   16.99
   1  10   5   14.23    6.87
   1  10   5   13.80    8.24
   1  10   6   22.74    8.17
   1  10   6   12.06    6.51
   1  10   7   -5.66    6.03
   1  10   7    6.20    4.87
   1  10   8   68.94   12.07
   1  10   9    0.28    4.58
   1  10  10   -9.91    5.52
  -1 -11  18   40.24    8.36
  -1 -11  17    6.23    5.39
  -1 -11  16   41.67    8.82
  -1 -11  15   13.52    6.58
  -1 -11  14   -1.40    4.99
  -1 -11  13    9.44    7.01
  -1 -11  12  150.22   16.98
  -1 -11  11  626.10   33.33
  -1 -11  10   68.04   12.06
  -1 -11   9  781.66   36.51
  -1 -11   8  305.89   22.90
  -1 -11   7    5.84    5.75
   1  11  -7    5.83    5.73
  -1 -11   6   54.84   10.46
   1  11  -6   39.47   10.51
  -1 -11   5  318.03   22.41
   1  11  -5  270.05   24.45
  -1 -11   4   79.57   11.85
   1  11  -4   65.48   12.88
  -1 -11   3  447.52   25.41
   1  11  -3  436.92   30.73
   1  11  -2  235.02   23.91
   1  11  -1  818.59   43.32
   1  11   0   14.35    7.84
   1  11   1   10.25    9.98
   1  11   2  282.03   26.58
   1  11   3   11.71    8.02
   1  11   4   17.85    8.05
   1  11   4    2.82    6.04
   1  11   5    3.17    6.25
   1  11   5    3.14    6.42
   1  11   6   90.58   13.31
   1  11   6   71.36   11.62
   1  11   7  147.47   15.60
   1  11   8    3.61    5.53
  -1 -12  17   10.42    5.84
  -1 -12  16  175.26   15.66
  -1 -12  16  152.09   16.90
  -1 -12  15   -3.05    4.84
  -1 -12  14    9.37    6.62
  -1 -12  13   52.77   10.73
  -1 -12  12  103.79   14.25
  -1 -12  11   59.13   11.27
  -1 -12  10  234.49   21.14
  -1 -12   9  209.86   19.57
  -1 -12   8    8.92    6.63
  -1 -12   7    9.00    5.86
   1  12  -7    4.42    5.07
  -1 -12   6   35.39    9.12
   1  12  -6   46.73   11.43
  -1 -12   5    6.82    5.03
   1  12  -5   -7.54    6.79
  -1 -12   4  444.97   25.83
   1  12  -4  340.66   28.52
   1  12  -3    7.03    8.13
   1  12  -2   -1.39    7.25
   1  12  -1   15.68    8.30
   1  12   0  274.89   25.90
   1  12   1   41.89   12.22
   1  12   2  179.51   20.72
   1  12   3  154.97   18.69
   1  12   4   17.99    8.84
   1  12   5   27.64    8.36
  -1 -13  15  188.52   15.83
  -1 -13  15  182.46   16.80
  -1 -13  14   32.14    8.02
  -1 -13  13   62.74   10.07
  -1 -13  12   11.80    6.69
  -1 -13  11   -6.98    6.30
  -1 -13  10   10.13    6.53
  -1 -13   9    9.80    7.25
  -1 -13   8    6.15    5.46
  -1 -13   7   31.13    8.13
   1  13  -7   21.66    8.73
  -1 -13   6   -0.61    4.64
   1  13  -6    5.57    7.51
  -1 -13   5   22.82    6.88
   1  13  -5   22.54   10.60
   1  13  -4   39.87   10.47
   1  13  -3  321.85   26.88
   1  13  -2    1.98    6.89
   1  13  -1   11.93    8.35
   1  13   0   19.76    8.73
   1  13   1    3.87    6.70
   1  13   2    3.71    5.42
   1  13   3    5.96    4.81
  -1 -14  13   11.91    5.18
  -1 -14  12   52.27    9.23
  -1 -14  11    3.94    5.10
  -1 -14  10    4.83    4.68
  -1 -14   9    3.67    4.17
  -1 -14   8    1.36    4.62
  -1 -14   7    0.15    4.03
   1  14  -7    7.31    6.62
  -1 -14   6   18.19    5.54
   1  14  -6   16.67    7.59
   1  14  -5    4.07    6.69
   1  14  -4  114.73   15.10
   1  14  -3   42.18   10.04
   1  14  -2   54.20   11.72
   1  14  -1  125.74   15.17
   1  14   0    1.99    5.28
  -2  15  -1   78.77   11.75
  -2  15  -2    6.77    6.15
  -2  15  -3    5.22    5.31
  -2  15  -4   11.34    6.29
  -2  15  -5    3.27    5.25
  -2  15  -5    3.31    5.60
  -2  15  -6   10.96    6.44
  -2  15  -7    3.10    4.50
  -2  15  -8   15.25    6.69
  -2  14   3    3.80    5.71
  -2  14   2   26.12    8.36
  -2  14   1    7.60    5.68
  -2  14   0    4.44    6.42
  -2  14  -1   34.69   10.33
  -2  14  -2   13.90    8.83
  -2  14  -3   52.99   12.64
  -2  14  -4   68.20   13.47
  -2  14  -5   27.88   10.26
  -2  14  -6   48.77   11.91
   2 -14   7   24.94    7.45
  -2  14  -7    7.10    5.98
   2 -14   8   -2.38    6.10
  -2  14  -8    6.96    5.66
   2 -14   9   61.26   10.41
  -2  14  -9   55.95   10.82
   2 -14  10   25.52    8.35
   2 -14  11    7.61    5.27
   2 -14  12   68.42   10.70
   2 -14  13   31.07    7.31
   2 -14  13   71.44   11.14
  -2  13   5  161.52   14.47
  -2  13   4    8.35    6.79
  -2  13   3  104.11   14.78
  -2  13   2   21.62    8.49
  -2  13   1    2.07    7.10
  -2  13   0   16.65    8.95
  -2  13  -1   10.77    9.51
  -2  13  -2    9.06    7.79
  -2  13  -3  125.79   18.68
  -2  13  -4    3.08    7.75
  -2  13  -5  110.77   17.18
   2 -13   6   -6.98    4.32
  -2  13  -6    6.44    8.59
   2 -13   7   59.33   10.48
  -2  13  -7   81.08   13.30
   2 -13   8   -3.06    5.70
  -2  13  -8    4.57    7.05
   2 -13   9   10.55    6.27
  -2  13  -9   14.24    6.89
   2 -13  10    7.11    6.90
   2 -13  11   62.95   11.77
   2 -13  12    4.40    6.43
   2 -13  13    1.91    4.86
   2 -13  13   10.23    6.42
   2 -13  14   10.46    5.91
   2 -13  14    4.31    5.26
   2 -13  15   39.22    7.58
   2 -13  15   87.09   12.25
  -2  12   8   76.88   11.80
  -2  12   7   16.97    7.19
  -2  12   7   15.28    5.45
  -2  12   6   21.94    6.80
  -2  12   6   31.57    9.76
  -2  12   5   -1.59    6.44
  -2  12   4   74.47   14.85
  -2  12   4   56.11   11.57
  -2  12   3   20.88    9.34
  -2  12   3   10.51    7.17
  -2  12   2   42.74   11.76
  -2  12   1  101.89   16.13
  -2  12   0   12.28   10.29
  -2  12  -1  119.39   17.17
  -2  12  -2   11.57    9.25
  -2  12  -3   14.24    9.83
  -2  12  -4   10.91    8.76
  -2  12  -5   41.81   11.53
   2 -12   5   37.72    8.29
  -2  12  -6   18.42    6.83
   2 -12   6   26.68    7.87
  -2  12  -7   95.38   15.90
   2 -12   7   80.34   13.18
  -2  12  -8   18.20    7.99
   2 -12   8    6.19    6.36
  -2  12  -9   23.44    8.62
   2 -12   9   21.31    7.98
   2 -12  10    7.56    7.04
   2 -12  11    5.72    6.32
   2 -12  12    3.03    6.89
   2 -12  13   22.15    8.51
   2 -12  13   13.48    5.77
   2 -12  14    9.89    6.08
   2 -12  14   -3.19    5.80
   2 -12  15   20.98    6.61
   2 -12  15   26.92    8.76
   2 -12  16  102.38   12.19
   2 -12  16  149.54   15.86
  -2  11  10    2.21    4.80
  -2  11   9   59.56   11.13
  -2  11   8   48.77    8.74
  -2  11   8   75.86   13.20
  -2  11   7  275.01   20.64
  -2  11   7  276.26   24.67
  -2  11   6    6.54    8.03
  -2  11   5   48.00   11.63
  -2  11   5   44.73    9.98
  -2  11   4   10.32    8.51
  -2  11   4   19.49    8.22
  -2  11   3   67.36   13.97
  -2  11   3   64.38   13.18
  -2  11   2  161.23   19.41
  -2  11   2  211.26   21.82
  -2  11   1   65.19   13.52
  -2  11   1   75.44   14.84
  -2  11   0    1.37    7.19
  -2  11  -1  135.62   18.86
  -2  11  -2   11.97    9.39
  -2  11  -3   80.70   15.29
  -2  11  -4  127.27   18.08
   2 -11   4  125.80   13.92
  -2  11  -5    9.47    7.46
   2 -11   5    7.85    5.91
  -2  11  -6   27.84    9.95
   2 -11   6   39.05    9.13
  -2  11  -7    6.64    7.32
   2 -11   7   27.84    9.17
  -2  11  -8    3.52    6.02
   2 -11   8   -3.24    5.32
  -2  11  -9  164.81   18.44
   2 -11   9  137.57   17.21
   2 -11  10    4.67    8.04
   2 -11  11  362.38   27.34
   2 -11  12  152.72   17.79
   2 -11  13  191.01   20.89
   2 -11  13  197.39   19.87
   2 -11  14   -2.11    5.59
   2 -11  14   19.41    7.96
   2 -11  15   -0.04    5.42
   2 -11  15    7.50    6.68
   2 -11  16   14.76    6.65
   2 -11  16   11.54    7.33
   2 -11  17   40.89    9.35
  -2  10  12   17.16    6.18
  -2  10  11    9.96    6.81
  -2  10  10   18.24    8.26
  -2  10   9   35.56    7.65
  -2  10   9   15.15    9.12
  -2  10   8   12.79    6.88
  -2  10   8   -1.14    5.03
  -2  10   7   10.27    7.96
  -2  10   7   13.83    7.68
  -2  10   6    6.67    8.08
  -2  10   5   80.82   14.20
  -2  10   5   54.87   11.58
  -2  10   4  110.33   16.83
  -2  10   4  127.37   17.08
  -2  10   3   16.42    8.76
  -2  10   3   20.57    8.51
  -2  10   2   58.77   11.30
  -2  10   2   45.62   11.21
  -2  10   1   10.11    6.72
  -2  10   1    3.15    6.09
  -2  10   0   26.42    9.47
  -2  10   0   21.23    7.46
  -2  10  -1   -3.28    6.66
  -2  10  -2  251.69   23.12
  -2  10  -3   89.42   25.48
  -2  10  -3   87.87   15.03
   2 -10   3   99.25   11.79
  -2  10  -4  293.12   23.99
   2 -10   4  267.60   19.21
  -2  10  -5   20.51    8.56
   2 -10   5   28.72    6.93
  -2  10  -6   68.39   12.44
   2 -10   6   99.93   13.03
  -2  10  -7  107.65   15.75
   2 -10   7  112.31   14.19
  -2  10  -8  181.20   18.98
   2 -10   8  180.77   17.83
  -2  10  -9    7.50    5.43
   2 -10   9   34.03    9.12
   2 -10  10    1.48    6.03
   2 -10  11  270.17   22.87
   2 -10  12   45.11   12.04
   2 -10  13   73.33   12.27
   2 -10  13   86.07   14.79
   2 -10  14  184.38   20.54
   2 -10  14  133.12   16.25
   2 -10  15   19.54    8.00
   2 -10  15   38.66   10.33
   2 -10  16   -1.11    4.99
   2 -10  16    7.65    7.36
   2 -10  17  -14.43    6.29
   2 -10  18   10.99    5.41
  -2   9  13  128.69   14.01
  -2   9  12   -7.94    6.61
  -2   9  11  123.45   15.99
  -2   9  10   75.60   15.02
  -2   9   9   33.31   11.12
  -2   9   9   24.58    7.38
  -2   9   8   30.56    8.69
  -2   9   8   37.24   10.72
  -2   9   7   83.76   15.00
  -2   9   6  198.86   21.13
  -2   9   5  333.06   24.41
  -2   9   5  335.84   26.01
  -2   9   4   -6.03    6.31
  -2   9   4   10.21    6.59
  -2   9   3  348.75   25.51
  -2   9   3  371.92   26.12
  -2   9   2  110.30   14.42
  -2   9   2   95.93   14.38
   2  -9  -2   65.76   22.50
  -2   9   1  113.81   14.63
  -2   9   1   99.33   13.58
   2  -9  -1  127.56   30.42
  -2   9   0   94.53   13.81
   2  -9   0  126.85   30.11
  -2   9   0  100.54   13.99
  -2   9  -1  177.35   33.50
  -2   9  -1  202.71   18.21
   2  -9   1  231.11   38.80
  -2   9  -1  188.81   18.62
   2  -9   2   14.00   10.48
  -2   9  -2   21.95   12.87
  -2   9  -2   36.98    9.92
  -2   9  -3   51.75   18.06
  -2   9  -3   81.80   13.13
   2  -9   3   68.56   18.89
   2  -9   3   66.52    8.99
  -2   9  -4   15.88   13.52
  -2   9  -4   10.19    5.95
   2  -9   4   13.83   13.30
   2  -9   4    3.60    3.52
   2  -9   5  140.72   14.06
  -2   9  -5  133.39   15.69
  -2   9  -5   92.63   26.86
   2  -9   6   64.83    9.79
  -2   9  -6   53.49   10.59
  -2   9  -6   63.94   22.07
   2  -9   7   59.33   10.19
  -2   9  -7   83.39   13.40
  -2   9  -7   85.19   26.66
  -2   9  -8    0.42    5.29
   2  -9   8    6.24    5.22
  -2   9  -9  213.93   19.02
   2  -9   9  221.88   19.04
   2  -9  10   60.24   11.23
   2  -9  11   41.40    8.68
   2  -9  12   28.44    9.26
   2  -9  13   -1.06    6.05
   2  -9  13    0.60    6.75
   2  -9  14    9.83    7.07
   2  -9  14   -0.91    8.69
   2  -9  15    9.75    5.85
   2  -9  15   33.69   10.60
   2  -9  16   25.72    7.32
   2  -9  16   41.45   11.08
   2  -9  17   32.71    9.68
   2  -9  18  -11.20    6.77
   2  -9  19    4.56    5.37
  -2   8  14   -8.06    5.59
  -2   8  14    8.79    5.84
  -2   8  13   14.34    6.61
  -2   8  12  165.59   18.58
  -2   8  11   87.39   14.37
  -2   8  10  443.38   30.79
  -2   8  10  433.47   25.76
  -2   8   9   12.00    9.08
  -2   8   9   -2.46    6.03
  -2   8   8    7.43    5.99
  -2   8   8    2.04    6.90
  -2   8   7  140.19   17.78
  -2   8   6  158.06   17.55
  -2   8   5    6.11    5.61
   2  -8  -5    7.29   10.92
   2  -8  -4   19.98   13.65
  -2   8   4   21.75    7.37
  -2   8   4   29.23    8.64
   2  -8  -3  195.94   36.46
  -2   8   3  224.15   19.33
  -2   8   3  205.06   18.44
   2  -8  -2    6.57    8.99
  -2   8   2    4.10    5.37
  -2   8   2   -2.87    4.39
   2  -8  -1   12.41   11.83
  -2   8   1   16.11    6.10
  -2   8   1   13.13    5.20
   2  -8   0  554.84   54.75
  -2   8   0  504.61   27.73
  -2   8   0  480.90   47.42
  -2   8   0  483.24   25.84
   2  -8   1   96.43   24.59
  -2   8  -1  102.77   13.12
  -2   8  -1   91.65   22.36
  -2   8  -1  101.86   12.36
  -2   8  -2   86.30   22.38
  -2   8  -2   84.90   11.65
   2  -8   2   86.88   22.52
  -2   8  -3  528.62   54.93
   2  -8   3  489.43   49.55
  -2   8  -3  499.57   27.23
  -2   8  -4    6.55    9.83
  -2   8  -4   14.87    6.02
   2  -8   4   19.00   10.86
   2  -8   4   11.12    4.58
  -2   8  -5   -3.03   13.67
  -2   8  -5    0.76    4.21
   2  -8   5   -0.86   12.45
   2  -8   5    5.11    4.01
   2  -8   6  106.24   12.09
  -2   8  -6  106.55   13.15
  -2   8  -7  435.29   54.59
  -2   8  -7  405.07   24.59
   2  -8   7  389.84   22.78
   2  -8   7  407.94   48.97
  -2   8  -8  246.91   19.87
   2  -8   8  260.83   40.64
   2  -8   8  240.07   18.49
   2  -8   9   22.86   16.76
   2  -8   9   46.81    9.61
  -2   8  -9   31.92   17.35
   2  -8  10  106.80   13.78
   2  -8  10  110.34   28.60
   2  -8  11   72.09   12.23
   2  -8  12  456.70   30.21
   2  -8  12  462.33   28.85
   2  -8  13    5.81    6.36
   2  -8  13   -1.64    6.62
   2  -8  14   19.60    7.81
   2  -8  14   11.71    8.20
   2  -8  15    3.08    5.61
   2  -8  15   20.59   10.25
   2  -8  16   13.48    7.25
   2  -8  17  154.15   18.23
  -2   8 -18   37.29    8.73
   2  -8  18   54.63   11.26
   2  -8  19   55.72    9.88
  -2   7  15  131.03   14.43
  -2   7  15  100.16   11.98
  -2   7  14    0.12    6.20
  -2   7  13   92.18   14.67
  -2   7  12   10.89    6.94
  -2   7  11    2.54    7.75
  -2   7  10    5.27    7.27
  -2   7  10    2.71    4.51
  -2   7   9  274.23   23.59
  -2   7   9  261.39   19.90
  -2   7   8    6.88    8.03
  -2   7   8    5.95    5.60
  -2   7   7   33.82    9.28
   2  -7  -6  118.20   30.86
  -2   7   6   43.39    9.26
   2  -7  -5   -7.21    8.46
  -2   7   5    5.04    4.91
  -2   7   4    7.39    5.48
   2  -7  -4    9.88   10.04
  -2   7   4   10.43    5.99
  -2   7   3   78.73   11.06
   2  -7  -3  105.07   25.67
   2  -7  -2  158.53   28.96
   2  -7  -1    9.98   10.88
  -2   7   1    3.50    6.09
   2  -7   0   -5.90   12.17
  -2   7   0    3.97    6.92
   2  -7   1  307.61   38.02
  -2   7  -1  274.80   35.67
   2  -7   2   16.70   10.47
  -2   7  -2   17.73   12.55
   2  -7   3   33.62   14.93
  -2   7  -3   20.74   12.52
   2  -7   4  673.43   55.03
  -2   7  -4  678.34   58.47
   2  -7   5    1.68    8.64
  -2   7  -5    0.04   11.55
  -2   7  -6  205.37   35.45
   2  -7   7   50.74   18.93
   2  -7   7   46.81    8.13
  -2   7  -7   49.59   19.17
   2  -7   8  726.47   63.94
   2  -7   8  753.65   31.09
  -2   7  -8  739.20   31.02
  -2   7  -8  813.36   72.04
  -2   7  -9  265.81   43.95
   2  -7   9  212.32   16.91
   2  -7   9  235.40   38.94
  -2   7 -10   63.59   24.31
   2  -7  10   38.67    8.49
   2  -7  10   53.52   16.93
  -2   7 -11  173.17   36.03
   2  -7  11  202.42   39.32
   2  -7  11  177.52   16.84
   2  -7  12   13.52    6.08
   2  -7  12   11.79    7.00
   2  -7  13   38.73    9.26
   2  -7  13   35.09    9.16
   2  -7  14    4.59    4.40
   2  -7  14   -5.43    6.11
   2  -7  15   29.49   10.22
   2  -7  16   52.03   12.63
   2  -7  17    4.11    7.10
  -2   7 -18   63.42    9.92
   2  -7  18   90.00   13.68
   2  -7  19  -12.22    6.44
  -2   6  16  145.43   14.99
  -2   6  15    7.67    6.38
  -2   6  14   54.89   10.89
  -2   6  13    4.10    5.76
  -2   6  12    6.28    6.93
  -2   6  11   -0.10    5.78
  -2   6  10   -0.40    6.18
  -2   6  10   -2.91    5.14
  -2   6   9  253.23   21.06
  -2   6   9  273.57   19.40
   2  -6  -8  115.22   29.22
  -2   6   8  130.81   15.29
  -2   6   8  126.28   13.19
   2  -6  -7   14.46    7.58
  -2   6   7   17.69    6.68
   2  -6  -6  356.09   46.23
  -2   6   6  398.96   23.76
   2  -6  -5   59.67   18.18
  -2   6   5   48.51    9.00
   2  -6  -4  373.21   43.87
   2  -6  -3   24.14   11.38
   2  -6  -2 1436.86   79.36
   2  -6  -1  365.08   39.61
  -2   6   1  345.31   33.52
   2  -6   0  330.33   36.38
  -2   6   0  361.09   35.52
   2  -6   1   95.86   21.21
  -2   6  -1   62.98   17.26
   2  -6   2 2065.58   88.51
  -2   6  -2 2037.51   88.85
   2  -6   3  962.95   61.72
  -2   6  -3  891.01   61.74
   2  -6   4 2402.25   98.29
  -2   6  -4 2471.67  103.65
   2  -6   5 1381.86   75.62
  -2   6  -5 1452.90   83.00
  -2   6  -6   22.63   13.68
   2  -6   7 1129.26   74.66
  -2   6  -7 1180.09   80.26
   2  -6   8   38.47    7.23
   2  -6   8   38.85   14.03
  -2   6  -8   18.23   13.25
   2  -6   9    5.26    5.24
   2  -6   9   29.62   17.24
  -2   6  -9   13.26   14.12
   2  -6  10  122.21   13.36
   2  -6  10   96.55   25.96
  -2   6 -10  133.00   29.58
   2  -6  11  155.35   16.82
   2  -6  11  143.95   14.81
  -2   6 -11  132.54   26.96
   2  -6  12   72.96   10.97
   2  -6  12  104.22   14.63
   2  -6  13   37.82    8.36
   2  -6  13   45.80   10.89
   2  -6  14   37.15   10.19
   2  -6  15   28.93    9.03
   2  -6  16  160.50   19.28
   2  -6  17   16.64    8.69
  -2   6 -17   -0.64    4.74
   2  -6  18    3.71    5.82
   2  -6  19   18.40    6.27
  -2   5  17    9.55    5.05
  -2   5  16    4.29    5.57
  -2   5  15   -7.76    7.71
  -2   5  14   15.22    6.57
  -2   5  13   -0.11    5.67
  -2   5  12  128.74   17.71
  -2   5  12   86.10   12.74
  -2   5  11  138.57   17.42
  -2   5  11  125.44   13.67
  -2   5  11  115.37   14.80
  -2   5  10   73.14   12.62
  -2   5  10   89.40   11.26
  -2   5  10   83.26   12.88
  -2   5   9  379.77   25.45
   2  -5  -9  409.05   53.57
  -2   5   9  371.84   21.77
  -2   5   9  355.75   23.21
  -2   5   8   70.16    9.81
  -2   5   8   62.02   10.85
  -2   5   8   64.09    9.82
   2  -5  -8   60.69   18.01
  -2   5   7  318.61   21.12
   2  -5  -7  290.29   40.61
  -2   5   7  345.01   21.17
   2  -5  -6  272.66   37.64
   2  -5  -5 1450.99   81.31
   2  -5  -4   57.69   19.03
   2  -5  -3  589.80   49.02
   2  -5  -2   52.05   15.47
  -2   5   2   55.73   12.72
   2  -5  -1   18.22   12.00
  -2   5   1    2.90    6.28
   2  -5   0  127.97   23.62
  -2   5   0  120.81   19.96
   2  -5   1   22.88   12.09
  -2   5  -1   17.57   11.76
   2  -5   2  182.37   25.31
  -2   5  -2  163.92   25.01
   2  -5   3   66.08   16.35
   2  -5   3   76.23   14.03
  -2   5  -3   82.32   20.22
   2  -5   4  441.92   40.47
  -2   5  -4  385.95   39.08
  -2   5  -5  770.52   56.19
   2  -5   6  356.97   38.95
  -2   5  -6  345.10   41.63
   2  -5   7   58.12   18.45
  -2   5  -7   54.20   18.24
   2  -5   8    4.62    8.73
  -2   5  -8   23.05   15.58
  -2   5  -9   83.92   22.05
   2  -5   9   63.22    8.77
   2  -5   9   57.31   18.13
  -2   5 -10  340.35   44.63
   2  -5  10  320.63   21.20
   2  -5  10  270.37   18.35
   2  -5  11  179.25   17.34
   2  -5  11  146.80   34.37
   2  -5  11  132.68   13.76
   2  -5  12  321.41   23.66
   2  -5  12  196.24   16.72
   2  -5  13  182.61   19.20
   2  -5  14  414.04   29.26
   2  -5  15   75.91   14.52
   2  -5  16   10.84    8.45
   2  -5  17  137.95   17.72
   2  -5  18    1.30    6.64
   2  -5  19   10.59    4.70
  -2   4  18   74.38   10.54
  -2   4  17   14.94    7.01
  -2   4  16   32.75    9.48
  -2   4  15  108.08   16.77
  -2   4  15  102.23   15.11
  -2   4  14   38.53   10.70
  -2   4  13   13.67    7.69
  -2   4  12   85.34   13.84
  -2   4  12   68.81   10.91
  -2   4  11   17.38    6.68
  -2   4  11   18.43    6.02
  -2   4  11   18.07    6.55
  -2   4  10  629.76   30.12
  -2   4  10  673.25   32.96
   2  -4 -10  685.51   66.36
  -2   4  10  623.54   27.66
  -2   4  10  664.91   34.31
  -2   4   9  469.82   24.64
  -2   4   9  538.32   29.18
   2  -4  -9  502.83   54.80
  -2   4   9  489.44   23.73
  -2   4   9  470.79   26.24
  -2   4   8   86.49   10.95
   2  -4  -8  111.55   26.57
  -2   4   8  112.94   13.32
   2  -4  -7  502.05   49.68
   2  -4  -6  125.80   24.62
   2  -4  -5  605.50   49.43
   2  -4  -4  438.10   40.34
   2  -4  -3  120.27   20.87
  -2   4   3  100.55   14.06
   2  -4  -2  173.24   24.38
  -2   4   2  149.17   17.49
   2  -4  -1   85.43   18.66
  -2   4   1   81.93   15.22
   2  -4   0   48.02   14.45
  -2   4   0   55.21   13.77
   2  -4   1  128.95   21.05
  -2   4  -1   76.48   16.40
   2  -4   2 3940.15  106.34
   2  -4   2 3876.19   88.42
  -2   4  -2 3889.33  106.42
   2  -4   3   -0.21   10.43
   2  -4   3    2.08    5.68
  -2   4  -3   -6.13   10.54
   2  -4   4 1170.16   61.90
   2  -4   4 1090.97   44.28
  -2   4  -4 1092.08   61.71
  -2   4  -5  135.14   25.18
  -2   4  -6   14.81   13.00
   2  -4   6   -0.06    8.48
  -2   4  -7  177.27   28.47
   2  -4   7  245.56   33.02
  -2   4  -8   29.76   18.06
   2  -4   8   18.55    9.18
  -2   4  -9  463.23   48.55
   2  -4   9  559.27   55.17
   2  -4  10   39.23    7.10
   2  -4  10   45.95    8.63
   2  -4  10   54.36   18.89
   2  -4  11   16.23    6.76
   2  -4  11   13.76    8.19
   2  -4  12   15.79    6.45
   2  -4  12   13.38   11.82
   2  -4  13   15.33    8.20
   2  -4  14   15.11    8.26
   2  -4  15  410.69   29.29
   2  -4  16    1.85    6.32
   2  -4  17  151.81   18.07
   2  -4  18   11.52    6.26
   2  -4  19   46.49   10.42
  -2   3  18    4.81    5.05
  -2   3  17   74.01   12.98
  -2   3  17   83.76   13.21
  -2   3  16  -11.97    6.45
  -2   3  16   21.31    9.35
  -2   3  15   -9.41    8.26
  -2   3  15   -2.75    6.35
  -2   3  14   72.49   12.86
  -2   3  14   83.79   15.46
  -2   3  13  263.15   22.97
  -2   3  13  294.68   25.48
  -2   3  12  247.59   21.11
  -2   3  12  223.55   21.56
  -2   3  11    5.61    5.83
   2  -3 -11   25.62   13.30
  -2   3  11   11.85    5.80
  -2   3  11   10.73    6.98
  -2   3  10   31.85    7.13
  -2   3  10   24.88    5.89
  -2   3  10   17.27    5.81
   2  -3 -10   25.42   10.88
  -2   3  10   28.73    7.91
   2  -3  -9  473.21   50.43
  -2   3   9  435.57   24.74
   2  -3  -8   27.43   13.01
   2  -3  -7  338.31   37.99
   2  -3  -6 1580.53   75.86
   2  -3  -5   22.52   13.14
   2  -3  -4   13.30   10.58
   2  -3  -3    4.23   10.50
   2  -3  -2  840.84   46.36
  -2   3   2  853.24   38.68
  -2   3   1  654.72   35.44
  -2   3   0   33.28   11.84
   2  -3   1   30.42    9.83
  -2   3  -1   18.98    9.24
   2  -3   2   34.99   10.39
   2  -3   2   22.97   10.20
  -2   3  -2   24.70   10.59
   2  -3   3   97.73   17.68
   2  -3   3   93.04   14.54
  -2   3  -3  106.50   19.87
   2  -3   4  743.19   37.45
  -2   3  -4  747.25   49.99
   2  -3   5 1149.81   59.71
   2  -3   5 1036.62   45.19
  -2   3  -5 1171.43   62.10
   2  -3   6  108.87   20.76
  -2   3  -6   86.51   21.15
   2  -3   7  371.86   39.93
  -2   3  -7  315.75   36.88
   2  -3   8   74.58   20.24
   2  -3   9  109.90   24.14
   2  -3  10  164.53   32.07
   2  -3  10  137.76   13.90
   2  -3  11   13.10    5.93
   2  -3  11   -1.16   15.07
   2  -3  12  199.20   40.08
   2  -3  12  191.89   17.99
   2  -3  13   -1.82    6.81
   2  -3  14  307.84   24.87
   2  -3  14  301.62   21.90
   2  -3  15  143.91   18.16
   2  -3  16   58.67   11.84
   2  -3  17   -4.06    7.47
   2  -3  18   84.93   13.88
   2  -3  19   -0.64    5.10
  -2   2  19   15.65    6.34
  -2   2  19   13.61    5.45
  -2   2  18    1.54    5.68
  -2   2  18   15.15    7.53
  -2   2  17   57.58   11.57
  -2   2  17   40.52   10.24
  -2   2  16  148.70   17.53
  -2   2  16  163.02   18.83
  -2   2  16  136.19   19.42
  -2   2  15   53.88   11.44
  -2   2  15   55.13   11.40
  -2   2  15   61.13   13.46
  -2   2  14    9.65    8.12
  -2   2  14   -0.67    5.58
  -2   2  14    2.56    6.88
  -2   2  13   58.27   10.62
  -2   2  13   57.30   11.96
  -2   2  12  195.38   18.07
   2  -2 -12  184.11   33.33
  -2   2  12  214.90   20.74
  -2   2  11  128.87   13.92
   2  -2 -11   86.00   20.88
  -2   2  11  120.51   12.00
  -2   2  11  103.91   13.73
  -2   2  10   18.42    5.90
  -2   2  10   11.24    5.81
   2  -2 -10    4.35    8.94
   2  -2  -9   13.24   12.01
   2  -2  -8  440.17   41.09
   2  -2  -7   78.67   17.35
   2  -2  -6   24.85   11.32
   2  -2  -5 1353.37   60.52
   2  -2  -4  239.36   25.57
   2  -2  -3   66.92   14.18
   2  -2  -2 1242.22   49.85
   2  -2  -1   22.12   10.02
   2  -2   0  189.46   20.71
   2  -2   1  792.71   38.44
   2  -2   2 1162.36   46.72
   2  -2   3  574.45   33.66
  -2   2  -3  621.99   40.40
   2  -2   4   83.87   16.58
   2  -2   4   61.18   12.48
   2  -2   5  167.81   23.67
   2  -2   6   11.36   10.97
   2  -2   7   59.29   17.74
   2  -2   8  355.15   41.05
   2  -2   9   15.72   11.96
   2  -2  10   29.32    7.66
   2  -2  10   23.49   13.96
   2  -2  11    5.40    5.34
   2  -2  11    3.74    9.13
   2  -2  12    9.16    5.18
   2  -2  13  107.22   14.78
   2  -2  13  102.06   13.06
   2  -2  14   -1.35    6.08
   2  -2  14    4.54    5.02
   2  -2  15  369.76   24.80
   2  -2  15  355.54   27.47
   2  -2  16   14.67    8.94
   2  -2  16    8.27    6.07
   2  -2  17  128.53   17.04
   2  -2  18   -0.70    5.00
   2  -2  19   76.15   11.22
  -2   1  19   79.49   11.97
  -2   1  19   60.12   10.40
  -2   1  18   53.00   10.90
  -2   1  18   47.92   11.52
  -2   1  18   51.02   10.54
  -2   1  17   30.06    7.90
  -2   1  17   16.54    7.09
  -2   1  17   29.89   11.51
  -2   1  16    3.04    6.36
  -2   1  16    2.54    6.08
  -2   1  16    7.66    8.17
  -2   1  15    3.15    6.15
  -2   1  15    7.51    6.17
  -2   1  15   -0.72    8.33
  -2   1  14   66.03   11.41
  -2   1  14   54.31   11.00
  -2   1  14   53.38   12.13
  -2   1  14   79.47   12.66
  -2   1  13  524.22   29.34
  -2   1  13  595.96   34.40
  -2   1  13  558.35   30.17
  -2   1  13  553.20   30.55
  -2   1  12   -0.60    4.47
  -2   1  12   11.13    7.21
  -2   1  12   -3.02    4.08
   2  -1 -12   14.42    9.89
  -2   1  11   35.01    7.43
  -2   1  11   40.88    8.73
  -2   1  11   53.22   10.30
   2  -1 -11   60.52   20.20
  -2   1  11   37.44    7.37
   2  -1 -10    5.03   13.68
  -2   1  10   14.79    6.03
   2  -1  -9  227.89   30.21
   2  -1  -8   39.61   13.09
   2  -1  -7   56.76   15.09
  -2   1   6    3.66    4.44
   2  -1  -6    3.31    8.65
  -2   1   5  632.04   27.53
   2  -1  -5  653.43   37.26
   2  -1  -4   51.84   11.55
   2  -1  -3 1561.98   50.83
   2  -1  -2  325.08   23.04
   2  -1  -1  241.47   20.12
   2  -1   0 2263.97   62.08
   2  -1   1 1254.79   49.60
   2  -1   1 1225.74   48.89
   2  -1   2  603.49   35.12
   2  -1   3  165.95   19.48
   2  -1   3  206.89   22.95
   2  -1   4  712.38   41.70
   2  -1   5  344.88   32.59
   2  -1   6  534.39   43.85
   2  -1   7  594.60   49.90
   2  -1   8   13.38   10.04
   2  -1   9  257.67   38.64
   2  -1  10   -4.30    4.04
   2  -1  10   19.70   16.57
   2  -1  11   28.86    7.97
   2  -1  11   24.91    9.17
   2  -1  12   43.03   10.03
   2  -1  12   44.87    8.41
   2  -1  13   -2.11    5.69
   2  -1  13    2.48    5.42
   2  -1  14  201.57   18.61
   2  -1  14  234.01   22.08
   2  -1  15  183.01   18.26
   2  -1  15  191.36   20.48
   2  -1  16   39.20    8.97
   2  -1  16   60.04   12.65
   2  -1  17   69.10   12.44
   2  -1  18   -5.61    6.91
  -2   0  20   12.86    6.33
  -2   0  20   -0.57    4.44
  -2   0  19   42.86    9.98
  -2   0  19   44.81   10.95
  -2   0  19   32.42    7.92
  -2   0  18   20.01    7.78
  -2   0  18   21.45    9.99
  -2   0  18   27.74    7.94
  -2   0  17   33.51    8.96
  -2   0  17   27.64   10.86
  -2   0  17   33.43    9.82
  -2   0  16  102.31   17.02
  -2   0  16  114.93   15.65
  -2   0  16  110.50   15.30
  -2   0  15  163.33   17.58
  -2   0  15  161.92   20.11
  -2   0  15  167.84   18.06
  -2   0  15  154.80   17.69
  -2   0  14  236.07   20.21
  -2   0  14  249.85   23.25
  -2   0  14  261.15   21.28
  -2   0  14  213.78   19.93
  -2   0  13   10.72    4.29
  -2   0  13   14.29    6.59
  -2   0  13   16.67    7.09
  -2   0  13   13.65    7.72
  -2   0  12  315.97   19.21
  -2   0  12  300.84   21.82
  -2   0  12  318.27   21.16
  -2   0  12  301.52   20.26
  -2   0  11  195.67   16.68
  -2   0  11  170.96   14.96
   2   0 -10   44.53   12.19
  -2   0  10   74.89   22.42
   2   0  -9  886.90   52.65
  -2   0   9  790.30   58.72
   2   0  -8    0.43    7.53
  -2   0   8    9.97    7.99
   2   0  -7  616.12   37.43
  -2   0   7  629.34   32.30
   2   0  -6  142.01   16.65
  -2   0   6  172.04   16.92
   2   0  -5  815.75   36.37
  -2   0   5  812.49   35.35
   2   0  -4  250.03   18.81
   2   0  -4  259.58   23.82
  -2   0   4  228.81   19.49
   2   0  -3  303.79   19.90
   2   0  -3  310.86   25.16
   2   0  -2  644.06   28.45
   2   0  -1 3072.18   64.49
  -2   0   1 3170.76   57.59
  -2   0   0  897.38   35.95
   2   0   1 1472.82   43.35
   2   0   2   20.30    7.91
   2   0   2   27.34   11.01
   2   0   3   90.99   14.46
   2   0   4   30.68   11.59
   2   0   5   12.49    8.82
   2   0   6   17.61   11.71
   2   0   7 1110.01   68.89
   2   0   8   22.67   14.55
   2   0   9   30.67    6.31
   2   0   9   51.81   18.71
   2   0  10   10.38    6.17
   2   0  10   -7.28   17.03
   2   0  11    0.26    4.80
   2   0  11   -7.70    5.93
   2   0  11   11.87   11.22
   2   0  12   19.08    7.45
   2   0  12   21.88    7.82
   2   0  13   12.19    7.41
   2   0  13    9.71    6.57
   2   0  14   69.08   12.91
   2   0  14   64.73   11.30
   2   0  15    2.44    6.03
   2   0  15    5.28    6.82
   2   0  16   80.99   13.36
   2   0  16   81.50   12.53
   2   0  17   12.14    6.94
   2   0  17    5.32    5.39
   2   0  18   -7.05    5.42
  -2  -1  20   28.39    9.08
  -2  -1  19   11.59    6.31
  -2  -1  19   21.68    7.30
  -2  -1  19    6.24    7.86
  -2  -1  18   -3.98    5.34
  -2  -1  18    3.70    5.98
  -2  -1  18   12.22    8.89
  -2  -1  17   18.03    6.33
  -2  -1  17   -1.28    6.04
  -2  -1  17    9.43    6.94
  -2  -1  17   -7.71    9.40
  -2  -1  16   -1.42    5.51
  -2  -1  16    1.37    5.88
  -2  -1  16   -3.32    5.66
  -2  -1  16   -6.89   10.86
  -2  -1  15  533.78   31.01
  -2  -1  15  600.72   32.15
  -2  -1  15  598.00   33.86
  -2  -1  15  571.04   36.00
  -2  -1  14   82.90   13.37
  -2  -1  14   59.93   10.41
  -2  -1  14   59.22   10.39
  -2  -1  13  133.21   15.79
  -2  -1  13  141.16   14.81
  -2  -1  13  135.81   31.07
  -2  -1  13  110.44   13.17
  -2  -1  12   -9.80    6.57
  -2  -1  12   -4.18   10.36
  -2  -1  12    1.63    3.74
  -2  -1  12   -2.92    4.41
  -2  -1  12    0.48    3.70
  -2  -1  11   17.57    6.19
  -2  -1  11    6.72   10.63
  -2  -1  11    5.76    4.79
  -2  -1  10  229.34   32.76
  -2  -1   9  216.68   29.42
  -2  -1   8  380.49   29.28
  -2  -1   8  395.70   36.27
   2   1  -8  347.43   27.26
  -2  -1   7  361.80   31.86
  -2  -1   7  371.62   28.34
   2   1  -7  357.81   24.83
   2   1  -7  389.43   30.38
  -2  -1   6  189.95   20.51
  -2  -1   6  197.60   20.31
   2   1  -6  204.88   16.68
   2   1  -6  193.58   20.26
   2   1  -5  127.26   17.21
  -2  -1   5  127.72   16.38
   2   1  -5  100.07   10.16
  -2  -1   4 2730.76   69.41
   2   1  -4 2618.34   47.00
   2   1  -4 2709.90   70.89
  -2  -1   3 2188.14   63.39
   2   1  -3 2259.14   42.01
   2   1  -3 2286.94   65.36
   2   1  -2 3912.35   86.22
   2   1  -1  607.55   17.08
  -2  -1   1  613.70   31.66
   2   1   0 9999.00   90.00
  -2  -1   0 9740.94  133.69
   2   1   1 2135.71   51.75
  -2  -1  -1 2143.24   68.97
   2   1   2   39.17    9.97
  -2  -1  -2   34.70   11.89
   2   1   3  219.34   22.40
   2   1   4  123.35   18.90
   2   1   5    6.82    9.25
   2   1   6  126.37   23.54
   2   1   7   39.94   15.48
   2   1   8  816.76   67.25
   2   1   9   12.17    4.90
  -2  -1  -9   -2.78   15.93
   2   1   9   -1.61   12.65
   2   1   9    6.88    4.78
   2   1  10   -3.32    5.99
  -2  -1 -10    1.44   12.46
   2   1  10   -0.37    4.68
   2   1  10   11.10   16.90
   2   1  11    2.01    5.19
   2   1  11   10.14    5.85
   2   1  12   26.22    7.88
   2   1  12   34.02    9.30
   2   1  13   19.04    8.66
   2   1  13   43.61    9.91
   2   1  14   53.08   11.82
   2   1  14   53.99   10.92
   2   1  15   -0.37    7.08
   2   1  15    2.15    6.50
   2   1  16   55.60   11.27
   2   1  16   52.45   10.14
   2   1  17   50.66    9.04
   2   1  17   33.25    9.22
   2   1  18    7.45    5.71
  -2  -2  21   81.95   12.44
  -2  -2  20  109.33   15.33
  -2  -2  19  284.63   25.56
  -2  -2  18    1.89    5.07
  -2  -2  18   -0.74    4.98
  -2  -2  18    2.69    4.75
  -2  -2  18   -5.39   10.25
  -2  -2  17   13.79    6.11
  -2  -2  17   23.90    8.60
  -2  -2  17    2.98    4.81
  -2  -2  17    3.39    7.43
  -2  -2  16   96.66   13.98
  -2  -2  16  105.02   15.48
  -2  -2  16  118.68   14.95
  -2  -2  15  428.89   26.95
  -2  -2  15  434.63   29.53
  -2  -2  15  411.75   26.20
  -2  -2  14    6.45    7.17
  -2  -2  14    3.21    5.52
  -2  -2  14   -2.45    5.41
  -2  -2  13 1225.53   45.70
  -2  -2  13 1265.75   42.36
  -2  -2  13 1213.51   38.48
  -2  -2  13 1241.62   41.33
  -2  -2  12    0.70    3.42
  -2  -2  12   -1.41    5.40
  -2  -2  12    6.99    5.71
  -2  -2  11  302.70   20.83
  -2  -2  11  310.51   19.38
  -2  -2  10  122.82   22.97
  -2  -2   9   72.23   14.97
  -2  -2   9   54.01   15.02
  -2  -2   8  196.02   24.51
  -2  -2   8  187.22   23.25
   2   2  -8  164.13   19.10
  -2  -2   7 1328.86   57.44
  -2  -2   7 1266.01   53.24
   2   2  -7 1265.57   50.35
  -2  -2   6  280.64   22.21
  -2  -2   6  302.39   27.53
   2   2  -6  294.90   24.13
  -2  -2   5  435.65   31.88
   2   2  -5  391.61   27.79
  -2  -2   4  852.31   43.72
   2   2  -4  812.40   39.81
   2   2  -3 1615.43   56.98
   2   2  -2 1265.57   53.20
  -2  -2   1 1378.74   54.90
   2   2  -1 1328.57   56.93
   2   2   0   41.14    6.64
  -2  -2   0   39.69   12.27
   2   2   1 1870.25   51.54
  -2  -2  -1 1877.51   73.59
   2   2   2   10.15    6.62
  -2  -2  -2   10.47    9.76
   2   2   3   18.85    6.91
  -2  -2  -3   15.46   11.42
   2   2   4    3.65    8.44
  -2  -2  -4   21.05   12.27
   2   2   5  996.30   60.40
   2   2   6    6.81    8.18
  -2  -2  -6    9.18   11.19
   2   2   7  116.87   21.88
   2   2   7  127.23   26.23
   2   2   8   20.98    6.11
  -2  -2  -8   20.43   15.25
   2   2   8    5.30   11.20
   2   2   8    8.59    5.08
   2   2   9   33.99    7.78
  -2  -2  -9   47.83   14.77
   2   2   9   27.91   17.27
   2   2   9   49.32    9.60
   2   2  10  535.88   29.21
   2   2  10  585.36   66.83
   2   2  10  486.47   28.68
  -2  -2 -10  512.25   63.16
   2   2  11  718.47   36.70
   2   2  11  716.15   34.98
   2   2  12  629.15   34.96
   2   2  12  634.88   34.29
   2   2  13   65.75   13.40
   2   2  13   76.61   13.36
   2   2  14  346.22   27.33
   2   2  14  337.97   26.12
   2   2  15   31.21    9.93
   2   2  15   35.80    9.69
   2   2  16  -11.36    7.40
   2   2  16   -3.79    4.85
   2   2  17    3.21    5.14
   2   2  17   -2.09    5.18
  -2  -3  21   42.00    9.72
  -2  -3  20  477.63   30.78
  -2  -3  19   14.93    7.73
  -2  -3  19   24.54    8.08
  -2  -3  18   63.84   11.73
  -2  -3  18   44.20   10.45
  -2  -3  17   21.88    9.91
  -2  -3  17   16.25    6.87
  -2  -3  16  349.49   24.32
  -2  -3  16  387.71   29.05
  -2  -3  15   -0.90    4.90
  -2  -3  15   -0.33    7.55
  -2  -3  14   56.22   10.46
  -2  -3  14   55.16   11.67
  -2  -3  13   75.38   12.23
  -2  -3  13   62.16   10.33
  -2  -3  13   54.98    9.26
  -2  -3  12   95.31   13.07
  -2  -3  12   73.03   10.25
  -2  -3  12   69.20    9.45
  -2  -3  11  364.55   20.98
  -2  -3  11  365.96   23.01
  -2  -3  11  348.95   19.70
  -2  -3  10 1076.62   62.26
  -2  -3   9   11.30    8.05
  -2  -3   8  125.61   21.96
  -2  -3   7   12.56    8.86
   2   3  -6  297.25   24.25
  -2  -3   6  297.43   29.64
   2   3  -5  453.43   30.33
  -2  -3   5  464.27   35.18
   2   3  -4  396.22   29.68
  -2  -3   4  390.24   32.45
   2   3  -3  655.37   38.99
  -2  -3   3  713.54   42.26
  -2  -3   2  285.30   27.67
  -2  -3   1  292.37   26.98
  -2  -3   0 2344.94   86.30
  -2  -3   0 2361.62   73.30
  -2  -3  -1    8.03   10.47
  -2  -3  -2    2.29   14.00
   2   3   2   -4.71    5.43
  -2  -3  -3   10.46   12.66
   2   3   3   27.76   11.19
  -2  -3  -4  475.92   48.64
   2   3   4  467.88   40.60
  -2  -3  -5  109.36   24.20
   2   3   5  123.68   23.38
  -2  -3  -6  660.46   63.23
   2   3   6  670.18   57.62
   2   3   7  743.72   59.65
   2   3   7  778.91   66.70
  -2  -3  -7  771.56   71.01
   2   3   7  759.41   31.14
   2   3   7  740.54   31.11
   2   3   7  711.09   28.46
   2   3   8  575.28   28.69
   2   3   8  545.71   28.41
  -2  -3  -8  542.65   61.34
   2   3   8  509.18   51.58
   2   3   8  504.41   55.77
   2   3   9  673.79   32.55
   2   3   9  620.91   67.44
  -2  -3  -9  634.62   69.68
   2   3   9  612.37   31.61
   2   3  10    8.01    6.53
   2   3  10    5.92    6.32
   2   3  11    3.77    8.82
   2   3  11    4.45    5.58
   2   3  12  204.09   20.73
   2   3  12  183.19   19.59
   2   3  13  147.04   18.32
   2   3  13  128.34   17.12
   2   3  14   51.58   11.04
   2   3  14   74.03   13.61
   2   3  15   78.30   12.76
   2   3  15   95.35   14.20
   2   3  16    5.88    5.79
   2   3  16    7.50    6.26
  -2  -4  21   25.03    7.76
  -2  -4  20   21.05    7.79
  -2  -4  20   26.94    8.74
  -2  -4  19   98.95   14.74
  -2  -4  19   74.54   14.11
  -2  -4  18   27.73    9.21
  -2  -4  17   45.95   12.69
  -2  -4  16   53.78   10.16
  -2  -4  16   70.74   14.11
  -2  -4  15  103.36   16.15
  -2  -4  15   93.94   12.59
  -2  -4  14   47.17    8.97
  -2  -4  14   47.74   11.16
  -2  -4  14   62.06    9.79
  -2  -4  13    6.12    4.65
  -2  -4  13    6.49    4.87
  -2  -4  12   87.40   11.63
  -2  -4  12  106.04   12.44
  -2  -4  11   13.54    4.66
  -2  -4  11   14.88    5.54
  -2  -4  10   19.15   11.00
  -2  -4   9  459.24   43.40
  -2  -4   8  438.44   41.69
  -2  -4   7   81.12   18.34
  -2  -4   6  475.17   40.87
  -2  -4   5  160.62   23.54
  -2  -4   4  247.24   29.29
  -2  -4   3  525.90   40.54
  -2  -4   2  109.64   18.71
  -2  -4   1   70.69   14.81
  -2  -4   0 1240.96   57.78
  -2  -4  -1 1726.48   85.15
  -2  -4  -1 1789.95   68.53
  -2  -4  -2  536.43   50.01
  -2  -4  -2  497.43   36.25
  -2  -4  -3   55.03   18.65
  -2  -4  -3   33.94    9.73
  -2  -4  -4   83.17   22.15
  -2  -4  -5  199.69   35.22
   2   4   6  641.53   28.46
   2   4   6  581.23   28.01
  -2  -4  -6  655.17   66.17
   2   4   6  621.46   27.93
   2   4   6  551.06   54.67
   2   4   7   19.83    7.51
  -2  -4  -7    4.08   15.93
   2   4   7   11.68   14.05
   2   4   7   14.05    5.38
   2   4   7    2.51    4.38
   2   4   8 1098.15   41.76
   2   4   8 1039.33   41.43
   2   4   8  986.90   77.00
  -2  -4  -8 1127.25   94.19
   2   4   9  250.10   21.35
   2   4   9  212.20   19.67
   2   4  10   62.74   12.10
   2   4  10   73.09   12.72
   2   4  11  369.86   28.03
   2   4  11  408.37   28.64
   2   4  12   27.40    9.43
   2   4  12   28.73    9.50
   2   4  13    5.19    7.81
   2   4  13    3.38    5.78
   2   4  14    5.48    7.20
   2   4  14   24.53    9.19
   2   4  15   27.85    8.55
   2   4  16   25.43    6.62
  -2  -5  21   -2.71    5.70
  -2  -5  20   -2.80    7.25
  -2  -5  20   28.90    9.32
  -2  -5  19    2.83    5.92
  -2  -5  18   79.13   14.82
  -2  -5  17   28.49   10.72
  -2  -5  16  273.30   25.77
  -2  -5  15   -3.34    6.92
  -2  -5  14   23.45    7.40
  -2  -5  14   14.60    7.89
  -2  -5  13  273.47   19.87
  -2  -5  12   13.45    5.84
  -2  -5  12    1.89    3.52
  -2  -5  11   -2.05    4.41
  -2  -5  11    1.90    3.63
  -2  -5  10   46.71    7.56
  -2  -5  10   58.96   18.95
  -2  -5  10   31.96    7.01
   2   5 -10   26.67   12.03
  -2  -5   9  289.18   36.69
  -2  -5   8   74.18   18.82
  -2  -5   7    8.83    7.78
  -2  -5   6  470.99   42.81
  -2  -5   5    5.74    9.46
  -2  -5   4  925.12   56.44
  -2  -5   3  551.79   42.79
  -2  -5   2   48.14   13.81
  -2  -5   1   90.09   18.27
  -2  -5   0 1196.05   60.06
  -2  -5  -1  354.34   32.45
  -2  -5  -2  372.78   33.09
  -2  -5  -3  446.08   51.40
  -2  -5  -4    3.50   10.95
   2   5   4    7.22    4.55
   2   5   4    4.59    4.36
   2   5   5    1.22    4.18
   2   5   5   -2.11    4.48
   2   5   5    0.45    4.48
   2   5   6   98.69   12.83
   2   5   6   61.60   17.49
  -2  -5  -6   69.57   22.64
   2   5   6   98.31   12.59
   2   5   6   94.99   12.56
   2   5   7   48.57    9.60
   2   5   7   59.62   10.42
   2   5   7   58.22   21.20
   2   5   7   64.80   11.21
   2   5   8   -0.93    5.41
   2   5   8   10.12    5.86
   2   5   8   -3.90    7.10
   2   5   9   33.95    9.55
   2   5   9   22.14    9.67
   2   5  10   16.97    8.96
   2   5  10   15.27    8.75
   2   5  11    5.30    7.53
   2   5  11    1.73    7.02
   2   5  12  114.27   15.93
   2   5  13   92.50   14.05
   2   5  14    9.25    6.11
   2   5  15   -1.65    5.07
  -2  -6  21    3.37    4.52
  -2  -6  20   16.59    6.51
  -2  -6  20   10.23    5.25
  -2  -6  19    6.78    7.81
  -2  -6  18   22.63    8.58
  -2  -6  17    5.44    7.60
  -2  -6  16   35.87   10.50
  -2  -6  15  109.74   16.85
  -2  -6  15  123.47   15.23
  -2  -6  14   23.07    7.16
  -2  -6  13   47.59    9.35
  -2  -6  13   31.99    7.47
  -2  -6  12    0.18    4.88
  -2  -6  12    5.56    3.39
  -2  -6  12   11.86    5.27
  -2  -6  11   34.79    7.92
  -2  -6  11   34.05    7.15
   2   6 -11   56.32   19.44
  -2  -6  11   31.50    6.57
  -2  -6  10    3.63    3.23
   2   6 -10   10.20   10.51
  -2  -6  10    9.36    5.05
  -2  -6  10    0.16    4.99
  -2  -6  10   -0.04    9.93
  -2  -6   9   -1.13    3.02
  -2  -6   9    8.23    4.70
  -2  -6   9    5.28    4.53
  -2  -6   9    6.87    7.01
  -2  -6   8   24.43    5.58
  -2  -6   8   29.27    7.41
  -2  -6   8   26.27    6.29
  -2  -6   8   15.79   11.33
  -2  -6   7    6.30    8.14
  -2  -6   6  128.44   24.69
  -2  -6   5   30.51   13.23
  -2  -6   4   24.36   11.58
  -2  -6   3  668.76   52.64
  -2  -6   2    2.17    8.99
  -2  -6   1   19.83   11.84
  -2  -6   0   51.05   14.49
   2   6   1  172.67   15.35
   2   6   2   50.00    9.34
   2   6   3    5.44    3.59
   2   6   3   11.12    5.56
   2   6   4  573.67   29.59
   2   6   4  548.03   27.37
   2   6   4  510.00   56.67
   2   6   5  347.70   23.64
   2   6   5  304.90   21.59
   2   6   5  305.97   45.49
   2   6   6   16.68    7.02
   2   6   6    7.76    5.63
   2   6   7  120.51   14.65
   2   6   7  129.46   16.36
   2   6   8   63.30   12.28
   2   6   8   51.31   11.62
   2   6   9   -3.06    6.43
   2   6  10   48.64   11.94
   2   6  11   -2.70    8.28
   2   6  12   77.43   13.13
   2   6  13    6.54    7.44
   2   6  14   36.00    8.54
  -2  -7  20   15.30    6.24
  -2  -7  19   25.01   10.04
  -2  -7  18   37.00   10.70
  -2  -7  17    1.86    6.82
  -2  -7  16    3.77    8.05
  -2  -7  15  -11.22    9.05
  -2  -7  14   44.60    8.62
  -2  -7  13   16.55    6.32
  -2  -7  13   17.94    5.93
  -2  -7  12   42.71    8.36
  -2  -7  12   38.84    7.49
  -2  -7  11   12.28    6.34
  -2  -7  11   11.93    5.86
  -2  -7  10  132.88   13.57
  -2  -7  10  131.96   13.63
   2   7 -10  144.88   32.17
  -2  -7   9  120.62   27.22
  -2  -7   9  144.10   13.83
  -2  -7   8    3.38    9.29
  -2  -7   8   -0.38    3.91
  -2  -7   8   -1.39    3.65
  -2  -7   7  152.37   29.99
  -2  -7   7  169.60   13.60
  -2  -7   7  174.68   14.18
  -2  -7   6   72.99   19.38
  -2  -7   6   73.16    9.12
  -2  -7   6   77.94    9.98
  -2  -7   5  394.32   44.05
  -2  -7   5  414.48   20.62
  -2  -7   5  430.73   21.24
  -2  -7   4  398.46   43.47
  -2  -7   4  347.06   18.50
  -2  -7   3  510.27   21.84
  -2  -7   3  549.83   49.73
   2   7  -3  499.07   25.65
  -2  -7   2  368.33   18.45
   2   7  -2  332.34   21.91
  -2  -7   2  374.33   40.24
   2   7  -1   12.09    5.56
  -2  -7   1    3.34    3.49
   2   7   0   15.62    6.07
  -2  -7   0   13.74    4.11
   2   7   1   -2.69    6.24
   2   7   2   40.96    9.89
   2   7   2   32.89    7.63
   2   7   2   27.62   15.73
   2   7   3  294.18   22.31
   2   7   3  266.62   19.70
   2   7   3  244.06   40.92
   2   7   4    0.27    5.09
   2   7   4    3.33    5.73
   2   7   5   60.55   10.88
   2   7   5  113.38   15.51
   2   7   6  366.33   26.38
   2   7   6  324.16   24.61
   2   7   7   16.48    7.92
   2   7   7   21.40    7.42
   2   7   8   -2.16    6.03
   2   7   8    4.89    7.08
   2   7   9    6.11    6.42
   2   7  10   -0.17    7.00
   2   7  11   -0.83    6.45
   2   7  12   10.71    6.71
   2   7  13   10.31    6.11
  -2  -8  20   17.13    6.70
  -2  -8  19   99.13   14.90
  -2  -8  18   36.23   10.52
  -2  -8  17  123.32   18.40
  -2  -8  16   16.98   10.26
  -2  -8  15    0.64    4.64
  -2  -8  15   -9.66    8.60
  -2  -8  14  122.54   14.60
  -2  -8  14  126.93   14.31
  -2  -8  13   82.37   12.11
  -2  -8  13  101.82   13.54
  -2  -8  12   35.34    8.62
  -2  -8  12   32.71    8.32
  -2  -8  11   64.83   10.52
  -2  -8  11   56.30   10.11
  -2  -8  10  111.45   13.60
  -2  -8  10   98.98   12.79
   2   8  -9  303.20   48.46
  -2  -8   9  300.03   20.70
  -2  -8   9  277.55   20.07
  -2  -8   8  298.58   44.08
  -2  -8   8  316.14   19.75
  -2  -8   8  293.31   20.22
  -2  -8   7  247.19   39.54
  -2  -8   7  272.71   18.10
  -2  -8   7  278.47   19.05
   2   8  -6    6.34    4.91
  -2  -8   6    0.73   12.28
  -2  -8   6    5.12    4.65
  -2  -8   6    3.45    4.80
   2   8  -5   39.56    8.09
  -2  -8   5   20.83   13.13
  -2  -8   5   13.09    5.59
  -2  -8   5   15.70    5.92
   2   8  -4    7.13    5.92
  -2  -8   4   -1.69   10.47
  -2  -8   4    9.31    4.70
  -2  -8   4   17.22    5.43
   2   8  -3  108.69   13.75
  -2  -8   3  129.10   12.06
  -2  -8   3  126.62   12.07
  -2  -8   3   91.08   21.75
  -2  -8   2   24.18    5.90
  -2  -8   2   19.53   10.94
   2   8  -2   30.73    8.49
  -2  -8   1   16.22    5.05
   2   8  -1   -2.73    9.95
   2   8  -1    9.74    5.59
  -2  -8   0  175.89   13.54
   2   8   0  160.44   17.46
   2   8   0  144.00   32.02
   2   8   1  197.03   19.54
   2   8   2   35.08   10.55
   2   8   3    8.46    6.37
   2   8   3   21.22    8.92
   2   8   4  214.79   21.35
   2   8   4  203.70   19.27
   2   8   5   16.31    7.03
   2   8   5   16.03    7.31
   2   8   6   34.34    9.45
   2   8   6   29.35    9.66
   2   8   7    5.84    6.19
   2   8   7   17.28    8.94
   2   8   8   52.65   11.43
   2   8   9   -1.68    6.36
   2   8  10   70.60   12.39
   2   8  11    1.48    4.91
  -2  -9  19    9.07    6.81
  -2  -9  18  139.75   17.30
  -2  -9  17   16.93    9.83
  -2  -9  16   82.42   14.92
  -2  -9  15   17.46    6.19
  -2  -9  15    1.50    6.82
  -2  -9  15   25.50    7.18
  -2  -9  14  172.81   16.92
  -2  -9  14  196.89   17.98
  -2  -9  13   20.04    7.80
  -2  -9  13   37.70    9.71
  -2  -9  12   35.43    8.38
  -2  -9  12   45.77   10.32
  -2  -9  11   -3.55    5.91
  -2  -9  11    6.82    6.18
  -2  -9  10    8.04    6.07
  -2  -9  10    5.23    5.65
  -2  -9   9    8.65    6.45
  -2  -9   9    7.09    5.40
  -2  -9   8  252.51   20.29
  -2  -9   8  234.53   18.76
  -2  -9   7  269.85   19.93
   2   9  -6  691.23   33.74
  -2  -9   6  752.26   31.24
  -2  -9   6  732.63   31.89
  -2  -9   5  171.29   33.83
   2   9  -5  214.27   19.76
  -2  -9   5  220.63   17.11
  -2  -9   5  233.03   17.82
  -2  -9   4   72.95   10.19
   2   9  -4   63.90   11.72
  -2  -9   4   58.44    9.61
   2   9  -3    6.59    6.94
   2   9  -3  -12.22   11.82
  -2  -9   3    3.11    4.35
   2   9  -2   32.51    9.73
  -2  -9   2   29.14    6.85
   2   9  -1   29.51    9.52
  -2  -9   1   31.94    6.25
   2   9   0  415.03   28.94
   2   9   1  622.94   35.66
   2   9   2  125.33   17.29
   2   9   3    2.11    6.35
   2   9   4  -10.57    8.14
   2   9   4   -1.83    5.66
   2   9   5    9.15    7.65
   2   9   5    5.99    6.71
   2   9   6    9.47    8.00
   2   9   6    7.40    5.72
   2   9   7   32.66    9.46
   2   9   7   15.19    6.55
   2   9   8   13.77    6.65
   2   9   9   71.19   11.79
   2   9  10    6.19    4.22
  -2 -10  19   44.63    9.04
  -2 -10  18   92.11   13.87
  -2 -10  17  225.48   21.75
  -2 -10  16  215.00   21.63
  -2 -10  16  221.83   17.88
  -2 -10  15   66.23   13.21
  -2 -10  15   85.41   11.74
  -2 -10  14   19.60    7.80
  -2 -10  13  401.31   25.90
  -2 -10  13  380.85   25.59
  -2 -10  12   94.08   13.82
  -2 -10  12   89.23   13.52
  -2 -10  11   79.06   13.22
  -2 -10  11   80.13   12.55
  -2 -10  10   39.17   10.57
  -2 -10  10   43.48   10.22
  -2 -10   9   28.92    8.52
  -2 -10   9   23.32    8.16
  -2 -10   8    6.35    6.70
  -2 -10   8    3.40    5.61
  -2 -10   7   -4.44    5.82
  -2 -10   7    2.10    5.24
   2  10  -6   89.14   13.29
  -2 -10   6  105.12   14.45
  -2 -10   6  100.02   12.95
  -2 -10   5   60.83   10.04
   2  10  -5   52.48   11.09
  -2 -10   4  326.01   21.07
   2  10  -4  277.79   24.22
   2  10  -3    3.84    5.83
   2  10  -2   -3.82    6.76
   2  10  -1   17.58    8.81
   2  10   0   -9.04    9.04
   2  10   1   65.40   14.05
   2  10   2   94.62   15.98
   2  10   3   -0.15    6.91
   2  10   4   94.52   16.40
   2  10   5   31.13    9.21
   2  10   5   40.37    8.98
   2  10   6  297.19   24.05
   2  10   6  283.88   21.89
   2  10   7   97.28   12.73
   2  10   7   84.50   12.04
   2  10   8   12.85    6.15
  -2 -11  18  144.24   15.56
  -2 -11  17    3.04    5.45
  -2 -11  16  270.89   19.34
  -2 -11  16  267.19   22.34
  -2 -11  15  112.63   13.69
  -2 -11  15  103.22   14.57
  -2 -11  14  168.00   17.01
  -2 -11  14  157.74   18.13
  -2 -11  13    1.04    5.13
  -2 -11  12  229.90   20.78
  -2 -11  11  268.75   22.12
  -2 -11  11  281.45   23.05
  -2 -11  10   68.74   12.30
  -2 -11  10   90.00   13.59
  -2 -11   9   51.75   10.97
  -2 -11   9   47.56    9.98
  -2 -11   8   64.21   11.26
  -2 -11   8   49.67    9.84
  -2 -11   7   -2.68    4.92
   2  11  -7   -0.09    5.55
  -2 -11   7    7.62    5.23
  -2 -11   6    3.30    6.25
   2  11  -6  -11.23    5.39
  -2 -11   6    3.07    4.77
  -2 -11   5    1.67    6.27
   2  11  -5    8.59    7.01
  -2 -11   5   -5.87    4.43
   2  11  -4   61.71   13.74
  -2 -11   4   70.65   11.18
   2  11  -3   38.63   12.27
  -2 -11   3   43.50    8.85
   2  11  -2  416.05   30.97
   2  11  -1  181.54   21.22
   2  11   0    7.74    9.22
   2  11   1   32.12   10.30
   2  11   2   26.05    9.57
   2  11   3  -14.20    8.18
   2  11   4   25.69    9.63
   2  11   5   -2.17    5.28
   2  11   6    1.61    4.54
  -2 -12  16  102.24   11.48
  -2 -12  16  102.45   12.99
  -2 -12  15    6.76    4.94
  -2 -12  15    3.07    4.44
  -2 -12  14   22.05    6.85
  -2 -12  13  158.34   16.26
  -2 -12  12  124.89   14.72
  -2 -12  11   15.24    5.59
  -2 -12  10  353.73   24.24
  -2 -12   9   55.59   10.53
  -2 -12   8   15.75    7.33
  -2 -12   7   -1.28    5.12
   2  12  -7    4.25    5.19
  -2 -12   6    6.00    5.57
   2  12  -6   -8.36    6.63
  -2 -12   5   34.65    8.95
   2  12  -5   13.65    6.85
  -2 -12   4  238.41   18.94
   2  12  -4  221.28   22.43
   2  12  -3   22.04    8.88
   2  12  -2   12.85    8.24
   2  12  -1  184.27   20.38
   2  12   0  183.56   20.59
   2  12   1   22.63    9.12
   2  12   2   66.08   13.03
   2  12   3  -10.76    7.80
   2  12   4   60.51   10.55
  -2 -13  14    6.31    4.69
  -2 -13  13    9.69    4.75
  -2 -13  12  150.62   15.20
  -2 -13  11   -0.24    4.53
  -2 -13  10   49.70    9.50
  -2 -13   9    5.64    5.48
  -2 -13   8   46.14    9.17
  -2 -13   7    5.06    5.15
  -2 -13   6   29.32    7.73
   2  13  -6   31.80    9.03
  -2 -13   5   16.49    5.68
   2  13  -5   -1.49    5.20
   2  13  -4   13.69    7.68
   2  13  -3   11.08    7.97
   2  13  -2    5.17    5.73
   2  13  -1   33.95    9.65
   2  13   0   -0.70    5.70
   2  13   1  112.25   14.31
   2  13   2   26.10    7.61
  -2 -14  11   22.48    5.98
  -2 -14  10   48.59    8.63
  -2 -14   9    6.32    4.42
  -2 -14   8    2.12    3.93
  -2 -14   7   -2.16    3.59
   2  14  -6  127.57   14.07
   2  14  -5   10.72    5.54
   2  14  -4    7.32    6.24
   2  14  -3   -3.13    5.86
  -3  15  -1   -5.59    4.98
  -3  15  -2   83.22   12.39
  -3  15  -3   -3.00    5.16
  -3  15  -4   16.00    7.20
  -3  15  -4   18.25    6.69
  -3  15  -5   11.85    6.13
  -3  15  -5   12.97    5.64
  -3  15  -6   18.97    6.75
  -3  15  -7   32.26    8.32
  -3  15  -8   55.68   11.06
  -3  14   3    6.46    5.16
  -3  14   2   -4.37    4.65
  -3  14   1   29.94    8.22
  -3  14   0   -7.97    5.65
  -3  14  -1    9.64    7.47
  -3  14  -2    6.30    7.92
  -3  14  -2    7.27    5.96
  -3  14  -3  142.31   15.81
  -3  14  -3  173.23   19.24
  -3  14  -4   39.61    9.79
  -3  14  -4   46.23   11.43
  -3  14  -5   58.44   12.23
  -3  14  -5   60.11   12.30
  -3  14  -6  122.87   16.85
  -3  14  -7   -8.11    7.45
   3 -14   7   -4.10    5.08
   3 -14   8   -2.63    4.79
   3 -14   9   18.33    6.28
   3 -14  10   48.07    9.40
   3 -14  11   16.57    5.72
   3 -14  12   60.41    9.51
   3 -14  12   62.33   11.08
  -3  13   6   26.32    6.53
  -3  13   5    9.57    5.73
  -3  13   4  335.52   22.07
  -3  13   3    7.66    6.10
  -3  13   2  209.31   20.79
  -3  13   1   98.56   15.26
  -3  13   0    2.40    6.36
  -3  13  -1    9.37    6.94
  -3  13  -1    7.60    7.56
  -3  13  -2   70.44   12.82
  -3  13  -2   54.83   13.22
  -3  13  -3   48.60   12.23
  -3  13  -4   84.70   14.95
  -3  13  -5  229.03   23.90
  -3  13  -6   -6.61    8.07
   3 -13   6    3.28    4.70
  -3  13  -7   10.00    8.72
   3 -13   7   11.81    6.57
   3 -13   8   28.87    7.63
   3 -13   9   21.75    7.91
   3 -13  10   -2.39    5.82
   3 -13  11   11.27    6.01
   3 -13  12    1.02    5.25
   3 -13  12   -5.17    6.41
   3 -13  13   37.86    8.73
   3 -13  13   57.50   10.43
   3 -13  14   91.46   12.16
  -3  12   8    7.73    4.58
  -3  12   7   32.74    7.83
  -3  12   6    3.38    5.66
  -3  12   5   -2.16    5.13
  -3  12   4   26.25    8.92
  -3  12   3   71.83   12.77
  -3  12   2   -2.39    6.36
  -3  12   1  115.30   16.93
  -3  12   0   28.54    8.54
  -3  12   0   25.16   10.01
  -3  12  -1   33.43    9.88
  -3  12  -1   51.30   13.17
  -3  12  -2   -0.26    7.52
  -3  12  -3    5.32    8.82
  -3  12  -4   25.82   10.26
   3 -12   5   20.43    7.46
  -3  12  -5   38.41   12.50
   3 -12   6   24.85    7.64
  -3  12  -6   63.28   13.50
   3 -12   7   -4.13    5.02
  -3  12  -7   16.91    9.78
   3 -12   8   12.38    6.78
  -3  12  -8   11.09    7.66
   3 -12   9  -12.00    7.14
   3 -12  10   25.36    8.91
   3 -12  11   41.19   10.61
   3 -12  12   -4.04    7.42
   3 -12  13   13.60    7.20
   3 -12  13   -0.98    6.12
   3 -12  14   11.64    5.52
   3 -12  14   22.11    7.38
   3 -12  15   18.00    7.04
  -3  11   9    5.17    4.34
  -3  11   9   -0.88    6.08
  -3  11   8  143.84   14.97
  -3  11   8  160.95   17.97
  -3  11   7   14.13    6.45
  -3  11   7   12.98    9.11
  -3  11   6   29.66    9.77
  -3  11   6   60.50   12.64
  -3  11   5   43.65   11.17
  -3  11   4   -3.08    6.48
  -3  11   4   15.19    9.33
  -3  11   3   32.63    9.43
  -3  11   2   52.89   11.45
  -3  11   1   88.56   15.15
  -3  11   1   73.73   12.68
  -3  11   0    7.28    8.02
  -3  11   0   13.73    7.63
  -3  11  -1   37.27   11.08
  -3  11  -2  309.81   26.81
  -3  11  -3  158.44   19.79
   3 -11   4   41.74    8.92
  -3  11  -4   69.36   13.40
   3 -11   5    1.71    5.77
  -3  11  -5    2.00    6.92
   3 -11   6    0.11    5.14
  -3  11  -6   11.31    8.31
   3 -11   7    7.10    6.51
  -3  11  -7    0.81    6.50
   3 -11   8   39.46    9.43
  -3  11  -8   40.56   12.17
   3 -11   9   23.34    8.40
   3 -11  10    7.10    6.04
   3 -11  11  166.57   19.10
   3 -11  12  113.45   15.38
   3 -11  13   48.20   11.20
   3 -11  13   70.02   12.81
   3 -11  14    8.13    6.38
   3 -11  14    5.75    5.46
   3 -11  15    8.00    5.81
  -3  11 -16   -1.02    4.49
   3 -11  16    3.07    4.32
  -3  10  11   11.51    6.38
  -3  10  11    1.81    4.70
  -3  10  10    8.00    5.52
  -3  10  10    5.66    6.14
  -3  10   9   66.08   10.76
  -3  10   9   67.27   13.20
  -3  10   8  -10.47    7.47
  -3  10   8   -3.20    7.51
  -3  10   7    9.31    6.23
  -3  10   7   11.73   10.12
  -3  10   6   65.67   11.76
  -3  10   6   75.89   15.75
  -3  10   5  122.99   17.59
  -3  10   4    5.57    5.79
  -3  10   4   -2.37    9.46
  -3  10   3   21.91    8.08
  -3  10   3   12.02    8.30
  -3  10   2   73.02   12.92
  -3  10   2   58.23   10.31
  -3  10   2   57.99   12.40
  -3  10   1   49.62   11.69
  -3  10   1   43.59   10.29
  -3  10   0  155.80   19.24
  -3  10  -1    3.76    6.15
  -3  10  -2   78.67   13.42
  -3  10  -3  344.61   26.43
   3 -10   3  272.58   19.59
  -3  10  -4  226.87   22.36
   3 -10   4  220.17   18.23
  -3  10  -5  154.05   18.62
   3 -10   5  117.11   13.71
  -3  10  -6   67.42   13.60
   3 -10   6   58.73   11.05
  -3  10  -7   56.26   11.76
   3 -10   7   47.15   10.03
  -3  10  -8  162.82   18.90
   3 -10   8  141.53   16.78
   3 -10   9  228.89   21.49
   3 -10  10   34.82   10.03
   3 -10  11   -1.61    6.25
   3 -10  12   18.60    8.48
   3 -10  12   10.11    7.94
   3 -10  13    4.90    6.54
   3 -10  13   37.77   10.67
   3 -10  14   38.78    8.61
   3 -10  14   56.64   12.24
   3 -10  15   12.59    7.26
   3 -10  16   18.02    6.86
  -3  10 -16   18.25    6.89
   3 -10  17   25.67    7.22
  -3  10 -17   40.31    8.64
  -3   9  13   42.86    8.48
  -3   9  13   33.85    8.29
  -3   9  12  176.32   16.27
  -3   9  12  156.50   16.67
  -3   9  11    1.18    4.40
  -3   9  11    0.13    5.52
  -3   9  10   -4.72    5.33
  -3   9  10    8.19    8.08
  -3   9   9    5.65    6.53
  -3   9   9    1.36    8.12
  -3   9   8    7.54    5.95
  -3   9   8    4.63    7.82
  -3   9   7  142.20   17.09
  -3   9   7  153.77   19.52
  -3   9   6  210.50   22.00
  -3   9   5   47.93   11.33
  -3   9   4  614.89   35.89
  -3   9   4  616.33   32.95
  -3   9   3  558.06   33.45
  -3   9   3  546.37   31.29
  -3   9   2   10.01    8.46
  -3   9   2    7.32    7.18
  -3   9   2   14.71    6.68
   3  -9  -1   73.64   25.25
  -3   9   1   40.11    9.80
   3  -9   0    3.72   12.50
  -3   9   0    3.02    6.54
   3  -9   1    9.25    9.68
  -3   9  -1   17.87    7.20
   3  -9   2   -8.62   10.64
  -3   9  -2    9.10    5.26
  -3   9  -2    8.44   10.46
  -3   9  -3   48.09   10.61
  -3   9  -3   36.92   15.62
   3  -9   3   51.67   22.22
   3  -9   3   44.73    7.93
  -3   9  -4   30.24    8.60
  -3   9  -4   17.73   16.13
   3  -9   4   26.88   13.50
   3  -9   4    8.19    4.02
  -3   9  -5  151.48   17.58
  -3   9  -5   89.49   28.65
   3  -9   5  125.83   28.87
   3  -9   5  116.17   13.41
  -3   9  -6   -9.79    6.56
   3  -9   6   -0.41    4.86
  -3   9  -7   85.57   13.67
   3  -9   7   52.00   10.07
   3  -9   8    9.45    6.11
   3  -9   9  793.92   37.74
   3  -9  10  336.00   25.36
   3  -9  11   -5.57    8.54
   3  -9  12    6.79    6.25
   3  -9  12    5.13    5.79
   3  -9  13   18.59    7.09
   3  -9  13   15.38    8.23
   3  -9  14   29.20   10.46
   3  -9  15  116.99   16.02
  -3   9 -16   15.36    6.70
   3  -9  16    7.12    6.37
  -3   9 -17    4.43    5.44
   3  -9  17   -8.60    6.06
  -3   8  14   -3.46    4.18
  -3   8  13   17.41    7.39
  -3   8  13    2.87    4.90
  -3   8  12  147.14   17.06
  -3   8  12  162.26   15.73
  -3   8  11  250.83   22.05
  -3   8  11  290.91   21.70
  -3   8  10    3.37    7.09
  -3   8  10    9.33    6.84
  -3   8   9  246.92   23.25
  -3   8   9  248.64   20.89
  -3   8   8   66.15   13.12
  -3   8   8   58.38   10.80
  -3   8   7  189.77   20.26
  -3   8   7  173.89   18.18
  -3   8   6    0.95    6.17
  -3   8   5   52.09   10.45
   3  -8  -4   59.21   19.24
  -3   8   4   69.12   12.46
  -3   8   4   65.92   10.63
  -3   8   3  173.66   16.16
   3  -8  -3  206.54   38.14
  -3   8   3  213.59   20.14
  -3   8   3  200.63   17.98
  -3   8   2  264.28   20.12
  -3   8   2  295.18   22.00
  -3   8   2  282.96   22.15
   3  -8  -2  287.92   45.83
  -3   8   1   34.25    8.85
  -3   8   1   21.07    7.01
   3  -8  -1   26.22   15.45
   3  -8   0  545.24   58.85
  -3   8   0  480.01   28.00
  -3   8  -1   44.27   16.17
   3  -8   1   52.96   21.02
  -3   8  -1   50.31    9.67
  -3   8  -2  -10.00    8.66
   3  -8   2    5.06    9.17
   3  -8   2   -3.72    4.10
  -3   8  -2   -1.41    4.79
  -3   8  -3    3.86    9.85
   3  -8   3   -6.99    8.74
   3  -8   3    2.71    3.42
  -3   8  -3    1.06    5.21
  -3   8  -4   23.32   14.13
   3  -8   4   44.47   15.09
   3  -8   4   47.04    8.14
  -3   8  -4   45.76    9.87
  -3   8  -5   29.30   17.20
   3  -8   5   18.25   13.99
  -3   8  -5   22.16    7.57
   3  -8   5   22.98    7.10
  -3   8  -6  230.17   20.43
   3  -8   6  199.82   17.04
  -3   8  -7  104.33   29.96
  -3   8  -7  102.82   14.02
   3  -8   7   91.13   12.50
   3  -8   7  119.60   28.94
   3  -8   8  563.80   30.02
   3  -8   8  628.42   68.18
   3  -8   9   -4.43    5.10
   3  -8  10  149.71   16.96
   3  -8  11   10.52    6.24
   3  -8  11   10.00    6.52
   3  -8  12  138.54   16.64
   3  -8  12  200.46   21.01
   3  -8  13    7.16    6.65
   3  -8  13   26.14    8.74
   3  -8  14    1.69    6.43
   3  -8  15   30.87    9.13
   3  -8  16   50.76   10.90
  -3   8 -16   32.13    9.05
   3  -8  17   16.83    7.68
  -3   8 -17    4.43    4.67
   3  -8  18   42.92    9.07
  -3   8 -18   16.25    5.74
  -3   7  15   32.59    7.97
  -3   7  14   13.93    6.90
  -3   7  13   60.77   12.03
  -3   7  13   68.77   12.14
  -3   7  12   20.38    7.36
  -3   7  12    2.24    5.74
  -3   7  11   10.39    7.00
  -3   7  11   10.11    8.02
  -3   7  10   28.47    8.88
  -3   7  10   23.92    9.36
  -3   7   9  175.72   17.41
  -3   7   9  176.61   18.73
  -3   7   8  528.90   28.91
  -3   7   8  496.32   30.37
  -3   7   7    2.09    5.26
  -3   7   7   -3.04    6.52
  -3   7   6  205.08   19.06
   3  -7  -6  246.41   42.94
  -3   7   5   26.97    8.27
   3  -7  -5   32.60   19.32
   3  -7  -4   70.22   21.74
  -3   7   4   44.97    7.88
  -3   7   4   61.61   10.68
   3  -7  -3   10.91   13.04
  -3   7   3   14.45    5.68
  -3   7   3   17.36    5.27
  -3   7   3    7.31    5.14
   3  -7  -2   22.81   11.25
  -3   7   2   26.04    7.59
  -3   7   2   21.32    6.13
  -3   7   2   24.40    7.54
  -3   7   1   30.82    7.03
  -3   7   1   27.73    7.17
   3  -7   0   16.92   12.54
  -3   7   0   10.98    9.82
   3  -7   1   43.00   20.06
  -3   7  -1    7.53    7.22
   3  -7   2   51.78   18.95
  -3   7  -2   69.87   21.46
   3  -7   3   49.80   17.97
  -3   7  -3    5.64   10.29
  -3   7  -3   30.06    7.56
   3  -7   4  190.57   34.08
  -3   7  -4  153.59   15.20
  -3   7  -4  173.83   32.73
   3  -7   5  358.55   21.03
  -3   7  -5  440.28   25.06
  -3   7  -5  401.10   50.09
   3  -7   6  268.59   19.14
  -3   7  -6  347.94   23.12
  -3   7  -6  357.84   47.78
   3  -7   7  471.80   54.16
   3  -7   7  396.93   23.73
  -3   7  -7  498.39   59.74
   3  -7   8  156.70   15.87
  -3   7  -8  191.95   37.38
   3  -7   9 1013.80   84.72
  -3   7  -9  903.30   83.43
   3  -7  10  150.07   16.68
   3  -7  11  351.85   25.79
   3  -7  11  252.21   21.11
   3  -7  12   61.49   11.84
   3  -7  12  103.54   15.05
   3  -7  13    7.96    7.06
   3  -7  14   21.32    8.66
  -3   7 -15   34.89    9.62
   3  -7  15   35.09   10.55
  -3   7 -16    4.61    5.01
   3  -7  16   10.92    7.31
   3  -7  17  148.34   16.65
  -3   7 -17  135.31   14.58
   3  -7  18   38.19    8.65
  -3   6  16   17.38    6.09
  -3   6  15   35.76    9.35
  -3   6  14   87.83   14.02
  -3   6  13   15.73    6.43
  -3   6  13   17.11    8.00
  -3   6  12    1.15    6.96
  -3   6  12    0.14    4.76
  -3   6  11  239.30   21.30
  -3   6  11  260.90   21.08
  -3   6  10  340.40   25.49
  -3   6  10  364.94   24.42
  -3   6   9    6.20    7.03
  -3   6   9    3.74    4.57
  -3   6   8  175.11   16.29
  -3   6   8  184.77   18.31
   3  -6  -8  154.46   34.95
  -3   6   7  323.60   21.59
  -3   6   7  318.30   22.61
   3  -6  -7  353.66   49.89
  -3   6   6  417.62   24.72
   3  -6  -6  426.73   52.26
  -3   6   5  116.08   13.40
   3  -6  -5   91.95   23.24
  -3   6   4  178.00   15.68
   3  -6  -4  181.12   33.95
   3  -6  -3   27.02   18.30
   3  -6  -2    3.02   10.60
   3  -6  -1   60.17   21.45
  -3   6   1   46.63   16.22
   3  -6   0   25.63   13.76
  -3   6   0   20.67   12.27
   3  -6   1  421.27   45.58
   3  -6   1  439.09   40.47
  -3   6  -1  370.50   41.56
   3  -6   2  226.97   34.00
   3  -6   2  230.17   28.33
  -3   6  -2  266.00   35.97
   3  -6   3   -1.08    9.40
  -3   6  -3   27.51   16.29
   3  -6   4  933.06   69.78
  -3   6  -4 1070.70   74.00
  -3   6  -5   35.13   17.24
   3  -6   6  516.93   24.79
  -3   6  -6  618.84   61.77
   3  -6   7  355.15   21.95
   3  -6   7  433.76   50.39
  -3   6  -7  476.62   53.95
   3  -6   8   -1.56    5.21
   3  -6   8   -5.68   10.89
  -3   6  -8   -0.95   12.24
   3  -6   9   23.92    7.20
   3  -6   9   27.12   12.67
  -3   6  -9   27.96   17.85
   3  -6  10   36.32    8.80
   3  -6  10   47.51    8.93
   3  -6  11   28.55    7.83
   3  -6  11   27.30    8.47
   3  -6  12  740.23   37.08
   3  -6  13   -4.68    6.59
   3  -6  14   -9.73    7.84
  -3   6 -15    9.61    6.82
   3  -6  15   -2.18    6.14
  -3   6 -16    4.13    5.52
   3  -6  16    4.30    5.86
  -3   6 -17    1.37    4.22
   3  -6  17   17.48    6.81
   3  -6  18   -2.07    5.81
  -3   5  17   -7.75    6.06
  -3   5  16   17.57    7.41
  -3   5  15   -6.11    6.23
  -3   5  14    7.72    7.33
  -3   5  13   93.00   12.60
  -3   5  13   80.20   14.91
  -3   5  12   62.14   10.57
  -3   5  11   52.24   10.10
  -3   5  11   33.14    8.34
  -3   5  10   98.32   12.93
  -3   5  10  125.10   14.01
  -3   5   9 1034.33   39.63
   3  -5  -9 1010.95   83.21
  -3   5   9 1111.06   39.28
  -3   5   8   47.68    8.63
   3  -5  -8   47.86   20.67
  -3   5   8   60.52    9.37
  -3   5   7   12.82    5.66
  -3   5   7   17.02    5.86
   3  -5  -7    5.62   10.17
  -3   5   6    0.55    3.33
   3  -5  -6  -16.72   13.96
   3  -5  -5  252.33   35.69
   3  -5  -4  219.20   33.94
   3  -5  -3  249.91   34.97
   3  -5  -2   -7.70   10.99
  -3   5   2  -17.68    9.09
   3  -5  -1  236.28   33.62
  -3   5   1  198.20   25.88
   3  -5   0  218.25   31.90
  -3   5   0  182.38   26.93
   3  -5   0  209.13   27.96
   3  -5   1   54.63   15.48
  -3   5  -1   40.15   14.69
   3  -5   1   42.24   12.69
   3  -5   2   22.67   13.62
  -3   5  -2   25.24   15.60
   3  -5   2   31.64   12.16
   3  -5   3  -13.17   11.27
  -3   5  -3    4.66   10.78
   3  -5   3    0.50    6.42
   3  -5   4  125.13   25.83
  -3   5  -4   92.98   22.52
  -3   5  -5  377.45   44.28
   3  -5   6  496.36   49.16
  -3   5  -6  429.34   47.63
   3  -5   7  217.25   16.07
   3  -5   7  307.22   41.86
  -3   5  -7  265.83   40.31
   3  -5   8  282.62   41.56
   3  -5   8  154.83   14.73
   3  -5   9  268.92   41.34
   3  -5   9  235.08   18.79
   3  -5   9  164.65   15.58
   3  -5  10   23.83    6.45
   3  -5  10   54.17   10.74
   3  -5  11   16.25    6.33
   3  -5  12  272.97   22.54
  -3   5 -13  110.31   15.36
   3  -5  13   86.10   13.87
  -3   5 -14   35.95    9.32
   3  -5  14   35.12    9.61
  -3   5 -15   60.96   11.33
   3  -5  15   59.96   11.86
  -3   5 -16    1.26    4.96
   3  -5  16    7.55    7.24
   3  -5  17    7.06    5.39
   3  -5  18  -10.63    7.00
  -3   4  18    5.70    5.55
  -3   4  17  246.52   20.38
  -3   4  16   66.86   12.26
  -3   4  15   -0.76    6.38
  -3   4  14   69.26   12.75
  -3   4  13    7.32    4.56
  -3   4  13    1.75    6.74
  -3   4  13    6.66    5.91
  -3   4  12   99.45   12.98
  -3   4  12  112.06   15.01
  -3   4  11   49.87    9.20
  -3   4  11   53.47   10.80
   3  -4 -10  306.44   45.69
  -3   4  10  291.73   20.62
  -3   4  10  234.23   19.59
   3  -4  -9   48.61   16.98
  -3   4   9   30.62    7.44
  -3   4   9   33.93    8.10
  -3   4   8  165.37   14.11
  -3   4   8  163.99   14.34
   3  -4  -8  172.52   31.49
   3  -4  -7  111.19   25.66
  -3   4   7  110.76   11.03
   3  -4  -6   -2.59    8.93
   3  -4  -5  116.04   25.01
   3  -4  -4  164.89   27.38
   3  -4  -3  305.61   35.87
   3  -4  -2  194.69   27.83
   3  -4  -1   57.30   18.09
   3  -4   0 1241.72   67.43
   3  -4   0 1243.28   63.11
  -3   4   0 1164.47   61.62
   3  -4   1  393.45   38.17
   3  -4   1  437.00   37.29
  -3   4  -1  449.03   41.75
   3  -4   2  514.71   45.26
   3  -4   2  470.51   38.24
  -3   4  -2  441.22   41.28
   3  -4   3   98.98   23.25
   3  -4   3   50.16   13.46
  -3   4  -3   53.30   18.50
   3  -4   4   46.10   14.46
  -3   4  -4   15.77   12.47
   3  -4   5 1204.50   71.61
   3  -4   6  475.28   46.86
   3  -4   7   58.90   20.08
   3  -4   8  118.32   12.75
   3  -4   8  210.02   33.50
   3  -4   9  265.91   40.91
   3  -4   9  264.95   19.13
   3  -4  10   -7.42   15.52
   3  -4  10    8.88    6.06
   3  -4  11   16.63    6.96
   3  -4  12   22.04    7.44
  -3   4 -12   30.87    9.10
   3  -4  13  149.97   17.79
  -3   4 -13  137.77   15.63
   3  -4  14   70.87   13.08
  -3   4 -14   59.18   10.84
   3  -4  15   99.05   15.17
   3  -4  15  103.99   13.71
   3  -4  16   17.50    7.57
   3  -4  17   35.41    9.18
   3  -4  18   16.33    6.27
  -3   3  19   49.06    8.76
  -3   3  18   32.54    8.34
  -3   3  17   44.94    9.99
  -3   3  16   34.85    9.95
  -3   3  15   22.25    8.69
  -3   3  15   33.85    9.35
  -3   3  14   68.18   11.06
  -3   3  14   69.28   12.40
  -3   3  14   64.77   12.00
  -3   3  13    4.17    4.96
  -3   3  13   12.92    7.79
  -3   3  13   18.02    8.24
  -3   3  13    1.85    7.04
  -3   3  12   94.05   12.77
  -3   3  12  100.05   13.49
  -3   3  12   90.83   12.88
  -3   3  12  118.67   17.51
  -3   3  11    7.15    7.04
  -3   3  11    0.02    4.03
  -3   3  10   20.80    7.30
  -3   3  10   27.67    7.20
  -3   3   9  139.32   12.86
  -3   3   9  145.09   13.42
   3  -3  -9  174.88   29.70
  -3   3   9  148.97   15.47
  -3   3   8   15.83    5.74
   3  -3  -8   -2.35    8.22
  -3   3   8   10.82    5.30
   3  -3  -7   16.07   15.31
   3  -3  -6  108.75   23.45
   3  -3  -5  634.46   48.69
   3  -3  -4   27.16   14.63
   3  -3  -3   56.86   14.95
   3  -3  -2   44.57   15.44
   3  -3  -1   41.60   13.23
   3  -3  -1   44.72   14.71
   3  -3   0   34.05   13.29
   3  -3   0   30.59   14.11
   3  -3   1  981.97   57.51
   3  -3   1  878.97   51.54
   3  -3   2  209.41   26.24
   3  -3   2  182.16   26.54
   3  -3   3  129.29   21.10
   3  -3   4    8.54   10.36
   3  -3   4    1.86    8.21
   3  -3   5  183.80   28.03
   3  -3   5  134.96   21.57
   3  -3   6   -3.29    8.40
   3  -3   7   20.53   14.04
   3  -3   8  170.37   32.59
   3  -3   9   11.90   10.25
   3  -3   9   14.09    5.44
   3  -3  10  109.08   27.82
   3  -3  10  127.47   13.96
  -3   3 -10  117.76   13.79
   3  -3  11   11.12    5.80
  -3   3 -11    8.19    5.63
   3  -3  12    6.30    6.49
  -3   3 -12   12.64    6.38
   3  -3  13  139.07   17.00
  -3   3 -13  129.47   14.63
   3  -3  14   31.30    9.24
   3  -3  14   52.45   11.53
   3  -3  15   12.96    7.72
   3  -3  15    3.78    4.98
   3  -3  16    5.08    7.63
   3  -3  16    5.28    5.14
   3  -3  17   63.15   11.37
   3  -3  18   83.19   12.03
  -3   2  19    0.68    4.62
  -3   2  18   -1.79    5.29
  -3   2  17   35.69   10.38
  -3   2  16  247.01   22.32
  -3   2  16  263.21   26.54
  -3   2  15  185.73   19.97
  -3   2  15  139.45   20.54
  -3   2  14  182.94   19.05
  -3   2  14  125.48   14.51
  -3   2  14  148.93   20.47
  -3   2  13   52.82   10.52
  -3   2  13   27.99    7.08
  -3   2  13   42.88   11.55
  -3   2  12   89.54   12.20
  -3   2  12   87.40   11.34
  -3   2  12   78.34   14.29
  -3   2  11   42.45    9.08
  -3   2  11   26.94    6.75
  -3   2  11   38.19   10.35
  -3   2  10   29.76    7.44
   3  -2 -10   31.48   15.30
  -3   2  10   26.72    6.74
  -3   2  10   30.23    8.43
  -3   2   9    7.14    5.46
  -3   2   9    5.65    4.72
  -3   2   9   10.51    5.08
   3  -2  -9   21.39   12.81
   3  -2  -8  606.87   49.79
   3  -2  -7   -0.23    8.93
   3  -2  -6 1725.22   75.37
   3  -2  -5  836.51   50.61
   3  -2  -4  290.30   29.90
   3  -2  -3  227.85   25.74
   3  -2  -3  224.59   27.72
   3  -2  -2   -7.26    8.75
   3  -2  -2    7.68   10.89
   3  -2  -1  115.22   20.10
   3  -2  -1  118.54   21.05
   3  -2   0   58.56   14.48
   3  -2   0   44.92   15.13
   3  -2   1  113.62   20.19
   3  -2   1  122.41   21.18
   3  -2   2  292.70   30.97
   3  -2   3  161.06   23.47
   3  -2   3  178.06   23.41
   3  -2   4  149.35   22.66
   3  -2   4  168.30   24.39
   3  -2   5  909.58   58.22
   3  -2   6    8.26   12.63
   3  -2   7   75.75   19.33
  -3   2  -8  518.14   24.91
   3  -2   8  459.25   50.42
  -3   2  -9   11.46    5.87
   3  -2   9    9.02    5.35
   3  -2   9    9.25   12.54
  -3   2 -10   23.65    6.11
   3  -2  10   37.30    8.53
   3  -2  10   45.37   17.74
   3  -2  11   30.94    8.17
  -3   2 -11   15.98    6.55
   3  -2  12   54.21    9.97
  -3   2 -12   49.06    9.25
   3  -2  13    4.88    5.96
   3  -2  13   15.28    7.52
   3  -2  14  153.81   17.17
   3  -2  14  146.26   17.10
   3  -2  15   59.72   11.16
   3  -2  15   71.43   12.80
   3  -2  16   -9.89    7.10
   3  -2  16    3.92    5.34
   3  -2  17   -3.64    5.18
   3  -2  17   26.77    8.27
   3  -2  18   49.24    9.29
  -3   1  19  182.27   16.95
  -3   1  18   11.12    6.63
  -3   1  18   13.94    8.83
  -3   1  17   67.15   13.62
  -3   1  17   72.28   14.56
  -3   1  16    6.41    6.93
  -3   1  16    7.32    7.79
  -3   1  15  522.79   32.06
  -3   1  15  485.64   33.93
  -3   1  15  519.38   28.13
  -3   1  14   22.77    8.85
  -3   1  14   42.32   10.95
  -3   1  14   24.95    7.44
  -3   1  13  877.10   38.61
  -3   1  13  864.61   40.91
  -3   1  13  815.57   34.57
  -3   1  13  856.25   41.30
  -3   1  12  338.65   22.98
  -3   1  12  349.81   24.97
  -3   1  12  347.22   22.06
  -3   1  12  313.38   24.35
  -3   1  11   12.71    6.65
  -3   1  11   24.07    8.19
  -3   1  11   20.67    6.42
  -3   1  11   17.78    5.37
  -3   1  10  -10.62    6.53
  -3   1  10    3.81    3.56
  -3   1  10    1.79    3.76
  -3   1  10   -0.05    4.89
   3  -1  -9   63.65   18.10
   3  -1  -8    0.86    5.65
   3  -1  -7  150.64   22.87
  -3   1   6    7.95    6.78
   3  -1  -6   -6.89    6.49
  -3   1   5 1458.71   54.77
   3  -1  -5 1465.33   60.61
   3  -1  -5 1509.58   70.92
   3  -1  -4   40.30   13.30
   3  -1  -4   32.94    9.54
   3  -1  -3   -1.57    8.41
   3  -1  -3    7.92    8.17
   3  -1  -2   10.36    8.61
   3  -1  -2    0.93    6.79
  -3   1   1    7.66    4.30
   3  -1  -1   -1.31    9.21
   3  -1  -1    1.85    7.58
   3  -1   0  117.58   18.51
   3  -1   0  121.42   20.69
   3  -1   1   -4.72   11.31
   3  -1   2  821.61   44.02
   3  -1   2  763.46   49.54
   3  -1   3   45.20   12.66
   3  -1   3   19.81   10.38
   3  -1   4 1625.09   71.64
   3  -1   5   73.01   19.27
   3  -1   6  430.00   42.68
   3  -1   7   69.47   19.38
   3  -1   8   47.58   15.65
  -3   1  -8   78.16    9.79
   3  -1   9  195.01   36.42
   3  -1   9  204.25   16.74
  -3   1  -9  169.74   14.94
  -3   1 -10   -2.51    4.46
   3  -1  10    3.40    5.62
   3  -1  10   -4.47    9.07
   3  -1  11   27.22    7.80
   3  -1  12   89.44   13.95
   3  -1  12   97.64   13.94
   3  -1  13  109.08   15.43
   3  -1  13  105.68   14.98
   3  -1  14  349.32   26.38
   3  -1  14  363.88   25.86
   3  -1  15  103.53   14.71
   3  -1  15  103.34   14.34
   3  -1  16  302.41   23.70
   3  -1  16  268.25   21.32
   3  -1  17    6.11    5.29
   3  -1  17   19.31    6.71
  -3   0  20    2.79    4.56
  -3   0  19   27.91    9.42
  -3   0  19   11.45    5.67
  -3   0  18  409.78   30.39
  -3   0  18  386.80   26.90
  -3   0  17    3.14    7.57
  -3   0  17    9.63    6.92
  -3   0  16  829.94   44.45
  -3   0  16  885.55   41.07
  -3   0  15   43.32   11.02
  -3   0  15   66.56   13.03
  -3   0  15   71.04   13.59
  -3   0  15   61.68   10.19
  -3   0  14   29.05    8.11
  -3   0  14   40.27   10.26
  -3   0  14   35.65    9.61
  -3   0  14   37.67    8.25
  -3   0  13   11.74    6.57
  -3   0  13    2.54    5.58
  -3   0  13   11.63    6.34
  -3   0  13   -3.02    5.18
  -3   0  12  194.73   18.62
  -3   0  12  192.80   17.32
  -3   0  12  212.64   19.44
  -3   0  12  191.65   16.36
  -3   0  11   36.47    9.04
  -3   0  11   19.92    7.16
  -3   0  11   40.47    8.18
  -3   0  11   36.13    7.71
   3   0 -10  426.50   42.48
  -3   0  10  448.26   22.35
  -3   0  10  384.30   23.33
  -3   0  10  405.92   22.25
  -3   0  10  418.46   24.47
   3   0  -9  323.84   36.88
   3   0  -8 3286.82  110.29
   3   0  -7   -3.78    6.53
   3   0  -7   -2.50    7.85
  -3   0   7    9.25    7.83
   3   0  -6   60.98   13.19
   3   0  -6   39.36   12.12
  -3   0   6   57.72   12.90
   3   0  -5   21.81    9.35
  -3   0   5    7.76    5.77
   3   0  -5   12.58   11.98
   3   0  -4 1730.14   57.16
   3   0  -4 1834.83   73.77
   3   0  -3  628.79   34.82
   3   0  -3  624.00   43.41
   3   0  -2   21.32   12.82
   3   0  -2   30.00    9.48
   3   0  -1  318.12   32.18
  -3   0   1  305.46   23.26
   3   0   0  312.97   31.92
   3   0   0  338.02   23.10
  -3   0   0  335.44   27.98
   3   0   1  709.14   48.74
   3   0   1  659.40   35.00
  -3   0  -1  691.79   41.66
   3   0   2  331.63   34.96
   3   0   2  348.12   28.53
  -3   0  -2  379.47   34.14
   3   0   3 1222.74   57.09
   3   0   4   77.18   15.81
   3   0   5  427.43   40.60
   3   0   6  169.30   27.82
   3   0   7 1165.15   76.99
   3   0   8  476.19   24.23
  -3   0  -8  461.31   22.99
   3   0   8  461.79   22.57
   3   0   8  493.52   53.73
   3   0   9  283.52   44.81
   3   0   9  274.29   19.88
   3   0  10    6.02    8.91
   3   0  10    3.94    4.60
   3   0  11   40.02    9.00
   3   0  11   31.79    9.84
   3   0  12   64.80   12.14
   3   0  12   71.38   12.08
   3   0  13  281.29   22.98
   3   0  13  265.01   22.86
   3   0  14   53.78   11.71
   3   0  14   50.51   10.51
   3   0  15  366.32   25.87
   3   0  15  427.03   27.75
   3   0  16    6.23    4.93
   3   0  16   11.05    7.24
   3   0  17   10.80    5.32
   3   0  17    7.89    4.54
  -3  -1  20   41.29   10.24
  -3  -1  20   46.77    9.07
  -3  -1  19   46.59   11.12
  -3  -1  19   58.73   10.72
  -3  -1  18    8.33    8.17
  -3  -1  18   10.31    5.55
  -3  -1  17  176.63   21.95
  -3  -1  17  166.19   19.84
  -3  -1  17  173.74   18.95
  -3  -1  16   97.67   15.94
  -3  -1  16  100.14   15.69
  -3  -1  16   68.59   12.79
  -3  -1  15   19.38    6.64
  -3  -1  15   13.04    8.26
  -3  -1  15   37.21    9.76
  -3  -1  15   22.12    9.23
  -3  -1  14   94.62   12.16
  -3  -1  14  107.69   15.79
  -3  -1  14   99.41   15.37
  -3  -1  14  113.05   15.20
  -3  -1  13   71.11   10.70
  -3  -1  13   67.63   12.20
  -3  -1  13   73.75   13.52
  -3  -1  13   81.77   12.37
  -3  -1  12   15.11    5.81
  -3  -1  12   31.17    8.78
  -3  -1  12   19.45    7.14
  -3  -1  11   21.16    6.69
  -3  -1  11   28.85    8.32
  -3  -1  11   34.43    8.10
  -3  -1  10    3.64    3.53
  -3  -1  10   11.35    4.52
   3   1  -9  526.05   43.72
  -3  -1   8  230.25   25.96
   3   1  -8  208.23   27.29
  -3  -1   7  730.52   45.03
   3   1  -7  741.17   49.16
  -3  -1   6  448.58   35.36
   3   1  -6  435.28   37.29
  -3  -1   5   30.47   11.55
   3   1  -5   38.09   14.39
  -3  -1   4 1480.56   63.92
   3   1  -4 1345.03   43.03
   3   1  -4 1430.35   65.80
   3   1  -3   -9.04   11.07
   3   1  -2  364.10   34.23
   3   1  -1 2418.84   46.68
   3   1  -1 2520.99   89.81
   3   1   0 1293.38   40.51
   3   1   0 1297.77   66.62
  -3  -1   0 1376.79   60.53
   3   1   1  123.42   14.80
   3   1   1  113.23   22.42
  -3  -1  -1   91.97   17.57
   3   1   2 1819.65   62.54
  -3  -1  -2 1720.26   76.80
   3   1   3    6.10    7.35
  -3  -1  -3    2.74    9.57
   3   1   4  247.29   28.62
  -3  -1  -4  249.05   34.25
   3   1   5  107.41   21.39
  -3  -1  -5   98.50   24.60
   3   1   6   -1.81   14.53
  -3  -1  -6    4.06   11.66
  -3  -1  -7  335.56   46.36
   3   1   7  285.66   39.04
   3   1   7  347.39   19.99
  -3  -1  -8  160.36   33.32
   3   1   8  167.83   14.62
   3   1   8  187.76   34.97
  -3  -1  -9   -4.88   11.50
   3   1   9   15.08    6.03
   3   1   9   10.76    8.60
   3   1   9    8.02    5.93
   3   1  10  309.99   22.66
   3   1  10  315.06   23.44
   3   1  11   61.22   10.69
   3   1  11   73.84   12.76
   3   1  12  106.42   14.69
   3   1  12   87.45   13.88
   3   1  13  220.19   20.48
   3   1  13  219.74   21.03
   3   1  14  185.27   18.79
   3   1  14  182.16   18.94
   3   1  15    7.94    8.10
   3   1  15    3.61    5.40
   3   1  16    5.03    5.47
   3   1  16    3.52    5.40
  -3  -2  21   11.50    6.33
  -3  -2  20   62.06   11.78
  -3  -2  19   27.60    9.69
  -3  -2  19   40.94    9.20
  -3  -2  18    0.23    7.80
  -3  -2  18    0.93    5.15
  -3  -2  18   11.04    9.09
  -3  -2  17   91.55   15.39
  -3  -2  17   72.91   12.24
  -3  -2  17   50.00   12.32
  -3  -2  16   29.93    8.98
  -3  -2  16   35.52    8.43
  -3  -2  16   28.65    9.42
  -3  -2  16   26.85   11.46
  -3  -2  15  210.21   21.48
  -3  -2  15  220.78   19.09
  -3  -2  15  203.48   21.86
  -3  -2  15  211.74   20.07
  -3  -2  14  449.37   26.35
  -3  -2  14  475.70   31.96
  -3  -2  14  444.45   28.35
  -3  -2  13  519.08   27.45
  -3  -2  13  513.22   29.13
  -3  -2  13  501.11   31.07
  -3  -2  12  504.70   26.15
  -3  -2  12  527.51   28.05
  -3  -2  12  511.00   30.05
  -3  -2  11   11.88    4.78
  -3  -2  11    6.89    4.37
  -3  -2  11    6.13    5.43
  -3  -2  10    1.22    3.47
  -3  -2  10    2.93    3.57
  -3  -2  10    3.75    5.01
  -3  -2   9   80.50   16.21
   3   2  -8   86.86   17.26
  -3  -2   8   93.55   19.30
   3   2  -7   31.78   11.72
  -3  -2   7   40.56   13.13
   3   2  -6   16.27   10.43
  -3  -2   6   39.88   12.74
   3   2  -5  183.41   24.74
  -3  -2   5  237.27   28.16
   3   2  -4  334.78   32.45
  -3  -2   4  327.57   32.41
   3   2  -3   15.12    9.89
  -3  -2   3   29.80   12.81
   3   2  -2  541.61   43.29
  -3  -2   1   19.10    8.78
   3   2  -1   31.96   14.43
  -3  -2   0  451.47   38.76
  -3  -2  -1   82.23   19.99
  -3  -2  -2    5.71   10.40
  -3  -2  -3   66.46   19.44
  -3  -2  -4  376.52   43.64
  -3  -2  -5  329.54   43.11
   3   2   6   26.41    6.32
  -3  -2  -6   55.37   15.96
   3   2   7  120.11   13.24
  -3  -2  -7  103.95   26.18
   3   2   7  127.44   13.13
  -3  -2  -8  371.73   54.17
   3   2   8  330.12   21.25
   3   2   8  365.79   23.78
   3   2   9  115.82   13.72
   3   2   9  102.16   13.53
   3   2  10   64.72   10.79
   3   2  10   66.45   11.87
   3   2  11  325.78   24.41
   3   2  11  377.16   26.89
   3   2  12   72.06   12.24
   3   2  12   60.71   12.08
   3   2  13   60.88   10.94
   3   2  13   62.55   12.53
   3   2  14    3.12    4.47
   3   2  14   -3.93    6.72
   3   2  15   23.94    7.11
   3   2  15    0.01    5.09
   3   2  16   24.81    7.39
  -3  -3  21  124.52   14.72
  -3  -3  20   14.71    8.12
  -3  -3  19   77.35   14.76
  -3  -3  19   45.89   11.64
  -3  -3  18    4.76    7.48
  -3  -3  18    6.56    6.59
  -3  -3  17   43.38   10.22
  -3  -3  17   52.15   11.47
  -3  -3  17   43.41   11.33
  -3  -3  16   13.73    8.54
  -3  -3  16   13.57    7.94
  -3  -3  16   22.61    7.49
  -3  -3  15  137.84   17.78
  -3  -3  15  119.06   15.88
  -3  -3  15  121.53   14.54
  -3  -3  14   62.26   13.52
  -3  -3  14   60.98   11.51
  -3  -3  14   62.80   10.58
  -3  -3  13  332.83   23.11
  -3  -3  13  321.06   25.53
  -3  -3  13  326.13   22.39
  -3  -3  12   -2.88    4.81
  -3  -3  12    6.17    5.94
  -3  -3  12    4.50    4.99
  -3  -3  11   30.54    8.25
  -3  -3  11   20.85    6.93
  -3  -3  11   24.83    5.36
  -3  -3  11   23.88    6.82
  -3  -3  10    4.12    4.58
  -3  -3  10    0.49    4.21
  -3  -3  10   -1.32    4.43
  -3  -3  10    5.62    9.17
  -3  -3   9    5.66    6.09
  -3  -3   8   70.28   19.10
  -3  -3   7   15.36    9.63
   3   3  -7   22.39    9.62
  -3  -3   6   19.44   10.70
   3   3  -6    7.32    6.16
  -3  -3   5   78.71   19.24
   3   3  -5   79.42   16.86
  -3  -3   4  364.25   35.72
   3   3  -4  304.90   33.19
  -3  -3   3  416.72   37.21
   3   3  -3  373.20   37.03
  -3  -3   2  687.79   48.50
  -3  -3   1 2652.55   92.39
  -3  -3   0 1303.61   73.18
  -3  -3  -1   33.91   14.85
  -3  -3  -2  987.79   69.95
  -3  -3  -3  310.90   41.03
   3   3   4   91.72   10.49
  -3  -3  -4  110.57   27.13
  -3  -3  -5   30.22   14.73
   3   3   5   45.57    8.58
   3   3   5   38.52    7.21
   3   3   6   21.21    6.79
   3   3   6   19.17    6.68
  -3  -3  -7   23.84   20.36
   3   3   7   22.30    7.10
   3   3   7   30.34    7.54
   3   3   8  129.76   14.26
   3   3   8  120.77   14.57
   3   3   9    8.93    6.21
   3   3  10   30.48   10.62
   3   3  11  202.20   19.05
   3   3  11  184.92   20.09
   3   3  12   -2.26    5.23
   3   3  12   14.19    8.93
   3   3  13   -3.28    4.66
   3   3  13   -0.57    6.71
   3   3  14    0.72    5.78
   3   3  15   29.46    7.49
  -3  -4  21   10.89    6.32
  -3  -4  20   31.19    9.63
  -3  -4  20   36.25    9.26
  -3  -4  19   -7.32    7.00
  -3  -4  19   11.89    8.81
  -3  -4  18    8.89    6.49
  -3  -4  18   -5.57    8.59
  -3  -4  17   82.57   15.03
  -3  -4  16   95.26   13.14
  -3  -4  16   84.02   15.85
  -3  -4  15   30.98    7.91
  -3  -4  15   27.40   12.22
  -3  -4  14  161.85   16.87
  -3  -4  14  139.03   17.75
  -3  -4  13    2.07    4.86
  -3  -4  13    0.58    7.10
  -3  -4  12   20.65    5.30
  -3  -4  12   19.53    6.83
  -3  -4  12   25.68    8.56
  -3  -4  11  108.30   11.27
  -3  -4  11  103.00   12.55
  -3  -4  11   97.25   23.48
  -3  -4  11  100.99   13.82
  -3  -4  10   -3.14    4.15
  -3  -4  10    0.70    4.26
  -3  -4  10   12.86   12.29
  -3  -4  10   -3.55    5.05
  -3  -4   9   17.07    5.15
  -3  -4   9   23.09    6.62
  -3  -4   9   14.29    6.00
  -3  -4   9   35.81   14.73
  -3  -4   8  149.59   26.65
  -3  -4   7   31.78   12.26
  -3  -4   6  141.00   24.90
   3   4  -6  139.51   21.70
  -3  -4   5   26.74   14.19
  -3  -4   4   89.46   19.97
  -3  -4   3    7.43   10.67
  -3  -4   2   26.40   11.38
  -3  -4   1 1774.29   80.59
  -3  -4   0   11.69   10.71
  -3  -4  -1  341.34   35.64
  -3  -4  -1  318.42   41.30
  -3  -4  -2    7.50    6.48
  -3  -4  -2   17.89   13.99
   3   4   3   21.72    6.54
  -3  -4  -3   12.69    6.06
  -3  -4  -3   31.26   18.41
   3   4   4   17.78    5.73
  -3  -4  -4   22.92   16.95
   3   4   4   14.48    6.50
  -3  -4  -5  174.66   35.91
   3   4   5  168.57   15.64
   3   4   5  167.75   15.43
   3   4   6   46.44    9.45
  -3  -4  -6   27.92   20.13
   3   4   6   41.41    8.75
   3   4   7  620.53   31.13
   3   4   7  593.30   31.16
   3   4   8  281.87   21.52
   3   4   8  315.28   23.81
   3   4   9   42.85   10.98
   3   4  10    8.45    7.27
   3   4  11   -4.72    7.62
   3   4  12   69.98   12.43
   3   4  13    0.40    6.54
   3   4  14    3.75    5.94
  -3  -5  20   46.02   10.57
  -3  -5  20   26.71    8.14
  -3  -5  19   14.22    7.63
  -3  -5  19   -6.46    7.39
  -3  -5  18   30.92   10.46
  -3  -5  18   22.73    8.37
  -3  -5  17   33.18    8.17
  -3  -5  17   44.96   12.88
  -3  -5  16   10.86    5.59
  -3  -5  16   17.68    8.67
  -3  -5  15   65.44   11.22
  -3  -5  15   58.27   13.51
  -3  -5  14   45.63    9.39
  -3  -5  14   47.06   11.59
  -3  -5  13   53.47   10.27
  -3  -5  13   77.66   13.59
  -3  -5  13   81.17   10.83
  -3  -5  12   14.95    6.13
  -3  -5  12   13.39    7.10
  -3  -5  12   23.94    6.35
  -3  -5  11   22.30    5.95
  -3  -5  11   23.03    8.05
  -3  -5  11   26.94   12.81
  -3  -5  11   38.00    8.53
  -3  -5  10   25.17    7.12
  -3  -5  10   28.95    6.89
  -3  -5  10   25.58    6.95
  -3  -5  10   20.47   10.71
  -3  -5  10   31.35    6.05
  -3  -5   9  721.79   30.43
  -3  -5   9  682.56   27.55
  -3  -5   9  703.62   31.39
  -3  -5   9  709.12   60.81
  -3  -5   9  702.03   25.67
  -3  -5   8   37.57    6.49
  -3  -5   8   37.74    7.17
  -3  -5   8   33.08    7.16
  -3  -5   7  706.42   26.69
  -3  -5   7  664.41   27.41
  -3  -5   7  711.91   58.73
  -3  -5   6  781.32   59.59
  -3  -5   5   10.27   10.88
  -3  -5   4    4.26    8.13
  -3  -5   3   22.09   12.67
  -3  -5   2   73.39   20.17
  -3  -5   1  498.44   45.49
  -3  -5   0   40.38   14.65
   3   5   0   32.59    7.06
  -3  -5  -1   11.30    7.14
   3   5   1   41.52    8.20
   3   5   2  322.88   21.68
   3   5   3   21.22    7.01
   3   5   3   26.28    6.19
   3   5   4   16.97    5.71
   3   5   4   24.21    8.07
  -3  -5  -4   18.54   15.29
   3   5   5   11.55    5.28
   3   5   5   15.22    7.08
   3   5   6  259.15   21.38
   3   5   6  297.69   22.54
   3   5   7    8.27    6.68
   3   5   7   10.86    7.44
   3   5   8   12.54    7.98
   3   5   8  -14.53    8.42
   3   5   9  167.79   18.65
   3   5  10   22.58   10.78
   3   5  11   16.98    8.48
   3   5  12   59.34   11.39
   3   5  13   41.13    8.56
  -3  -6  20   14.72    6.84
  -3  -6  20    0.19    4.72
  -3  -6  19   -4.92    6.57
  -3  -6  19    1.98    5.94
  -3  -6  18   12.02    8.75
  -3  -6  17    4.59    7.16
  -3  -6  16   43.23   10.12
  -3  -6  16   52.77   10.73
  -3  -6  15   -5.41    7.91
  -3  -6  15    8.08    7.68
  -3  -6  14   85.38   11.35
  -3  -6  14   88.89   14.82
  -3  -6  14  118.92   15.19
  -3  -6  13  216.09   17.58
  -3  -6  13  219.24   19.89
  -3  -6  13  212.82   21.73
  -3  -6  12   27.43    7.32
  -3  -6  12   33.08    7.80
  -3  -6  12   29.24    8.90
  -3  -6  12   34.83    9.88
  -3  -6  11  329.19   23.48
  -3  -6  11  354.16   46.80
  -3  -6  11  352.09   22.00
  -3  -6  11  347.53   25.26
  -3  -6  10   62.09   10.64
  -3  -6  10   77.22   10.62
  -3  -6  10   58.36   22.10
  -3  -6  10   56.64    8.39
  -3  -6  10   67.08   10.10
  -3  -6   9  393.66   22.39
  -3  -6   9  396.54   48.59
  -3  -6   9  408.81   21.26
  -3  -6   9  399.85   24.08
  -3  -6   8   60.73    9.69
  -3  -6   8   64.34   20.36
  -3  -6   8   67.29    9.25
  -3  -6   8   56.94    9.51
  -3  -6   7  805.20   30.29
  -3  -6   7  842.76   67.21
  -3  -6   7  844.90   29.63
  -3  -6   7  830.50   32.90
  -3  -6   6   11.70   12.80
  -3  -6   6   14.89    5.32
  -3  -6   6   13.61    5.21
  -3  -6   5   79.92   20.13
  -3  -6   5   86.24    9.74
  -3  -6   5   80.15    9.66
  -3  -6   4   15.98    5.65
  -3  -6   4    1.00    7.07
  -3  -6   4   13.15    4.88
   3   6  -3   16.05    5.23
  -3  -6   3    6.51    4.32
  -3  -6   3    7.96   13.17
  -3  -6   3   17.20    4.58
  -3  -6   2   62.37    9.22
   3   6  -2   62.28    9.84
  -3  -6   1    8.60    8.86
   3   6  -1   -2.29    4.05
  -3  -6   1    4.28    3.67
  -3  -6   0   -0.43   12.82
   3   6   0    5.38    5.17
   3   6   1  338.26   23.27
   3   6   2   20.93    7.45
   3   6   3  578.81   31.64
   3   6   3  523.16   26.80
   3   6   4   14.52    5.41
   3   6   4   10.44    6.86
   3   6   5  175.05   18.55
   3   6   5  168.09   16.57
   3   6   6    4.10    5.67
   3   6   6   -4.77    5.39
   3   6   7   -5.67    7.30
   3   6   7   -2.92    7.10
   3   6   8   16.35    7.53
   3   6   8    6.31    6.01
   3   6   9    9.63    7.50
   3   6  10  185.76   19.06
   3   6  11  210.69   19.64
   3   6  12    7.10    5.89
  -3  -7  20    4.39    5.12
  -3  -7  20    6.13    4.67
  -3  -7  19   51.24   11.56
  -3  -7  19   67.71   11.76
  -3  -7  18   55.64   12.69
  -3  -7  17   25.60    9.69
  -3  -7  16    3.71    7.22
  -3  -7  15   -1.13    8.39
  -3  -7  15   17.55    5.90
  -3  -7  14   -2.94    7.11
  -3  -7  14   -3.10    5.17
  -3  -7  13  235.23   18.59
  -3  -7  13  249.30   23.36
  -3  -7  13  246.70   19.64
  -3  -7  12  395.81   24.41
  -3  -7  12  407.67   24.68
  -3  -7  12  422.60   29.40
  -3  -7  11   -1.87    5.19
  -3  -7  11    7.70    6.44
  -3  -7  10  514.18   27.67
  -3  -7  10  518.03   25.65
  -3  -7   9   68.74   21.70
  -3  -7   9   69.29   10.86
  -3  -7   9   82.26   10.78
  -3  -7   8    2.57    9.41
  -3  -7   8    0.11    4.14
  -3  -7   8   -1.59    3.93
  -3  -7   7    4.66    4.89
  -3  -7   7    0.50    4.26
  -3  -7   6  421.57   50.68
  -3  -7   6  371.42   21.97
  -3  -7   6  428.05   22.49
   3   7  -5   11.39    6.64
  -3  -7   5    4.16    8.05
  -3  -7   5    8.89    4.02
  -3  -7   5    2.94    3.66
   3   7  -4   56.02   10.15
  -3  -7   4   68.98   23.16
  -3  -7   4   54.17    8.77
  -3  -7   4   51.73    8.26
   3   7  -3   81.62   11.68
  -3  -7   3  100.27   10.81
  -3  -7   3   77.76    9.88
  -3  -7   2   67.25    9.34
   3   7  -2   68.46   11.37
  -3  -7   2   73.89   19.55
  -3  -7   1   -3.66    3.86
   3   7  -1    2.35    4.80
   3   7   0   10.58    6.48
   3   7   1   15.66    6.18
  -3  -7  -1   17.55    5.96
   3   7   2    4.53    5.98
   3   7   3   51.68   11.46
   3   7   4  267.14   23.46
   3   7   4  238.00   19.91
   3   7   5   74.52   12.40
   3   7   5   78.03   13.65
   3   7   6    8.10    6.32
   3   7   6    4.15    7.22
   3   7   7  154.05   18.02
   3   7   7  141.58   16.75
   3   7   8   78.06   12.53
   3   7   8   64.87   11.27
   3   7   9    7.43    6.33
   3   7  10   51.22   10.13
   3   7  11   34.80    8.04
  -3  -8  19   22.05    7.97
  -3  -8  18   60.77   12.02
  -3  -8  17   18.45    9.21
  -3  -8  16   10.31    9.54
  -3  -8  16   12.56    5.94
  -3  -8  15   13.64    7.05
  -3  -8  15   30.64    7.96
  -3  -8  14   28.96    9.49
  -3  -8  14   19.70    7.55
  -3  -8  14   14.55    5.35
  -3  -8  13   69.70   11.33
  -3  -8  13   54.11   12.12
  -3  -8  13   55.02    9.91
  -3  -8  12  159.76   18.67
  -3  -8  12  176.47   17.21
  -3  -8  12  163.84   16.56
  -3  -8  11   10.22    6.71
  -3  -8  11   20.71    8.07
  -3  -8  11   14.02    6.73
  -3  -8  10    7.40    6.35
  -3  -8   9  627.65   29.74
  -3  -8   9  621.63   30.49
  -3  -8   8    3.62    4.91
  -3  -8   8   -6.86    5.47
  -3  -8   7  276.43   19.65
  -3  -8   7  273.00   20.04
  -3  -8   6    4.60    4.44
  -3  -8   6    2.89    4.09
  -3  -8   5   27.92    6.61
  -3  -8   5   23.67    6.21
   3   8  -5   32.22    7.89
  -3  -8   4   -1.35    4.97
  -3  -8   4   11.25   10.21
   3   8  -4   -2.57    4.44
  -3  -8   4   -1.62    3.77
  -3  -8   3   35.80    7.52
  -3  -8   3   49.39   19.78
  -3  -8   3   33.26    6.75
   3   8  -3   29.25    9.05
   3   8  -2   71.79   12.47
  -3  -8   2   84.00   10.93
   3   8  -1   64.71   12.56
  -3  -8   1   61.05    9.07
   3   8   0   46.11   11.73
  -3  -8   0   39.19    7.42
   3   8   1  126.70   16.65
   3   8   2   49.86   12.76
   3   8   3   12.99    8.08
   3   8   4  100.45   15.80
   3   8   5   -1.03    6.94
   3   8   5   16.43    6.49
   3   8   6   45.05   10.19
   3   8   6   46.78   10.10
   3   8   7    7.98    5.80
   3   8   7   -7.08    6.04
   3   8   8  100.32   13.40
   3   8   8   83.72   12.53
   3   8   9   67.13   11.04
   3   8  10   11.88    4.57
  -3  -9  19   27.49    9.00
  -3  -9  18   99.96   14.13
  -3  -9  17    3.51    5.58
  -3  -9  16   39.13   10.58
  -3  -9  16   44.32    8.99
  -3  -9  15    5.60    6.46
  -3  -9  15   19.32    7.24
  -3  -9  15   23.40    6.83
  -3  -9  14  215.21   21.78
  -3  -9  14  220.96   18.56
  -3  -9  14  228.90   19.72
  -3  -9  13   20.25    7.36
  -3  -9  13   16.89    7.98
  -3  -9  13   19.15    7.57
  -3  -9  12   23.10    7.26
  -3  -9  12   20.74    7.92
  -3  -9  12   24.24    8.45
  -3  -9  11    9.53    7.25
  -3  -9  11   18.33    6.90
  -3  -9  10    3.37    5.33
  -3  -9  10    6.36    6.56
  -3  -9   9   51.47   10.77
  -3  -9   8   40.36    8.65
  -3  -9   8   35.35    8.62
  -3  -9   7   14.91    6.07
  -3  -9   7   13.71    6.48
  -3  -9   6  293.18   21.33
   3   9  -6  313.16   23.10
  -3  -9   6  300.05   21.48
  -3  -9   5  142.58   14.79
   3   9  -5  140.97   16.46
  -3  -9   5  163.29   15.60
  -3  -9   4  106.68   13.49
   3   9  -4   87.78   13.79
  -3  -9   4  104.11   12.34
   3   9  -3   17.95    8.41
  -3  -9   3   27.32    7.47
   3   9  -2   50.43   11.25
  -3  -9   2   46.65    8.76
   3   9  -1   21.03    9.57
  -3  -9   1   10.57    5.76
   3   9   0   40.63   11.94
   3   9   1   86.49   15.30
   3   9   2  345.27   28.14
   3   9   3  194.83   21.58
   3   9   4   20.82    9.00
   3   9   5   25.15    9.31
   3   9   6   24.65    8.76
   3   9   7    4.55    4.71
   3   9   7    8.12    4.91
   3   9   8   21.92    6.93
  -3 -10  18   -0.52    5.20
  -3 -10  17   17.09    6.90
  -3 -10  16    5.01    5.61
  -3 -10  15    2.66    5.55
  -3 -10  15   10.54    5.74
  -3 -10  15    6.57    6.36
  -3 -10  14   59.47   10.96
  -3 -10  14  103.23   13.75
  -3 -10  14   84.16   12.06
  -3 -10  13  243.81   20.49
  -3 -10  13  240.98   19.85
  -3 -10  12   10.83    7.08
  -3 -10  12    1.28    5.77
  -3 -10  11   13.50    6.86
  -3 -10  11   17.08    8.07
  -3 -10  10   -0.67    5.76
  -3 -10  10    0.59    5.96
  -3 -10   9    3.72    5.83
  -3 -10   9   -0.66    6.11
  -3 -10   8    1.64    6.60
  -3 -10   8    7.38    6.08
  -3 -10   7   41.90    9.21
  -3 -10   6  159.42   16.36
  -3 -10   6  158.31   15.98
   3  10  -6  178.13   18.53
  -3 -10   5  201.71   17.41
  -3 -10   5  202.44   17.82
   3  10  -4   73.54   13.43
  -3 -10   4   69.50   11.30
   3  10  -3   65.93   12.78
  -3 -10   3   60.97   10.03
   3  10  -2   -7.91    8.57
  -3 -10   2   -1.45    4.39
   3  10  -1   11.61    9.70
   3  10   0   14.56    8.98
   3  10   1   -2.47    7.17
   3  10   2    4.51    6.75
   3  10   3  173.58   19.89
   3  10   4   45.38   11.18
   3  10   5   77.82   12.91
   3  10   6  101.86   13.50
  -3 -11  16   86.20   11.85
  -3 -11  16   52.69    8.52
  -3 -11  15    9.93    5.07
  -3 -11  14   31.60    7.88
  -3 -11  13   11.48    6.07
  -3 -11  13   10.49    6.05
  -3 -11  12  123.78   15.02
  -3 -11  12  162.54   17.13
  -3 -11  11   43.86    9.80
  -3 -11  11   45.45    9.72
  -3 -11  10  101.95   13.80
  -3 -11  10   94.14   13.76
  -3 -11   9   10.83    6.31
  -3 -11   9   20.17    7.80
  -3 -11   8   12.73    5.95
  -3 -11   8    9.83    6.26
  -3 -11   7   71.10   10.92
  -3 -11   7   87.08   12.98
  -3 -11   6   -3.23    4.60
  -3 -11   6    3.53    4.86
   3  11  -5   -6.69    7.08
  -3 -11   5    5.65    6.62
   3  11  -4  106.34   15.97
  -3 -11   4  128.46   14.55
   3  11  -3  177.11   20.28
  -3 -11   3  202.02   17.62
   3  11  -2   55.31   12.54
   3  11  -1   -6.37    7.43
   3  11   0   30.02   10.73
   3  11   1    7.28    7.81
   3  11   2   -4.61    7.03
   3  11   3   84.61   14.35
   3  11   4   16.86    7.32
  -3 -12  15   -1.78    4.00
  -3 -12  14   11.27    5.69
  -3 -12  13   18.29    6.37
  -3 -12  12    5.56    5.63
  -3 -12  11  165.00   16.24
  -3 -12  10   58.05   10.45
  -3 -12   9  255.81   20.07
  -3 -12   8   20.79    7.04
  -3 -12   7   19.24    7.31
   3  12  -6   29.25    8.46
  -3 -12   6   55.80   10.07
   3  12  -5   -0.84    6.02
  -3 -12   5    6.76    5.32
   3  12  -4   41.54   11.39
  -3 -12   4   52.87    9.19
   3  12  -3   41.40    9.79
   3  12  -2   -1.72    6.04
   3  12  -1  204.26   20.52
   3  12   0   20.60    8.29
   3  12   1   73.07   12.11
   3  12   2    9.31    5.97
  -3 -13  12   13.38    5.17
  -3 -13  11   16.03    5.92
  -3 -13  10   -4.05    4.05
  -3 -13   9    3.56    4.44
  -3 -13   8   48.23    8.60
  -3 -13   7   65.20   10.00
  -3 -13   6   70.73    9.48
  -3 -13   5   34.83    7.28
   3  13  -5   40.15    9.17
   3  13  -4   80.78   12.02
   3  13  -3    8.57    4.99
   3  13  -2   33.80    8.55
   3  13  -1   20.40    6.91
  -4  14   2   18.11    6.20
  -4  14   1    7.85    4.29
  -4  14   1   17.58    7.15
  -4  14   0   18.26    5.72
  -4  14   0   28.59    8.35
  -4  14  -1   83.35   13.22
  -4  14  -1   59.17    9.96
  -4  14  -2   16.48    7.64
  -4  14  -2   24.28    8.06
  -4  14  -3   28.28    9.96
  -4  14  -3   16.67    7.39
  -4  14  -4   -2.94    6.64
  -4  14  -5  113.85   14.58
  -4  14  -6   11.93    5.74
  -4  14  -7    0.41    5.74
  -4  14  -8   11.54    6.58
  -4  14  -9   37.06    8.57
  -4  14 -10    7.52    5.53
  -4  13   5   32.84    8.12
  -4  13   4  149.60   14.72
  -4  13   3   45.76    9.62
  -4  13   3   60.24   10.17
  -4  13   2  142.43   16.62
  -4  13   2  101.00   12.81
  -4  13   1   10.54    6.90
  -4  13   0    1.71    6.04
  -4  13   0    4.32    5.35
  -4  13  -1   -2.91    7.96
  -4  13  -1   12.28    7.12
  -4  13  -2   52.03   13.49
  -4  13  -2   37.52    9.22
  -4  13  -3   48.93   12.00
  -4  13  -3   33.95    9.88
  -4  13  -4   24.66   10.11
  -4  13  -4   26.31    9.34
  -4  13  -5   80.63   13.73
  -4  13  -6   52.69   12.33
  -4  13  -7   15.47    8.03
  -4  13  -8   71.90   12.77
  -4  13  -9    4.35    6.83
  -4  13 -10   -4.06    5.19
  -4  13 -11    0.26    3.55
   4 -13  11   16.22    6.95
  -4  13 -11    3.55    5.93
  -4  13 -12   61.85    9.48
  -4  13 -12   62.00   10.10
   4 -13  12   60.89   10.15
  -4  12   8    1.22    3.36
  -4  12   7   -1.41    4.08
  -4  12   6   45.21    9.10
  -4  12   5   10.38    6.15
  -4  12   4   24.49    7.35
  -4  12   3    8.88    6.20
  -4  12   3   15.05    6.24
  -4  12   2   11.04    7.39
  -4  12   1   48.05   12.16
  -4  12   1   62.42   10.54
  -4  12   0    1.85    7.17
  -4  12   0   -1.61    6.60
  -4  12  -1   -1.76    8.23
  -4  12  -1    6.45    7.00
  -4  12  -2  158.97   21.02
  -4  12  -2  148.83   17.99
  -4  12  -3   10.33    7.30
  -4  12  -3    4.95    8.17
  -4  12  -4   33.21   11.64
  -4  12  -4   24.90   10.19
   4 -12   5   10.63    5.75
  -4  12  -5   54.70   12.86
   4 -12   6   64.09   11.76
   4 -12   7    7.91    6.11
   4 -12   8   -4.49    5.29
   4 -12   9   50.17   10.71
  -4  12  -9   51.71   10.16
  -4  12 -10   43.31    8.93
  -4  12 -11   33.94    9.35
   4 -12  11   11.68    6.82
  -4  12 -11   21.19    8.60
  -4  12 -12   19.02    7.97
   4 -12  12    8.62    5.05
  -4  12 -12   11.31    6.02
  -4  12 -13   12.15    6.37
   4 -12  13   -1.03    4.42
  -4  12 -14   87.59   11.53
   4 -12  14   87.57   11.16
  -4  11   9   -4.52    4.77
  -4  11   8   59.28    9.89
  -4  11   7    5.69    6.06
  -4  11   6   46.72   10.35
  -4  11   5   23.02    9.32
  -4  11   4   -4.55    5.78
  -4  11   3   40.84   10.59
  -4  11   2   -5.30    6.97
  -4  11   2   -3.78    5.20
  -4  11   1   11.48    7.84
  -4  11   1   -2.23    5.88
  -4  11   0   39.42   11.05
  -4  11   0   43.19   11.59
  -4  11  -1   22.77    7.88
  -4  11  -1   39.34   10.90
  -4  11  -2   12.28    8.46
  -4  11  -2   28.16   10.34
  -4  11  -3   26.07   10.77
  -4  11  -3   42.65   12.09
   4 -11   4   19.35    6.44
  -4  11  -4   11.46    8.45
   4 -11   5   21.21    7.84
  -4  11  -5   57.80   13.37
   4 -11   6    0.13    5.17
   4 -11   7    0.53    5.93
   4 -11   8    5.70    6.00
   4 -11   9   23.11    9.73
   4 -11  10   35.89    9.24
   4 -11  11   14.44    8.05
  -4  11 -12   66.06   11.83
   4 -11  12   67.31   12.20
  -4  11 -13   -2.10    6.77
   4 -11  13   -5.22    6.48
  -4  11 -14   -7.53    5.92
   4 -11  14    1.75    4.70
  -4  11 -15   -2.21    4.72
   4 -11  15    7.01    3.94
  -4  10  11    5.11    4.72
  -4  10  10    1.04    4.24
  -4  10   9   15.47    6.31
  -4  10   8   50.80   10.47
  -4  10   7   39.84    9.32
  -4  10   6    9.48    6.87
  -4  10   5   -5.43    6.47
  -4  10   3    9.11    8.64
  -4  10   3   17.76    8.26
  -4  10   2  138.00   17.83
  -4  10   2  128.60   16.66
  -4  10   1   37.06   10.84
  -4  10   1   22.44    8.24
  -4  10   0   23.20    9.14
  -4  10   0   17.96    8.27
  -4  10  -1   73.90   14.47
  -4  10  -1   59.58   14.00
  -4  10  -2   34.32   11.24
  -4  10  -2   27.77   10.13
  -4  10  -3  181.29   21.32
  -4  10  -4   31.22   10.21
   4 -10   4   19.69    8.05
  -4  10  -5  147.08   19.22
   4 -10   5   86.05   12.73
   4 -10   6   32.76    9.45
   4 -10   7    9.17    6.77
   4 -10   8  280.43   23.28
   4 -10   9  634.05   35.97
   4 -10  10    6.91    6.33
   4 -10  11  204.90   21.34
   4 -10  12  244.66   22.71
  -4  10 -12  258.61   22.77
   4 -10  13   15.88    7.34
  -4  10 -13    7.28    5.68
   4 -10  14  158.33   16.94
  -4  10 -14  143.43   16.00
   4 -10  15   24.37    7.42
  -4  10 -15   25.32    7.61
  -4  10 -16    3.95    4.51
  -4   9  12  158.92   14.72
  -4   9  11   88.78   12.14
  -4   9  10   13.89    6.88
  -4   9  10   -8.17    7.30
  -4   9   9   76.88   12.38
  -4   9   9  105.13   15.35
  -4   9   8  229.24   20.89
  -4   9   8  249.74   23.38
  -4   9   7   88.09   14.10
  -4   9   7   81.80   14.76
  -4   9   6   81.48   13.17
  -4   9   6   93.03   15.71
  -4   9   5   28.44    9.02
  -4   9   4  488.84   28.95
  -4   9   3   12.49    6.60
  -4   9   3   12.47    7.43
  -4   9   2   59.30   11.28
  -4   9   2   58.95   11.40
  -4   9   1   77.38   12.42
  -4   9   1   94.79   14.51
  -4   9   0    1.00    7.40
  -4   9   0    8.74    7.45
  -4   9  -1    2.34    6.87
  -4   9  -1   -2.81    6.11
  -4   9  -2   11.04    6.88
  -4   9  -2  -27.44   15.57
  -4   9  -3   20.97    8.79
   4  -9   3   23.58    7.42
  -4   9  -4  207.35   20.93
   4  -9   4  123.41   14.14
   4  -9   5   69.50   11.55
   4  -9   6  311.42   23.85
   4  -9   7   91.69   13.77
   4  -9   8   20.93    8.70
   4  -9   9    7.28    5.99
   4  -9  10   91.94   14.73
   4  -9  11  176.42   19.27
   4  -9  12    5.45    5.37
  -4   9 -12   29.31   10.62
   4  -9  13  113.10   15.76
  -4   9 -13  123.96   16.71
   4  -9  14    5.08    5.26
  -4   9 -14   13.66    8.17
   4  -9  15   39.54    9.28
  -4   9 -15   50.33   10.07
   4  -9  16   15.79    6.52
  -4   9 -16   -3.79    4.88
  -4   8  14   -7.91    5.07
  -4   8  13   46.89    8.61
  -4   8  13   41.80    8.80
  -4   8  12   16.54    6.45
  -4   8  12   16.01    7.08
  -4   8  12   19.67    7.94
  -4   8  11  148.37   15.36
  -4   8  11  125.82   15.63
  -4   8  11  155.16   16.73
  -4   8  10   34.97    9.70
  -4   8  10   46.34   11.42
  -4   8  10   42.66    9.41
  -4   8   9  287.21   24.67
  -4   8   9  298.99   23.81
  -4   8   8    1.93    6.37
  -4   8   8    3.44    6.48
  -4   8   7  237.95   22.26
  -4   8   7  253.36   21.69
  -4   8   6  208.09   21.08
  -4   8   6  198.15   18.93
  -4   8   5  420.77   29.07
  -4   8   5  403.73   25.52
  -4   8   5  387.04   25.06
  -4   8   4   21.48    7.12
  -4   8   3  398.41   26.16
  -4   8   3  409.17   26.07
   4  -8  -2    4.75    8.08
   4  -8  -2   -3.36    8.84
  -4   8   2    9.98    5.65
  -4   8   2   12.67    6.50
   4  -8  -1   99.67   26.21
  -4   8   1  119.92   14.91
  -4   8   1  125.91   15.37
   4  -8  -1  118.15   31.72
  -4   8   0   42.36    9.69
   4  -8   0   46.43   20.30
  -4   8   0   43.86   10.17
  -4   8  -1  502.52   55.88
  -4   8  -1  477.15   29.10
   4  -8   1  594.42   66.24
  -4   8  -1  475.04   29.99
  -4   8  -2    4.97    5.86
   4  -8   2   11.04    4.96
  -4   8  -3    9.11    6.76
  -4   8  -3    0.62    9.36
   4  -8   3    1.31    3.85
   4  -8   3   -1.19    9.26
  -4   8  -4    3.91    5.33
   4  -8   4    6.30   13.86
   4  -8   4    0.79    4.25
   4  -8   5   54.92    9.89
  -4   8  -5   53.06   18.15
   4  -8   6    3.97    5.96
   4  -8   7  260.38   21.38
   4  -8   8  202.61   19.38
   4  -8   9   63.39   11.76
   4  -8  10   36.36    9.77
   4  -8  11    5.51    5.02
   4  -8  12   -3.79    5.59
  -4   8 -12    2.11    7.86
   4  -8  13   29.11    8.97
  -4   8 -13   18.70    8.81
   4  -8  14    6.39    6.21
  -4   8 -14   -4.90    6.06
   4  -8  15    2.68    4.94
  -4   8 -15    0.53    6.21
   4  -8  16    4.24    4.42
  -4   8 -16   14.78    6.56
  -4   7  15   21.33    5.76
  -4   7  14  131.39   14.09
  -4   7  14  107.83   12.13
  -4   7  13   49.36    9.80
  -4   7  13   43.62    9.19
  -4   7  12   -8.44    6.36
  -4   7  12   14.18    7.61
  -4   7  11   15.70    7.27
  -4   7  11   17.00    6.60
  -4   7  10    9.63    4.90
  -4   7  10   12.59    7.28
  -4   7  10    8.15    6.01
  -4   7   9   51.81   10.39
  -4   7   9   37.03    9.30
  -4   7   9   39.15   10.84
  -4   7   8  146.37   16.30
  -4   7   8  161.72   17.97
  -4   7   7   -2.18    5.34
  -4   7   7   -5.17    5.96
  -4   7   6   94.52   12.69
  -4   7   6   77.16   12.84
  -4   7   6   86.62   12.76
  -4   7   5   90.95   12.48
  -4   7   5  113.00   14.66
   4  -7  -5   79.69   26.02
  -4   7   5   90.42   12.70
   4  -7  -4  171.81   36.76
  -4   7   4  108.09   13.59
  -4   7   3    4.22    4.94
  -4   7   3    4.16    5.70
  -4   7   2   54.68   10.55
  -4   7   2   68.45   11.06
   4  -7  -2   65.08   19.54
   4  -7  -2   83.18   21.36
  -4   7   1  101.03   13.40
  -4   7   1   92.81   12.60
   4  -7  -1   85.48   25.69
   4  -7  -1   74.54   21.62
  -4   7   0   48.22    9.35
  -4   7   0   57.58   10.79
   4  -7   0   35.12   17.43
   4  -7   0   34.27   15.83
   4  -7   1   33.11   13.78
   4  -7   1    6.24    4.05
   4  -7   1    8.31   11.63
  -4   7  -1   21.47    8.13
  -4   7  -1   19.45    7.52
  -4   7  -2   12.47    7.75
   4  -7   2    0.48   11.59
   4  -7   2    1.04    3.33
  -4   7  -3   -2.53   10.08
   4  -7   3  -11.15   17.67
   4  -7   3    7.10    5.31
  -4   7  -3   14.50    6.81
   4  -7   4   80.06   11.32
   4  -7   5   -3.19    4.90
   4  -7   6   20.79   17.84
   4  -7   6   14.21    5.92
   4  -7   7  -13.69    6.60
   4  -7   8   51.11   10.95
   4  -7   9  540.66   30.93
   4  -7  10   44.74   11.67
  -4   7 -11   37.42   10.33
   4  -7  11   30.56    8.50
  -4   7 -12   21.74    9.60
   4  -7  12   10.02    7.28
  -4   7 -13    1.52    6.25
   4  -7  13    4.31    6.21
  -4   7 -14   14.66    6.87
   4  -7  14    1.93    5.04
  -4   7 -15   14.54    6.43
   4  -7  15    5.37    4.89
  -4   7 -16   17.26    6.29
   4  -7  16   18.76    6.81
   4  -7  17   89.54   11.89
  -4   7 -17   97.07   11.94
  -4   6  16   17.27    6.96
  -4   6  15  111.00   13.77
  -4   6  14   -5.17    5.35
  -4   6  14    4.99    5.39
  -4   6  13   41.74    9.05
  -4   6  13   39.38    9.67
  -4   6  12   78.74   12.79
  -4   6  12   64.38   11.91
  -4   6  11  123.88   15.18
  -4   6  11  110.12   14.31
  -4   6  10   74.36   12.38
  -4   6  10  102.15   14.00
  -4   6  10   67.91   12.17
  -4   6   9   47.53    9.76
  -4   6   9   55.66   10.48
  -4   6   9   42.65    9.82
  -4   6   8   19.33    6.94
  -4   6   8   21.28    7.36
  -4   6   8   16.14    7.16
  -4   6   7  678.03   33.46
  -4   6   7  712.52   32.60
   4  -6  -7  681.88   71.24
  -4   6   7  675.44   30.36
  -4   6   6    8.26    4.73
  -4   6   6   -2.75    5.00
  -4   6   6   -1.12    4.92
  -4   6   6   -4.42    4.98
   4  -6  -6   11.44   10.19
  -4   6   5  492.38   26.61
  -4   6   5  471.84   26.93
  -4   6   5  510.79   25.88
   4  -6  -5  491.56   57.67
  -4   6   4   31.70    7.38
   4  -6  -4   39.89   15.50
  -4   6   4   30.84    7.32
   4  -6  -3  276.08   41.17
  -4   6   3  287.09   20.06
  -4   6   3  288.62   20.18
   4  -6  -2   24.01   15.09
  -4   6   2   20.66    6.53
  -4   6   2   23.87    6.50
   4  -6  -2   44.86   17.18
   4  -6  -1   71.59   23.28
  -4   6   1   71.14   11.22
  -4   6   1   71.76   10.59
   4  -6  -1   53.16   18.95
   4  -6   0   17.25   11.29
  -4   6   0   33.91    7.57
  -4   6   0   32.90    8.48
   4  -6   0   35.93   13.87
  -4   6  -1  189.89   16.44
   4  -6   1  212.39   32.91
  -4   6  -1  190.39   16.84
   4  -6   1  158.15   32.43
   4  -6   2   -9.06   11.41
  -4   6  -2    6.58    5.23
   4  -6   2   17.41   14.56
   4  -6   3   77.92   24.75
   4  -6   3   43.38    7.97
   4  -6   4   16.82    5.44
   4  -6   5  188.15   16.34
   4  -6   6   25.16    7.62
   4  -6   6    4.84    8.81
   4  -6   7   23.70   14.38
   4  -6   8   20.62    6.02
   4  -6   9  129.77   15.02
   4  -6  10   71.24   11.14
  -4   6 -10   75.13   13.13
   4  -6  11   36.07    9.31
  -4   6 -11   67.82   12.87
   4  -6  12  383.12   27.04
  -4   6 -12  343.00   26.59
   4  -6  13   18.10    7.19
  -4   6 -13    2.19    6.95
   4  -6  14    8.99    6.54
  -4   6 -14    6.67    6.77
   4  -6  15   11.71    7.87
  -4   6 -15    0.86    5.62
  -4   6 -16   -2.09    5.54
   4  -6  16   -6.55    5.82
   4  -6  17    3.97    4.91
  -4   5  17   34.14    8.04
  -4   5  16    7.93    6.49
  -4   5  15   -9.12    5.98
  -4   5  15   10.43    5.51
  -4   5  14   19.82    7.04
  -4   5  14   18.65    8.01
  -4   5  13   24.53    7.49
  -4   5  13   17.78    7.17
  -4   5  12    1.00    5.58
  -4   5  12   -2.17    5.94
  -4   5  11   85.90   12.69
  -4   5  11  105.24   14.63
  -4   5  10  153.05   16.59
  -4   5  10  170.78   17.23
  -4   5   9   45.75    8.81
  -4   5   9   47.48    9.55
  -4   5   9   36.28    8.98
  -4   5   8   -1.23    4.56
  -4   5   8   -0.35    4.50
  -4   5   8   -1.50    4.26
  -4   5   7   14.69    5.97
  -4   5   7    4.06    4.07
  -4   5   7    1.31    4.65
  -4   5   7    9.25    5.56
   4  -5  -7   13.63    9.87
  -4   5   7   19.67    6.41
  -4   5   6   66.40   10.24
  -4   5   6   70.16   10.31
   4  -5  -6   56.39   20.21
  -4   5   6   59.23    8.93
  -4   5   6   68.51    9.91
  -4   5   5   49.51    9.28
  -4   5   5   47.50    9.28
  -4   5   5   35.97    7.36
   4  -5  -5   38.21   17.19
  -4   5   4  387.33   21.30
   4  -5  -4  432.79   49.79
  -4   5   4  386.59   22.29
   4  -5  -3  409.28   47.42
   4  -5  -3  475.02   51.12
   4  -5  -2  912.12   69.22
   4  -5  -2  837.70   64.79
   4  -5  -1  178.33   30.89
   4  -5  -1  126.08   26.33
   4  -5   0   29.51   14.88
   4  -5   0   12.81    9.40
   4  -5   1   40.18   13.80
   4  -5   1   47.83   13.92
   4  -5   2  719.43   63.06
   4  -5   2  634.81   53.13
   4  -5   3   82.22   20.19
  -4   5  -4   51.62    8.70
   4  -5   5   68.47   21.13
  -4   5  -5   78.64   11.34
   4  -5   6   68.45   21.49
  -4   5  -6   62.27   11.13
   4  -5   7  154.40   31.24
  -4   5  -7  143.20   15.24
   4  -5   8    3.04    3.46
  -4   5  -8    5.58    6.60
  -4   5  -9   23.02    8.36
   4  -5   9   20.15    6.70
   4  -5  10   14.98    5.69
  -4   5 -10   10.91    6.28
   4  -5  10   19.69    8.40
  -4   5 -11  220.03   21.12
   4  -5  11  216.20   19.35
  -4   5 -12    7.07    5.84
   4  -5  12    6.33    6.62
  -4   5 -13  121.65   16.05
   4  -5  13  136.17   16.64
  -4   5 -14   15.27    7.87
   4  -5  14   22.27    8.07
   4  -5  15    1.62    4.85
  -4   5 -15   -1.12    7.07
   4  -5  15   -9.61    6.25
   4  -5  16   31.09    7.46
   4  -5  16   17.63    7.30
   4  -5  17   68.30   10.17
  -4   4  18    6.26    4.83
  -4   4  17   93.15   12.83
  -4   4  16   16.18    7.71
  -4   4  15   16.97    6.34
  -4   4  15   18.18    8.32
  -4   4  14   13.68    6.76
  -4   4  14    6.75    6.13
  -4   4  13   64.05   11.46
  -4   4  13   68.52   12.97
  -4   4  12  349.27   24.47
  -4   4  12  344.35   25.09
  -4   4  11  361.85   24.70
  -4   4  11  378.74   26.14
  -4   4  10   56.21   10.38
  -4   4  10   60.39   10.33
   4  -4  -9  570.62   61.67
  -4   4   9  479.17   26.01
  -4   4   9  520.27   27.51
  -4   4   9  478.93   26.21
  -4   4   8  162.31   14.91
   4  -4  -8  120.10   29.02
  -4   4   8  161.19   15.06
  -4   4   8  135.31   13.94
  -4   4   8  149.13   14.30
  -4   4   7  143.29   13.95
   4  -4  -7  114.41   25.94
  -4   4   7  143.38   13.69
  -4   4   7  157.04   14.21
  -4   4   7  164.83   14.15
  -4   4   6    5.09    4.81
   4  -4  -6   -4.84   11.68
  -4   4   6    2.00    4.43
  -4   4   6    6.91    4.32
   4  -4  -5  -12.77   16.01
   4  -4  -4   22.20   14.83
   4  -4  -4   10.55   14.66
   4  -4  -3  781.63   61.20
   4  -4  -3  853.24   64.48
   4  -4  -2   29.20   13.47
   4  -4  -2   27.37   14.79
   4  -4  -1  282.99   36.73
   4  -4  -1  283.24   36.91
   4  -4   0   13.19   12.06
   4  -4   0    0.45    9.63
   4  -4   1  340.46   41.74
   4  -4   1  297.56   36.30
   4  -4   2   19.87   10.92
   4  -4   2   45.03   16.24
   4  -4   3  248.06   32.61
   4  -4   4   37.11   14.29
   4  -4   4   48.57   15.70
  -4   4  -5   -1.29    3.69
   4  -4   5   -3.75   10.16
  -4   4  -6  315.63   21.30
   4  -4   6  320.81   43.81
  -4   4  -7   47.00    9.43
   4  -4   7   52.60   20.61
  -4   4  -8  336.58   23.54
   4  -4   8  390.67   51.55
   4  -4   9  229.33   17.56
  -4   4  -9  192.04   18.75
   4  -4  10   93.18   11.79
   4  -4  10   81.07   11.70
  -4   4 -10   62.68   11.54
   4  -4  11    6.25    4.76
  -4   4 -11    2.43    5.72
   4  -4  12   49.10   10.07
  -4   4 -12   53.29   11.17
   4  -4  13    5.69    5.58
  -4   4 -13   10.34    5.69
  -4   4 -14   74.62   11.49
   4  -4  14   83.27   12.73
   4  -4  15    1.55    6.59
   4  -4  15    0.01    4.58
   4  -4  16   98.22   12.44
   4  -4  16   79.60   11.53
   4  -4  17    6.18    5.05
  -4   3  18  156.81   15.82
  -4   3  17   -2.97    6.06
  -4   3  16  228.89   21.41
  -4   3  16  208.16   18.12
  -4   3  15   11.01    7.68
  -4   3  15   -6.18    6.56
  -4   3  14   39.12    9.97
  -4   3  14   41.79    9.73
  -4   3  13  152.82   18.37
  -4   3  13  169.66   17.31
  -4   3  12   92.14   12.87
  -4   3  12  102.04   14.38
  -4   3  11   52.84    9.92
  -4   3  11   47.31    9.14
  -4   3  10  206.01   17.89
  -4   3  10  235.80   19.26
  -4   3   9   10.22    6.49
  -4   3   9   15.23    6.05
  -4   3   9   17.65    6.39
  -4   3   8   94.86   11.59
  -4   3   8  100.60   11.76
  -4   3   8  115.85   12.75
  -4   3   8   91.13   11.13
   4  -3  -8   83.61   22.01
  -4   3   7   28.55    6.17
   4  -3  -7   54.44   16.81
   4  -3  -7   36.33   15.13
  -4   3   7   37.77    7.10
  -4   3   7   37.25    7.54
   4  -3  -6  456.61   45.98
   4  -3  -6  533.62   54.69
   4  -3  -5  205.95   29.73
   4  -3  -5  188.16   31.62
   4  -3  -4  122.85   24.48
   4  -3  -4   85.95   21.55
   4  -3  -3    8.85   14.53
   4  -3  -3   12.29   11.43
   4  -3  -2  370.37   39.11
   4  -3  -2  367.25   41.25
   4  -3  -1  239.70   32.33
   4  -3  -1  236.19   32.40
   4  -3   0    9.29   10.29
   4  -3   0    4.16   11.64
   4  -3   1  515.26   48.22
   4  -3   1  531.30   48.41
   4  -3   2   14.10    8.88
   4  -3   3    4.31   14.20
   4  -3   3   11.47   12.58
   4  -3   4   -5.36    8.19
   4  -3   4   19.94   13.14
  -4   3  -5  132.13   12.78
   4  -3   5  106.71   23.67
  -4   3  -6  174.04   15.46
   4  -3   6  160.18   28.69
  -4   3  -7   55.30    9.88
   4  -3   7   60.79   20.61
   4  -3   8   63.15    9.82
   4  -3   8   37.31   16.24
  -4   3  -8   44.83    9.48
   4  -3   9  179.64   37.60
   4  -3   9  222.59   17.24
  -4   3  -9  208.66   19.14
  -4   3 -10   93.86   14.24
  -4   3 -11  166.32   17.73
   4  -3  12    5.37    5.92
  -4   3 -12   -6.40    6.22
   4  -3  13   78.71   12.18
  -4   3 -13   79.80   12.28
   4  -3  14   -9.65    5.89
   4  -3  14   -6.57    6.46
   4  -3  15   60.25   10.50
   4  -3  15   45.55    9.88
   4  -3  16    4.82    5.31
   4  -3  17  201.51   16.03
  -4   2  19   -0.75    4.71
  -4   2  18   52.64   10.61
  -4   2  17   -2.75    6.89
  -4   2  16   77.85   13.48
  -4   2  16   71.30   11.49
  -4   2  15  227.27   22.18
  -4   2  15  229.77   20.06
  -4   2  14   -8.66    8.10
  -4   2  14    4.16    6.30
  -4   2  13  427.68   28.93
  -4   2  13  502.99   32.71
  -4   2  13  475.63   28.79
  -4   2  12    5.47    6.17
  -4   2  12   10.51    6.96
  -4   2  12    1.09    5.70
  -4   2  11   70.80   12.18
  -4   2  11   55.96    9.79
   4  -2 -11   89.95   26.71
  -4   2  11   61.56   10.32
  -4   2  10  303.15   21.65
  -4   2  10  325.03   23.45
   4  -2 -10  326.72   45.46
  -4   2  10  318.23   22.02
  -4   2   9  100.44   12.37
  -4   2   9  108.02   12.58
  -4   2   9  105.81   13.07
   4  -2  -9   68.32   20.61
  -4   2   9   97.38   11.81
  -4   2   8  309.52   20.31
  -4   2   8  307.14   20.17
  -4   2   8  324.91   19.85
  -4   2   8  350.52   20.62
   4  -2  -8  347.52   44.80
   4  -2  -7  989.71   63.96
   4  -2  -7 1046.17   73.77
   4  -2  -6 1135.30   66.74
   4  -2  -6 1243.26   78.84
   4  -2  -5 1645.24   78.34
   4  -2  -5 1706.33   89.61
   4  -2  -4    7.81    9.96
   4  -2  -4   -6.97    7.78
   4  -2  -3  692.02   49.90
   4  -2  -3  758.12   58.14
   4  -2  -2  361.02   36.97
   4  -2  -2  379.20   40.32
   4  -2  -1    5.16    9.62
   4  -2  -1    6.78    8.62
   4  -2   0  206.21   30.97
   4  -2   1  195.94   30.54
   4  -2   2  124.61   19.88
   4  -2   2  151.59   27.48
   4  -2   3    2.69    7.58
   4  -2   3    3.16    8.13
   4  -2   4  358.26   38.26
   4  -2   4  350.03   41.03
  -4   2  -5  395.93   22.11
   4  -2   5  410.08   44.42
   4  -2   6  136.54   12.99
  -4   2  -6  115.13   12.91
   4  -2   6   91.90   22.63
   4  -2   7  364.01   21.38
  -4   2  -7  327.15   22.13
   4  -2   7  395.04   48.66
   4  -2   8  255.82   18.48
  -4   2  -8  231.33   19.36
   4  -2   8  250.23   40.12
   4  -2   9   65.27   16.62
  -4   2  -9   82.36   11.89
  -4   2 -10   63.59   10.84
  -4   2 -11   19.80    7.54
  -4   2 -12  786.10   36.07
   4  -2  13   69.76   13.01
   4  -2  14  206.45   20.19
   4  -2  15   80.39   12.36
   4  -2  16    6.24    5.23
  -4   1  19   25.95    7.46
  -4   1  18   19.83    7.87
  -4   1  17    1.06    5.16
  -4   1  17   -3.62    6.99
  -4   1  16   26.42    9.88
  -4   1  16    5.65    4.83
  -4   1  16   17.81    9.67
  -4   1  15   45.57   12.30
  -4   1  15   49.25    9.83
  -4   1  15   31.57   11.01
  -4   1  14  318.48   27.00
  -4   1  14  289.35   22.32
  -4   1  14  277.29   23.73
  -4   1  13   91.53   14.79
  -4   1  13  119.41   14.83
  -4   1  13   97.67   15.20
  -4   1  12  151.58   18.04
  -4   1  12  175.46   17.55
  -4   1  12  163.16   17.09
  -4   1  11   80.83   11.90
   4  -1 -11   59.43   20.60
  -4   1  11  117.10   13.95
  -4   1  11   89.88   12.67
  -4   1  10    6.93    5.26
  -4   1  10   -0.50    5.55
  -4   1  10    8.21    5.55
  -4   1   9   44.43    9.11
  -4   1   9   58.83    9.91
  -4   1   9   49.43    8.65
  -4   1   9   62.29    9.63
   4  -1  -9   50.23   17.74
  -4   1   8   10.60    4.95
  -4   1   8   20.82    6.08
  -4   1   8   27.43    6.94
   4  -1  -8    5.09    9.15
   4  -1  -7   47.87   17.11
  -4   1   6   29.56   11.11
   4  -1  -6   42.45   17.33
   4  -1  -5   61.39   14.53
   4  -1  -5   39.67   16.59
   4  -1  -4    4.67    6.74
   4  -1  -4   -0.61   11.03
   4  -1  -3   19.98   11.10
   4  -1  -3   11.93    9.85
   4  -1  -2   47.73   13.12
   4  -1  -2   52.71   16.28
   4  -1  -1  190.12   29.69
   4  -1   0  305.24   37.86
   4  -1   1  364.18   40.57
   4  -1   1  414.46   34.38
  -4   1  -1  389.86   34.24
   4  -1   2   -5.01   11.74
   4  -1   2   -0.83    6.32
  -4   1  -2    5.98    9.64
   4  -1   3  331.70   34.26
   4  -1   3  314.79   40.31
   4  -1   4  191.92   28.39
   4  -1   5  602.67   52.21
  -4   1  -5  595.50   27.23
   4  -1   5  671.80   27.34
  -4   1  -6  141.80   14.26
   4  -1   6  175.75   14.77
   4  -1   7  209.94   35.53
  -4   1  -7  206.07   17.45
   4  -1   7  200.00   16.15
  -4   1  -8   61.61   10.31
   4  -1   8   55.69    8.93
  -4   1  -9    0.77    4.63
   4  -1   9   -0.08    3.97
  -4   1 -10   38.25    9.59
  -4   1 -11    6.18    5.56
   4  -1  12   21.75    9.91
   4  -1  13  161.76   18.64
   4  -1  14    6.84    8.10
   4  -1  15  229.54   19.62
   4  -1  16   22.18    7.26
  -4   0  19  218.80   19.02
  -4   0  18   15.48    8.88
  -4   0  18   19.96    9.33
  -4   0  17  120.22   16.97
  -4   0  17  103.73   13.86
  -4   0  17  126.41   17.86
  -4   0  16   53.83   12.08
  -4   0  16   81.92   12.73
  -4   0  16   86.22   15.50
  -4   0  15   18.88    8.77
  -4   0  15   14.36    6.49
  -4   0  15   13.93    8.95
  -4   0  14   72.65   13.57
  -4   0  14   73.60   12.43
  -4   0  14   91.57   14.95
  -4   0  13   33.78   10.07
  -4   0  13   29.90   10.21
  -4   0  13   33.49    9.02
  -4   0  13   34.03    9.79
  -4   0  12    5.27    6.48
  -4   0  12    9.21    5.94
  -4   0  12    7.97    5.98
  -4   0  11   21.66    7.67
  -4   0  11   22.16    7.47
  -4   0  11   25.38    7.25
  -4   0  11   17.05    6.23
  -4   0  10   23.47    7.07
  -4   0  10   26.58    8.06
   4   0 -10   21.80   13.62
  -4   0  10   23.74    7.28
  -4   0  10   21.02    6.71
  -4   0   9  153.25   15.68
  -4   0   9  153.49   14.51
  -4   0   9  137.44   13.54
   4   0  -9  157.95   28.53
  -4   0   8   11.59    5.85
   4   0  -8   25.07   14.03
  -4   0   8    8.27    5.08
  -4   0   8   10.74    5.82
   4   0  -7  265.65   35.38
  -4   0   7  299.20   31.91
  -4   0   6  171.94   25.22
   4   0  -6  154.74   27.20
   4   0  -5  245.23   33.25
  -4   0   5  264.87   30.05
   4   0  -4    1.32   11.45
   4   0  -3  628.14   52.58
   4   0  -2    5.92   10.11
   4   0  -1  482.44   46.32
   4   0   0   64.99   16.22
  -4   0   0   45.26   11.65
   4   0   1  821.03   62.43
  -4   0  -1  794.29   52.80
   4   0   2 1144.69   75.73
  -4   0  -2 1030.72   64.32
  -4   0  -3  193.93   30.58
  -4   0  -4  196.39   32.22
   4   0   4  247.82   16.72
  -4   0  -5    4.42    4.18
   4   0   5   -1.77    3.74
  -4   0  -5   -2.51   10.25
  -4   0  -6  307.03   44.56
  -4   0  -6  302.29   20.23
   4   0   6  338.46   20.87
  -4   0  -7    6.36    4.30
   4   0   7    6.17    5.01
   4   0   8  125.27   13.77
  -4   0  -8  107.47   13.30
   4   0   9    5.33    5.07
  -4   0  -9    1.39    4.35
   4   0  10  203.21   19.83
   4   0  11   20.46    7.94
   4   0  12    9.11    7.40
   4   0  13    3.22    6.73
   4   0  14  100.45   14.82
   4   0  15   87.77   12.46
   4   0  16    6.01    4.87
  -4  -1  19   29.33    8.71
  -4  -1  19   32.43    9.80
  -4  -1  18  115.54   15.98
  -4  -1  18  102.40   15.12
  -4  -1  17   -1.55    6.31
  -4  -1  17  -11.37    6.82
  -4  -1  16   72.99   12.75
  -4  -1  16   71.49   12.90
  -4  -1  16   84.36   12.65
  -4  -1  15   72.46   13.80
  -4  -1  15   59.61   13.15
  -4  -1  15   41.46   11.06
  -4  -1  15   47.56    9.64
  -4  -1  14    4.36    6.69
  -4  -1  14   -6.41    7.20
  -4  -1  14    0.46    6.21
  -4  -1  14   -6.42    6.83
  -4  -1  13    6.63    6.75
  -4  -1  13   -8.50    7.57
  -4  -1  13   -4.69    6.09
  -4  -1  13    1.85    5.15
  -4  -1  12    7.69    6.91
  -4  -1  12    2.89    7.17
  -4  -1  12    5.19    5.02
  -4  -1  12    5.42    5.61
  -4  -1  11  140.57   16.41
  -4  -1  11  138.35   15.46
  -4  -1  11  134.76   14.73
  -4  -1  11  130.59   14.50
  -4  -1  10   46.04    8.89
  -4  -1  10   43.80    9.55
  -4  -1  10   46.24    8.71
  -4  -1  10   43.57    7.41
  -4  -1   9   -1.84    3.82
  -4  -1   9   -9.24    6.09
   4   1  -9   11.42    9.88
  -4  -1   9    7.77    5.20
  -4  -1   9    2.48    3.48
  -4  -1   8    0.34    5.01
   4   1  -8  -12.53   14.57
  -4  -1   8   -6.21   10.32
  -4  -1   8   -4.60    4.37
   4   1  -7   52.74   19.69
  -4  -1   7   20.65   10.96
   4   1  -6 1481.91   81.44
  -4  -1   6 1627.92   78.23
   4   1  -5 1021.09   67.13
  -4  -1   5 1141.55   64.60
   4   1  -4  147.69   26.11
  -4  -1   4  163.63   25.91
   4   1  -3  146.29   27.24
   4   1  -2   18.03   10.61
   4   1  -1  997.47   69.37
  -4  -1   1  932.68   54.08
   4   1   0  246.16   35.48
  -4  -1   0  267.80   31.41
  -4  -1  -1 1673.23   83.79
  -4  -1  -2    3.17    9.59
  -4  -1  -3   18.52    9.41
   4   1   3   49.95    7.68
  -4  -1  -4    1.41    8.56
   4   1   4    0.47    3.90
  -4  -1  -4    0.15    3.47
  -4  -1  -5   -1.37   13.84
   4   1   5   10.16    5.41
  -4  -1  -5   14.77    5.81
  -4  -1  -6   55.49   23.24
   4   1   6   38.90    7.30
  -4  -1  -6   18.85    6.43
  -4  -1  -7   18.54   14.14
  -4  -1  -7   20.32    6.68
   4   1   7   18.47    5.74
   4   1   8    9.40    6.29
   4   1   9    8.15    6.72
   4   1   9    7.61    5.56
   4   1  10   43.16   10.32
   4   1  11   27.52    9.80
   4   1  12   -2.02    7.06
   4   1  13   -0.12    7.01
   4   1  14   30.56    9.01
   4   1  15  101.66   13.40
  -4  -2  20    9.04    7.22
  -4  -2  19    2.43    5.78
  -4  -2  18    1.15    4.31
  -4  -2  18    6.66    6.03
  -4  -2  17    7.15    5.97
  -4  -2  17    3.33    7.08
  -4  -2  17   -0.92    7.04
  -4  -2  17    6.28    9.05
  -4  -2  16   19.79    7.79
  -4  -2  16   25.90    9.80
  -4  -2  16   21.28   10.16
  -4  -2  16   46.93   13.03
  -4  -2  15  202.54   19.40
  -4  -2  15  158.78   18.48
  -4  -2  15  198.29   22.10
  -4  -2  15  177.22   19.84
  -4  -2  14  192.36   18.61
  -4  -2  14  182.63   19.17
  -4  -2  14  190.94   21.30
  -4  -2  14  188.90   19.79
  -4  -2  13  204.07   19.20
  -4  -2  13  180.32   18.73
  -4  -2  13  193.87   21.08
  -4  -2  13  173.72   18.84
  -4  -2  12   58.74   10.55
  -4  -2  12   67.54   12.87
  -4  -2  12   47.77   10.31
  -4  -2  11   59.21   10.70
  -4  -2  11   46.32   10.48
  -4  -2  11   54.80   10.17
  -4  -2  11   42.03    7.46
  -4  -2  10    9.73    5.44
  -4  -2  10   15.95    7.04
  -4  -2  10    9.39    6.41
  -4  -2  10    5.96    3.50
  -4  -2   9   27.72    7.65
  -4  -2   9   39.53   14.92
  -4  -2   9   25.06    7.54
  -4  -2   9   35.68    8.43
  -4  -2   9   32.65    6.91
  -4  -2   8    4.47    3.66
  -4  -2   8   14.04    5.95
   4   2  -8   23.49   10.06
  -4  -2   8    4.72    4.37
  -4  -2   8    3.61    7.37
   4   2  -7  281.74   36.42
  -4  -2   7  295.87   35.77
   4   2  -6  462.78   46.23
  -4  -2   6  428.83   43.16
   4   2  -5   13.55    8.19
  -4  -2   5   10.85   10.80
   4   2  -4 1033.64   68.96
  -4  -2   4 1064.02   65.73
   4   2  -3  558.70   51.36
  -4  -2   3  642.19   52.31
   4   2  -2  287.58   38.14
   4   2  -1  595.75   54.88
  -4  -2   0    1.02    7.48
  -4  -2  -1  112.29   25.68
  -4  -2  -2    0.71    8.82
   4   2   2   26.15    6.71
  -4  -2  -3   24.27   14.68
   4   2   3    6.42    3.96
   4   2   4  227.81   17.31
  -4  -2  -4  216.63   38.46
  -4  -2  -5   13.10   14.52
   4   2   5    1.65    4.67
   4   2   6   -3.20    5.76
   4   2   6    9.25    6.16
   4   2   7    6.02    5.66
   4   2   7   -3.36    5.85
   4   2   8  260.74   20.76
   4   2   8  280.79   22.40
   4   2   9  199.02   18.38
   4   2   9  234.29   21.49
   4   2  10   18.45    7.50
   4   2  11    6.22    8.30
   4   2  12   12.40    7.08
   4   2  13   46.27   10.85
   4   2  14   10.65    6.17
   4   2  15   61.19    9.56
  -4  -3  20   16.04    7.68
  -4  -3  19   23.65    7.54
  -4  -3  18   -2.55    6.39
  -4  -3  18   12.47    6.01
  -4  -3  18   13.97    8.69
  -4  -3  17    9.85    6.97
  -4  -3  17    1.69    5.28
  -4  -3  17    2.83    9.06
  -4  -3  16   -5.11    7.45
  -4  -3  16   10.74    7.28
  -4  -3  16   11.45    8.88
  -4  -3  15  145.39   17.84
  -4  -3  15  159.10   17.40
  -4  -3  15  175.30   21.46
  -4  -3  14    9.29    6.54
  -4  -3  14   17.45    8.12
  -4  -3  14    3.90    6.61
  -4  -3  13  494.78   29.04
  -4  -3  13  520.26   33.57
  -4  -3  12   94.63   11.35
  -4  -3  12   89.68   12.84
  -4  -3  12  106.73   15.35
  -4  -3  11   75.95   10.01
  -4  -3  11   81.45   13.17
  -4  -3  11   75.07   11.10
  -4  -3  10   -1.66    8.36
  -4  -3  10   11.08    6.50
  -4  -3  10    3.48    3.80
  -4  -3  10    0.21    4.47
  -4  -3   9  138.30   26.62
  -4  -3   9  112.07   11.48
  -4  -3   9  104.62   12.08
  -4  -3   9  107.97   12.98
  -4  -3   8   63.60   19.23
  -4  -3   8   57.39    9.80
  -4  -3   8   45.02    8.32
  -4  -3   8   39.69    7.39
  -4  -3   7   24.58    6.44
  -4  -3   7   30.29    6.91
  -4  -3   7   21.26    5.78
  -4  -3   6  245.75   15.91
   4   3  -6  218.75   32.16
  -4  -3   6  245.22   35.23
   4   3  -5   97.10   23.88
  -4  -3   5  105.51   21.61
   4   3  -4  601.28   55.15
  -4  -3   4  670.69   56.09
   4   3  -3   40.14   17.07
  -4  -3   3   11.41   12.72
  -4  -3   2  127.27   24.33
  -4  -3   1  992.93   67.23
   4   3   0   -0.05    3.63
  -4  -3   0   13.21   13.24
   4   3   1   69.07    9.66
  -4  -3  -1   75.17   20.91
   4   3   2  146.51   14.03
  -4  -3  -2  127.83   28.19
   4   3   3   13.22    5.46
   4   3   3   11.04    4.79
  -4  -3  -3   24.63   16.81
   4   3   4    5.10    5.70
  -4  -3  -4   13.90   15.00
   4   3   4   10.02    4.70
  -4  -3  -5  367.08   54.51
   4   3   5  351.68   23.60
   4   3   5  375.30   23.65
   4   3   6   74.14   11.97
   4   3   6   72.76   11.27
   4   3   7    5.64    5.08
   4   3   7   10.27    6.04
   4   3   8    5.29    5.96
   4   3   8    9.32    6.99
   4   3   9  354.66   26.08
   4   3   9  337.85   24.29
   4   3  10    5.44    7.48
   4   3  11    9.97    7.53
   4   3  12   94.52   14.33
   4   3  13   12.41    6.59
   4   3  14   65.02   10.09
  -4  -4  20   95.41   12.54
  -4  -4  19   -0.44    6.60
  -4  -4  19   -9.46    6.43
  -4  -4  18   -4.58    7.49
  -4  -4  18    3.51    5.95
  -4  -4  18    0.10    5.49
  -4  -4  17    8.54    7.62
  -4  -4  17   -1.86    6.04
  -4  -4  17   -1.44    6.45
  -4  -4  16   37.84   12.46
  -4  -4  16   20.00    6.99
  -4  -4  16   25.73    7.47
  -4  -4  15  207.01   23.06
  -4  -4  15  192.44   19.39
  -4  -4  14  182.49   21.41
  -4  -4  14  190.01   18.96
  -4  -4  13    7.23    8.09
  -4  -4  13    3.50    4.34
  -4  -4  13    7.83    5.91
  -4  -4  12   12.11    7.73
  -4  -4  12   13.33    5.53
  -4  -4  12   27.12    9.63
  -4  -4  11  200.00   18.45
  -4  -4  11  202.50   16.61
  -4  -4  11  218.53   20.70
  -4  -4  10  649.71   31.34
  -4  -4  10  635.07   32.71
  -4  -4  10  717.32   29.96
  -4  -4  10  656.41   61.23
  -4  -4   9   14.19    5.07
  -4  -4   9    6.26    5.95
  -4  -4   9    5.44    6.08
  -4  -4   9    0.90    4.18
  -4  -4   9    0.61    6.62
  -4  -4   8   27.02    5.61
  -4  -4   8   38.92   14.29
  -4  -4   8   25.22    6.54
  -4  -4   8   18.15    6.50
  -4  -4   8   16.38    6.20
  -4  -4   7  160.11   14.10
  -4  -4   7  167.97   14.75
  -4  -4   6    8.12    4.48
  -4  -4   6   10.12    5.11
  -4  -4   6   13.93   12.62
  -4  -4   6    9.27    5.72
  -4  -4   5   60.65   18.88
  -4  -4   5   73.81   10.27
  -4  -4   5   59.54    8.81
  -4  -4   4   -0.87    4.35
  -4  -4   4    8.13    3.65
  -4  -4   3   13.96   11.58
  -4  -4   3   12.00    6.00
  -4  -4   3    7.23    4.09
  -4  -4   2    0.19    7.94
   4   4  -2    0.59    4.35
  -4  -4   2    9.66    4.67
  -4  -4   1  142.67   13.38
  -4  -4   1  174.30   30.24
   4   4  -1  137.50   13.22
  -4  -4   0   64.01   18.52
   4   4   0   76.26   10.64
  -4  -4  -1  133.72   25.14
   4   4   1  142.95   14.26
  -4  -4  -2   18.47   10.88
   4   4   2   16.33    6.82
   4   4   3   20.85    7.63
  -4  -4  -3   14.29   12.92
   4   4   4   -1.30    4.26
   4   4   4   11.57    7.81
   4   4   5   19.02    5.83
   4   4   5   27.75    8.37
   4   4   6  862.07   37.73
   4   4   6  826.08   38.93
   4   4   7  776.29   36.99
   4   4   7  724.37   36.44
   4   4   8  440.63   28.69
   4   4   8  434.67   28.31
   4   4   9  224.30   21.04
   4   4   9  223.65   20.18
   4   4  10   35.55   10.52
   4   4  11  132.76   16.19
   4   4  12   -1.71    5.34
   4   4  13    6.57    6.11
  -4  -5  19   11.10    6.26
  -4  -5  18   10.41    6.65
  -4  -5  18   12.48    8.87
  -4  -5  17    9.36    5.48
  -4  -5  17   14.34    7.89
  -4  -5  16   61.22   11.39
  -4  -5  16   72.98   13.80
  -4  -5  15  263.18   22.86
  -4  -5  15  257.83   25.03
  -4  -5  14    0.85    6.10
  -4  -5  14   -2.62    4.47
  -4  -5  14   -3.20    7.79
  -4  -5  13  495.54   29.87
  -4  -5  13  436.14   25.05
  -4  -5  13  476.63   31.83
  -4  -5  12  152.33   17.12
  -4  -5  12  129.88   14.42
  -4  -5  12  128.66   16.98
  -4  -5  11    1.84    5.67
  -4  -5  11    0.66    6.80
  -4  -5  11    1.05    4.50
  -4  -5  10   48.01    7.79
  -4  -5  10   53.94    9.51
  -4  -5  10   39.22    8.34
  -4  -5  10   31.84   15.67
  -4  -5  10   54.78   10.85
  -4  -5   9  629.47   26.47
  -4  -5   9  654.82   29.54
  -4  -5   9  575.72   29.86
  -4  -5   9  661.64   31.66
  -4  -5   8    5.02    4.12
  -4  -5   8    1.62    4.41
  -4  -5   8    3.85    5.69
  -4  -5   8   16.76   15.42
  -4  -5   7  349.48   19.64
  -4  -5   7  343.24   45.09
  -4  -5   7  356.79   21.98
  -4  -5   7  322.34   20.07
  -4  -5   6    9.74    6.39
  -4  -5   6   10.54    7.73
  -4  -5   6   -0.46    3.66
  -4  -5   6    3.90    3.56
  -4  -5   5   60.79    9.77
  -4  -5   5   75.27    9.57
  -4  -5   5   75.46   10.51
  -4  -5   5   58.13   20.83
   4   5  -4   15.47    5.79
  -4  -5   4   18.86    6.88
  -4  -5   4   17.09    5.59
   4   5  -3    3.92    4.44
  -4  -5   3    2.68    4.90
  -4  -5   3    0.88    3.29
   4   5  -2   13.54    5.84
  -4  -5   2    6.28    5.12
  -4  -5   2   16.85   13.07
  -4  -5   2    8.83    3.84
  -4  -5   1   93.58   24.25
  -4  -5   1   70.53   11.01
   4   5  -1   87.54   12.11
  -4  -5   0   20.15   12.92
  -4  -5   0   17.23    6.83
   4   5   0    5.42    5.21
  -4  -5  -1  238.50   37.10
   4   5   1  269.66   21.71
  -4  -5  -1  299.57   20.03
  -4  -5  -2  103.81   12.18
   4   5   2  107.49   14.15
   4   5   3  232.08   20.33
   4   5   4  256.38   19.61
   4   5   4  275.64   22.93
   4   5   5   -2.78    6.10
   4   5   5   -1.18    7.65
   4   5   6    3.06    5.21
   4   5   6    3.23    7.43
   4   5   7    6.76    5.53
   4   5   7    7.73    7.50
   4   5   8  101.58   14.21
   4   5   8   89.20   13.09
   4   5   9   25.87    8.08
   4   5   9   24.31    7.09
   4   5  10   91.82   13.76
   4   5  11  129.95   14.94
   4   5  12    0.76    4.38
  -4  -6  20   32.87    8.92
  -4  -6  19   -1.73    6.02
  -4  -6  18    6.16    6.95
  -4  -6  17   -5.70    7.19
  -4  -6  16   89.27   13.62
  -4  -6  16   87.59   14.60
  -4  -6  15   14.60    6.50
  -4  -6  15   27.83    9.95
  -4  -6  15    4.60    6.86
  -4  -6  14   -0.75    4.50
  -4  -6  14    6.00    7.29
  -4  -6  14    3.21    7.35
  -4  -6  13   18.21    6.70
  -4  -6  13   20.09    8.67
  -4  -6  13    8.61    8.02
  -4  -6  12  538.48   28.82
  -4  -6  12  576.97   32.31
  -4  -6  12  486.28   31.30
  -4  -6  11   81.04   13.78
  -4  -6  11   82.29   13.36
  -4  -6  11   97.22   11.38
  -4  -6  11   84.03   12.50
  -4  -6  10  197.49   16.01
  -4  -6  10  231.49   18.95
  -4  -6  10  221.94   19.67
  -4  -6   9   56.70    9.20
  -4  -6   9   71.49   11.06
  -4  -6   9   74.58   12.33
  -4  -6   8   74.58   10.22
  -4  -6   8   84.18   11.77
  -4  -6   8   79.56   12.36
  -4  -6   7   96.13   11.97
  -4  -6   7   87.05   10.99
  -4  -6   7  125.60   29.19
  -4  -6   6  148.34   14.29
  -4  -6   6  131.85   13.09
  -4  -6   6  115.84   28.46
  -4  -6   5  145.45   30.96
  -4  -6   5  121.77   12.73
  -4  -6   4  341.62   23.25
  -4  -6   4  376.79   47.92
  -4  -6   4  331.85   20.17
   4   6  -4  338.91   22.27
   4   6  -3   -4.30    4.67
  -4  -6   3    4.13    4.67
  -4  -6   3    1.28    9.60
  -4  -6   3   -5.50    5.12
  -4  -6   2  105.32   12.37
  -4  -6   2  136.88   28.70
  -4  -6   2  108.28   11.34
   4   6  -2  123.30   14.91
  -4  -6   1  111.71   26.63
  -4  -6   1   97.88   12.62
   4   6  -1   46.88    9.48
  -4  -6   0   17.24   11.81
   4   6   0   -5.06    7.33
  -4  -6   0    9.51    5.56
   4   6   1    4.37    5.39
   4   6   2  104.80   15.07
   4   6   3   42.02   10.40
   4   6   4  281.42   24.18
   4   6   5  266.32   21.21
   4   6   5  320.63   25.85
   4   6   6    6.72    5.89
   4   6   6   -1.40    6.33
   4   6   7   81.75   13.35
   4   6   7   76.34   13.73
   4   6   8  268.23   21.81
   4   6   8  263.90   22.38
   4   6   9    0.49    6.04
   4   6   9    6.30    6.60
   4   6  10   15.38    6.98
   4   6  11   55.79    8.69
  -4  -7  19   81.27   13.09
  -4  -7  18    5.16    6.24
  -4  -7  17    9.06    7.17
  -4  -7  16    4.13    3.93
  -4  -7  16    3.45    5.92
  -4  -7  15   29.15    7.52
  -4  -7  15   43.69   11.06
  -4  -7  14    8.84    5.43
  -4  -7  14    7.79    5.67
  -4  -7  13   71.00   11.76
  -4  -7  13   79.03   14.04
  -4  -7  12    3.65    5.94
  -4  -7  12    2.93    3.97
  -4  -7  12    7.76    5.49
  -4  -7  11  110.28   12.58
  -4  -7  11  146.59   16.44
  -4  -7  10   88.34   11.61
  -4  -7  10  101.38   13.36
  -4  -7   9  323.52   21.84
  -4  -7   9  330.48   23.36
  -4  -7   8  241.33   19.35
  -4  -7   8  257.32   20.12
  -4  -7   7    3.44    5.19
  -4  -7   7   -2.61    5.41
  -4  -7   6   -3.82    4.71
  -4  -7   6    2.80    4.22
  -4  -7   5  105.05   13.34
   4   7  -5  114.11   13.78
  -4  -7   5  128.80   13.76
  -4  -7   4    9.43    5.77
  -4  -7   4   21.30    5.95
   4   7  -4   11.69    6.11
  -4  -7   3  209.00   17.25
  -4  -7   3  210.72   16.67
   4   7  -3  180.41   18.49
  -4  -7   2   26.84    7.96
   4   7  -2   32.52    8.77
  -4  -7   1  171.87   16.11
   4   7  -1  181.96   19.28
   4   7   0   -0.70    7.54
   4   7   1   66.79   13.25
   4   7   2   28.91    9.55
   4   7   3   15.25    8.09
   4   7   4   25.82    9.79
   4   7   5   37.20   10.96
   4   7   6   30.99    8.92
   4   7   7   10.06    5.63
   4   7   7    9.71    5.79
   4   7   8   10.23    6.30
   4   7   8   14.84    6.94
   4   7   9   60.93   10.07
  -4  -8  19   -2.47    4.43
  -4  -8  18   45.54    9.87
  -4  -8  17    0.19    6.08
  -4  -8  16   10.25    5.37
  -4  -8  16    2.09    6.09
  -4  -8  15   48.28    9.85
  -4  -8  15   43.15    9.98
  -4  -8  14   28.29    8.08
  -4  -8  14    9.52    6.88
  -4  -8  13    8.03    5.26
  -4  -8  13   11.43    6.54
  -4  -8  13    9.74    6.20
  -4  -8  12    3.23    5.28
  -4  -8  12   -5.90    7.14
  -4  -8  11    6.20    6.49
  -4  -8  10   99.23   13.08
  -4  -8  10  126.96   15.72
  -4  -8   9  233.46   19.64
  -4  -8   9  256.35   20.97
  -4  -8   8  119.03   14.37
  -4  -8   8   98.54   14.03
  -4  -8   7   59.15   10.46
  -4  -8   7   78.02   11.99
  -4  -8   6   21.34    7.98
  -4  -8   6    1.45    4.33
   4   8  -5   75.12   12.37
  -4  -8   5   73.00   11.73
  -4  -8   5   75.61   11.13
   4   8  -4   -0.90    5.13
  -4  -8   4    9.89    6.75
  -4  -8   4    1.27    4.79
  -4  -8   3  186.36   17.03
   4   8  -3  171.85   18.80
  -4  -8   2   -1.72    4.78
   4   8  -2   10.75    8.55
  -4  -8   1  119.45   13.46
   4   8  -1  137.42   18.05
  -4  -8   0   -3.57    4.81
   4   8   0    8.40    6.84
  -4  -8  -1  110.23   12.27
   4   8   1   97.98   16.37
   4   8   2   99.21   16.03
   4   8   3   24.29    9.05
   4   8   4   -0.79    7.41
   4   8   5    2.32    7.73
   4   8   6    6.00    6.31
   4   8   7    6.26    5.81
   4   8   8   30.76    7.64
  -4  -9  17  134.50   15.07
  -4  -9  17  148.91   13.65
  -4  -9  16  202.37   18.97
  -4  -9  16  231.85   17.92
  -4  -9  15   30.79    8.90
  -4  -9  15   19.87    6.76
  -4  -9  14   53.93    9.44
  -4  -9  14   55.21   10.33
  -4  -9  13   93.71   12.93
  -4  -9  13   97.02   13.27
  -4  -9  12   35.46    8.83
  -4  -9  12   55.89   11.00
  -4  -9  11  255.96   21.38
  -4  -9  11  260.49   21.45
  -4  -9  10   14.83    7.19
  -4  -9   9  122.85   15.45
  -4  -9   9  131.61   15.55
  -4  -9   8   39.49    9.24
  -4  -9   8   47.70   10.08
  -4  -9   7  125.81   15.06
  -4  -9   7  122.59   15.06
  -4  -9   6  106.74   14.11
  -4  -9   6   98.02   12.80
  -4  -9   5   61.04   10.81
   4   9  -5   46.12   10.37
  -4  -9   5   46.49    8.68
  -4  -9   4   18.48    7.03
   4   9  -4    4.67    5.54
  -4  -9   3   14.29    7.21
   4   9  -3    7.21    5.77
  -4  -9   2    8.38    6.41
   4   9  -2   -4.60    6.99
  -4  -9   1    2.00    3.76
   4   9  -1    7.25    7.26
   4   9   0   -6.73    7.90
  -4  -9   0   -6.92    4.22
   4   9   1   44.57   11.43
   4   9   2   -4.50    8.94
   4   9   3   81.50   14.91
   4   9   4    6.21    7.48
   4   9   5   23.14    7.47
   4   9   6    9.27    6.14
  -4 -10  16   67.32    9.53
  -4 -10  15   26.70    7.91
  -4 -10  15   39.98    8.01
  -4 -10  14  175.76   17.00
  -4 -10  14  170.53   15.74
  -4 -10  13   36.63    8.66
  -4 -10  13   50.54    9.35
  -4 -10  12  195.09   17.81
  -4 -10  12  230.35   19.16
  -4 -10  11    6.70    6.42
  -4 -10  11   12.65    6.40
  -4 -10  10   28.14    9.31
  -4 -10  10   15.24    7.59
  -4 -10   9   83.93   12.63
  -4 -10   9  102.76   14.06
  -4 -10   8   37.95    8.30
  -4 -10   7   35.29    8.94
  -4 -10   7   32.29    7.82
  -4 -10   6   55.63   10.91
  -4 -10   6   36.03    7.53
  -4 -10   5  124.95   14.38
   4  10  -5  119.81   15.74
  -4 -10   4   23.51    7.15
   4  10  -4   24.72    8.01
  -4 -10   3   20.09    6.40
   4  10  -3   26.79    9.59
  -4 -10   2   12.17    4.86
   4  10  -2   15.32   11.23
  -4 -10   1   -9.02    5.26
   4  10  -1   10.00    6.65
   4  10   0    9.38    7.31
   4  10   1   50.34   10.40
   4  10   2   36.60   11.01
   4  10   3  162.09   17.61
   4  10   4    4.03    5.13
  -4 -11  14    7.32    5.05
  -4 -11  14    2.55    3.61
  -4 -11  13  102.94   12.87
  -4 -11  13  108.11   12.78
  -4 -11  12    1.31    5.19
  -4 -11  12    2.61    4.25
  -4 -11  11  166.95   15.97
  -4 -11  11  151.93   15.52
  -4 -11  10    6.66    6.74
  -4 -11  10    2.27    4.71
  -4 -11   9  185.90   16.88
  -4 -11   9  226.05   18.88
  -4 -11   8   11.15    5.23
  -4 -11   8   11.08    5.83
  -4 -11   7   90.98   10.97
  -4 -11   7   97.03   13.51
  -4 -11   6    3.31    5.33
   4  11  -5   39.46    9.24
  -4 -11   5   45.54    9.07
   4  11  -4   84.62   13.79
   4  11  -3   -0.80    6.00
  -4 -11   3    3.77    4.19
   4  11  -2   44.04   10.53
   4  11  -1    5.14    6.44
   4  11   0   72.39   13.03
   4  11   1   -6.58    6.32
   4  11   2   -1.49    4.95
  -4 -12  13    9.17    4.79
  -4 -12  12   23.27    6.69
  -4 -12  11   50.36    9.00
  -4 -12  10   84.29   11.19
  -4 -12   9   98.32   12.06
  -4 -12   8   42.16    8.59
  -4 -12   7   28.08    7.19
  -4 -12   6   17.84    6.67
  -4 -12   5   26.30    6.77
   4  12  -5   20.21    7.00
  -4 -12   4    9.07    4.59
   4  12  -4   11.90    6.77
   4  12  -3    7.47    5.14
   4  12  -2   38.94    8.64
   4  12  -1  126.12   14.35
  -5  14  -1    2.78    4.00
  -5  14  -2   60.74   10.24
  -5  14  -3   -1.47    4.33
  -5  14  -4   -8.46    5.86
  -5  14  -5   -4.79    5.18
  -5  14  -6    8.70    6.20
  -5  14  -7   10.91    5.78
  -5  13   4   11.44    5.77
  -5  13   3   42.95    8.52
  -5  13   2   -3.89    4.39
  -5  13   1    3.02    4.61
  -5  13   1    4.87    3.69
  -5  13   0   29.63    7.44
  -5  13   0   22.25    7.14
  -5  13  -1    2.38    3.99
  -5  13  -1   -1.74    6.10
  -5  13  -2    5.90    7.54
  -5  13  -3  151.10   17.41
  -5  13  -4   16.58    7.62
  -5  13  -5   71.40   12.15
  -5  13  -6   43.17   10.27
  -5  13  -7    3.70    5.70
  -5  13  -8   74.65   12.35
   5 -13   9   -0.84    4.41
  -5  13  -9   -0.90    5.08
  -5  12   7    1.58    4.80
  -5  12   6    3.42    4.46
  -5  12   5   32.54    7.87
  -5  12   4  150.65   15.67
  -5  12   3   39.95    9.25
  -5  12   2   96.65   14.06
  -5  12   2   94.75   12.60
  -5  12   1   73.87   11.62
  -5  12   1   90.65   14.50
  -5  12   0   29.05    7.94
  -5  12   0   35.08    9.53
  -5  12  -1    4.39    4.12
  -5  12  -1    9.40    6.69
  -5  12  -2   18.45    9.17
  -5  12  -3  185.87   20.29
  -5  12  -4    8.64    6.96
  -5  12  -5    0.38    6.47
  -5  12  -6   56.11   12.13
  -5  12  -7   21.10   10.23
  -5  12  -8   83.82   13.33
  -5  12  -9   32.35    8.07
   5 -12   9   18.43    6.35
  -5  12 -10   14.93    6.16
  -5  12 -10   12.27    5.81
   5 -12  10    5.67    4.71
  -5  12 -11   54.64    9.31
   5 -12  11   53.02    9.16
  -5  12 -12  130.44   13.41
  -5  11   9   63.32    9.95
  -5  11   8   -0.26    4.70
  -5  11   7   40.33    8.66
  -5  11   6    8.84    6.99
  -5  11   5  231.17   19.63
  -5  11   4   66.57   11.40
  -5  11   3    1.33    5.89
  -5  11   3   -0.09    5.51
  -5  11   2   88.78   14.00
  -5  11   2   89.87   13.47
  -5  11   1   69.84   12.45
  -5  11   1   88.41   12.46
  -5  11   0    9.19    6.54
  -5  11   0   10.45    6.01
  -5  11  -1   22.34    8.86
  -5  11  -1   50.24    9.95
  -5  11  -2   12.23    7.27
  -5  11  -3  176.04   20.10
  -5  11  -4   10.71    8.87
  -5  11  -5   41.15   11.66
  -5  11  -6    6.45    7.57
  -5  11  -7   69.63   12.89
  -5  11  -8   13.72    6.78
  -5  11  -8   -5.44    8.41
  -5  11  -9  179.56   18.06
  -5  11  -9  200.48   18.39
  -5  11 -10  294.86   21.95
  -5  11 -10  248.71   20.44
   5 -11  10  241.70   20.00
  -5  11 -11    1.86    4.97
   5 -11  11   -6.01    5.82
  -5  11 -12   53.01   10.16
   5 -11  12   26.48    7.42
  -5  11 -13   21.82    6.43
  -5  10  11   28.82    6.94
  -5  10  10    8.94    5.83
  -5  10   9   29.20    8.02
  -5  10   8    0.19    5.48
  -5  10   7   24.74    8.41
  -5  10   6   21.39    7.63
  -5  10   5    1.04    5.68
  -5  10   4   41.18   10.56
  -5  10   4   27.26    8.12
  -5  10   3   88.55   13.57
  -5  10   3   88.99   13.28
  -5  10   2  102.29   15.44
  -5  10   2  103.98   14.55
  -5  10   1    5.58    6.54
  -5  10   1    3.02    5.31
  -5  10   0   33.22   10.24
  -5  10   0   33.88    8.72
  -5  10  -1    0.98    8.53
  -5  10  -2  236.68   23.72
  -5  10  -3  154.69   19.63
  -5  10  -4  303.85   26.51
  -5  10  -5  244.88   23.76
  -5  10  -6   18.54    8.19
  -5  10  -7   16.12    6.61
  -5  10  -7   15.77    8.46
  -5  10  -8  302.18   24.81
  -5  10  -8  327.93   24.59
  -5  10  -9   18.71    7.44
   5 -10   9   13.43    6.16
  -5  10  -9   29.76    8.78
   5 -10  10  263.96   21.49
  -5  10 -10  277.00   22.89
   5 -10  11  509.39   28.68
  -5  10 -11  552.76   31.23
   5 -10  12  130.36   14.55
  -5  10 -12  123.51   15.66
  -5  10 -13   16.85    7.21
  -5  10 -14    3.07    4.88
  -5   9  12   13.63    6.11
  -5   9  11   24.32    7.36
  -5   9  10    1.44    5.72
  -5   9   9   -2.22    5.57
  -5   9   8   47.52   10.16
  -5   9   7  235.30   21.12
  -5   9   6   -4.11    5.78
  -5   9   5  144.28   17.15
  -5   9   5  113.47   15.41
  -5   9   4    3.77    7.51
  -5   9   4    8.25    6.69
  -5   9   3  131.29   16.87
  -5   9   3  141.70   16.15
  -5   9   2    1.91    4.41
  -5   9   2    6.02    6.50
  -5   9   1   54.19   10.26
  -5   9   1   32.61    9.47
  -5   9   0  290.55   20.71
  -5   9   0  292.03   25.09
  -5   9  -1   -6.76    7.51
  -5   9  -2   31.32   10.44
  -5   9  -3  170.18   19.94
  -5   9  -4  380.71   28.79
  -5   9  -5   -4.93    6.21
  -5   9  -6  167.78   19.28
  -5   9  -6  165.00   17.33
  -5   9  -7   12.05    7.43
  -5   9  -7   25.68    8.87
  -5   9  -8   10.74    7.91
  -5   9  -8   -6.00    5.42
  -5   9  -9   14.26    7.92
  -5   9 -10   50.41   11.82
  -5   9 -11   80.12   13.85
  -5   9 -12    2.28    5.88
  -5   9 -13   13.29    8.08
  -5   9 -14   34.52    8.55
  -5   9 -15   10.46    5.39
  -5   8  13   76.47   10.44
  -5   8  12   46.60    8.99
  -5   8  11   67.28   11.56
  -5   8  10   25.08    8.46
  -5   8   9    8.37    6.89
  -5   8   8  403.14   27.30
  -5   8   7   76.84   12.79
  -5   8   6  155.00   17.45
  -5   8   6  149.24   16.17
  -5   8   6  155.62   17.73
  -5   8   5   36.12    9.66
  -5   8   5   35.57    9.70
  -5   8   5   42.36   10.58
  -5   8   4 1411.27   47.35
  -5   8   4 1334.13   49.81
  -5   8   3   62.45   10.79
  -5   8   3   66.68   13.19
  -5   8   2  234.15   21.69
  -5   8   2  245.04   19.54
  -5   8   1  418.42   28.93
  -5   8   1  378.55   23.62
  -5   8   0   11.37    7.31
  -5   8  -1   65.92   12.45
  -5   8  -2   16.42    7.52
  -5   8  -3   97.04   15.19
  -5   8  -4   -5.96    4.52
  -5   8  -4   -2.59    5.76
  -5   8  -5   74.81   11.49
  -5   8  -5  100.55   14.65
  -5   8  -6  252.38   22.23
  -5   8  -6  264.69   21.81
  -5   8  -7  176.37   18.27
  -5   8  -7  167.08   18.48
  -5   8  -8  151.82   17.89
  -5   8  -9   19.15    9.44
  -5   8 -10  355.87   27.38
   5  -8  11  103.93   13.31
  -5   8 -11   67.40   13.22
  -5   8 -12   17.08    9.17
  -5   8 -13   -0.74    5.47
  -5   8 -14   22.98    7.78
  -5   8 -15   98.96   12.58
  -5   7  14   17.29    5.96
  -5   7  14    0.46    4.79
  -5   7  13    7.09    4.59
  -5   7  13    2.63    5.10
  -5   7  12    2.10    5.08
  -5   7  12    1.21    5.27
  -5   7  11   42.59   10.85
  -5   7  10   94.74   14.74
  -5   7   9  128.06   16.22
  -5   7   8   19.78    6.95
  -5   7   8   22.55    7.99
  -5   7   7  263.14   21.77
  -5   7   7  279.51   21.96
  -5   7   7  255.77   21.27
  -5   7   6   15.58    6.48
  -5   7   6   10.88    6.78
  -5   7   6   16.49    7.23
  -5   7   5   -0.65    5.46
  -5   7   5    8.45    5.72
  -5   7   4   29.79    8.56
  -5   7   4   29.32    8.54
  -5   7   3   34.88    9.15
  -5   7   3   37.97    8.65
  -5   7   2  206.06   17.19
   5  -7  -2  193.44   38.42
  -5   7   2  200.15   20.43
  -5   7   1   38.06    9.84
  -5   7   1   41.79    8.37
   5  -7   0  165.98   37.16
  -5   7   0  204.75   20.81
   5  -7   0  169.03   32.32
   5  -7   1  189.92   40.32
  -5   7  -1  131.88   16.38
  -5   7  -2  108.58   14.70
  -5   7  -3    3.24    5.83
  -5   7  -3   -0.59    5.10
  -5   7  -4   15.59    7.32
  -5   7  -4    5.86    4.71
  -5   7  -5   20.61    6.53
  -5   7  -5   25.90    7.63
  -5   7  -6   37.41    9.08
  -5   7  -6   43.81   10.10
  -5   7  -7   13.03    6.60
  -5   7  -8  236.01   21.63
  -5   7  -9   25.11    9.44
  -5   7 -10   69.61   13.71
  -5   7 -11   11.34    7.86
   5  -7  11   11.28    5.87
  -5   7 -12   54.50   11.54
  -5   7 -13   -0.24    5.85
  -5   7 -14    9.45    6.70
  -5   7 -15    3.36    4.68
  -5   6  15   39.42    8.39
  -5   6  15   36.83    8.37
  -5   6  14  202.03   18.05
  -5   6  14  179.49   16.92
  -5   6  13  138.07   15.62
  -5   6  13  122.42   14.61
  -5   6  12   89.42   13.73
  -5   6  12   90.85   12.83
  -5   6  11   41.77   10.77
  -5   6  11   21.95    6.74
  -5   6  10    4.40    7.14
  -5   6   9   59.50   11.16
  -5   6   9   48.73   10.19
  -5   6   8  446.41   27.39
  -5   6   8  394.01   25.76
  -5   6   8  481.47   28.72
  -5   6   7    0.64    5.55
  -5   6   7    6.45    5.97
  -5   6   7    4.48    5.78
  -5   6   6  354.20   25.29
  -5   6   6  345.75   24.10
  -5   6   6  398.59   24.98
  -5   6   5  161.24   16.34
  -5   6   5  150.39   17.34
   5  -6  -4  154.72   33.77
   5  -6  -4  125.84   31.46
  -5   6   4  169.62   16.33
  -5   6   4  156.24   16.66
  -5   6   3   16.99    7.72
  -5   6   3    9.60    4.94
   5  -6  -3    7.98   11.52
   5  -6  -3   16.09   12.11
  -5   6   2    4.39    3.36
   5  -6  -2   -1.25    8.02
   5  -6  -1  682.65   70.71
   5  -6  -1  657.77   65.28
  -5   6   1  649.18   33.50
   5  -6   0   43.28   19.92
  -5   6   0   44.02    9.83
   5  -6   0   37.94   17.37
   5  -6   1  127.73   28.17
   5  -6   1   67.91   21.02
  -5   6  -1  102.37   14.47
  -5   6  -2   14.23    5.58
  -5   6  -2    9.42    5.98
  -5   6  -3    9.10    4.77
  -5   6  -3   10.13    6.69
  -5   6  -4   14.89    6.91
  -5   6  -4   -0.62    4.90
  -5   6  -5  377.74   24.82
  -5   6  -5  344.75   23.44
  -5   6  -6   21.50    7.87
  -5   6  -7   21.49    8.17
  -5   6  -8    8.29    7.55
  -5   6  -9  282.18   24.20
  -5   6 -10   58.98   13.18
   5  -6  10   51.14   11.03
  -5   6 -11  332.09   26.53
   5  -6  11  353.30   23.51
  -5   6 -12    1.67    7.43
  -5   6 -13   59.75   11.66
  -5   6 -14   24.06    7.71
  -5   6 -15    6.94    5.49
   5  -6  15   12.57    6.36
  -5   5  16   -1.59    4.75
  -5   5  16    2.64    4.76
  -5   5  15   43.56    9.29
  -5   5  15   39.31    9.03
  -5   5  14   19.51    7.71
  -5   5  14   19.24    8.26
  -5   5  13  172.89   17.36
  -5   5  13  171.14   17.64
  -5   5  12   59.59   11.83
  -5   5  12   64.18   11.56
  -5   5  11  218.67   20.96
  -5   5  11  235.77   20.59
  -5   5  10   11.37    6.70
  -5   5  10    5.75    4.92
  -5   5  10    7.26    5.30
  -5   5   9   27.21    9.34
  -5   5   9   17.66    6.53
  -5   5   9   22.00    8.37
  -5   5   8   -3.50    5.35
  -5   5   8   -0.08    5.12
  -5   5   8   -6.13    7.01
  -5   5   7   27.63    8.57
  -5   5   7   40.15    9.05
  -5   5   7   40.04    9.04
  -5   5   6   13.94    6.94
   5  -5  -6   20.07   13.22
   5  -5  -6    8.57    8.37
  -5   5   6   13.13    5.97
  -5   5   6   23.90    7.70
   5  -5  -5   14.68   13.08
   5  -5  -5   -9.83   10.62
  -5   5   5    4.90    4.07
  -5   5   5   13.81    7.70
   5  -5  -4   84.10   24.12
   5  -5  -4  160.60   32.56
  -5   5   4  110.97   12.05
  -5   5   4  143.06   16.07
   5  -5  -3  184.39   35.02
   5  -5  -3  191.92   37.90
  -5   5   3  183.53   17.42
  -5   5   3  178.04   14.97
  -5   5   2  449.61   26.61
   5  -5  -2  451.51   54.46
   5  -5  -2  462.19   54.64
   5  -5  -1  231.52   38.53
   5  -5  -1  251.73   39.77
  -5   5   1  258.79   20.13
   5  -5   0    8.04   12.10
   5  -5   0   25.59   13.27
  -5   5   0    1.84    4.88
   5  -5   1  173.43   34.77
   5  -5   1  140.18   28.84
  -5   5  -1  153.81   13.88
  -5   5  -1  128.94   14.80
   5  -5   2  331.98   43.84
  -5   5  -2  370.94   23.93
  -5   5  -2  397.63   23.07
  -5   5  -3   15.48    6.29
  -5   5  -3    6.16    4.30
  -5   5  -4  480.20   26.84
  -5   5  -4  432.78   24.72
   5  -5   4  452.64   53.41
  -5   5  -5   -8.63    5.76
   5  -5   5    1.00    7.98
  -5   5  -6  601.27   32.33
  -5   5  -7   30.04    8.66
  -5   5  -8  170.82   19.18
  -5   5  -9   11.20    9.74
   5  -5   9    3.94    6.44
  -5   5 -10   16.21    9.12
   5  -5  10    4.74    5.45
  -5   5 -11    7.86    8.25
   5  -5  11   13.85    6.01
  -5   5 -12  100.35   15.01
  -5   5 -13    3.34    6.00
  -5   5 -14   10.49    6.25
   5  -5  15   13.58    6.59
  -5   5 -15   15.31    4.95
  -5   4  17    7.54    5.96
  -5   4  17    4.28    3.64
  -5   4  16   42.80   10.10
  -5   4  16   51.34    8.85
  -5   4  15   39.25   10.41
  -5   4  15   29.13    9.29
  -5   4  14    7.47    6.70
  -5   4  14   -1.18    6.26
  -5   4  13   -1.61    6.85
  -5   4  13    3.70    5.54
  -5   4  12   53.92   10.90
  -5   4  12   48.71   11.27
  -5   4  11   31.26    8.88
  -5   4  11   42.38   10.12
  -5   4  10  137.08   16.45
  -5   4  10  120.78   14.67
  -5   4  10  112.49   14.76
  -5   4   9  370.70   25.14
  -5   4   9  337.69   24.11
  -5   4   9  320.75   22.48
  -5   4   8  223.66   19.39
  -5   4   8  186.12   16.39
  -5   4   8  208.13   18.19
  -5   4   8  213.61   19.52
   5  -4  -7   72.63   24.18
  -5   4   7   32.11    8.40
  -5   4   7   39.33    8.62
   5  -4  -7   47.37   24.53
  -5   4   7   35.67    8.19
   5  -4  -6   22.30   15.30
  -5   4   6    6.82    5.81
  -5   4   6    8.22    5.39
  -5   4   6    9.31    5.34
   5  -4  -5  -14.91   11.35
  -5   4   5    8.68    7.06
  -5   4   5    4.62    3.68
   5  -4  -5   11.97   10.56
  -5   4   4  395.05   21.41
   5  -4  -4  402.13   48.88
   5  -4  -4  392.66   51.85
  -5   4   4  407.90   24.63
  -5   4   3  640.59   26.37
  -5   4   3  636.98   30.15
   5  -4  -3  611.33   59.71
   5  -4  -3  660.91   64.97
   5  -4  -2   -3.49   13.36
  -5   4   2    6.95    5.01
   5  -4  -2   -3.67   10.77
  -5   4   1  666.73   30.78
   5  -4  -1  654.70   62.79
   5  -4  -1  558.81   58.40
  -5   4   0  154.91   15.07
  -5   4   0  133.28   12.73
   5  -4   0  149.95   31.04
   5  -4   0  158.10   33.05
  -5   4  -1   19.26    5.99
  -5   4  -1   11.26    5.94
   5  -4   1   25.02   16.79
  -5   4  -2   84.57   11.08
  -5   4  -2   68.94   10.16
   5  -4   2  105.42   27.11
  -5   4  -3   -0.65    4.31
   5  -4   3    5.62    8.25
  -5   4  -3    9.42    5.23
   5  -4   3    0.57   12.58
   5  -4   4   25.98   14.92
  -5   4  -4   16.35    8.50
   5  -4   5    0.44    5.18
  -5   4  -5   26.11    8.67
   5  -4   6  -42.31   17.87
  -5   4  -6   14.64    6.78
   5  -4   7  132.63   15.05
  -5   4  -7  113.06   15.09
  -5   4  -8    4.11    6.52
   5  -4   8    3.52    4.99
   5  -4   9  372.62   24.43
  -5   4  -9  365.39   26.84
  -5   4 -10   16.10    8.70
   5  -4  10   20.50    6.50
  -5   4 -11    8.55    7.37
  -5   4 -12   -0.71    5.79
  -5   4 -13   81.07   12.99
   5  -4  14   53.77   10.75
  -5   4 -14   24.75    6.70
   5  -4  15   81.02   11.15
  -5   3  18   13.31    5.69
  -5   3  17  266.14   20.64
  -5   3  17  267.16   19.15
  -5   3  16    9.04    6.84
  -5   3  16    1.61    5.45
  -5   3  15   49.45   11.13
  -5   3  15   46.13   10.65
  -5   3  14    9.41    7.64
  -5   3  14    9.71    7.35
  -5   3  13    8.68    6.45
  -5   3  13   19.75    7.57
  -5   3  12   42.36   10.55
  -5   3  12   55.32   12.04
  -5   3  11   19.60    7.80
  -5   3  11   38.67    9.54
  -5   3  10    0.29    6.62
  -5   3  10    3.01    5.08
  -5   3  10   -0.58    5.76
  -5   3   9    4.74    6.96
  -5   3   9   -4.52    5.95
  -5   3   9    2.45    5.73
  -5   3   8  147.06   16.21
  -5   3   8  164.12   16.70
  -5   3   8  150.73   15.58
  -5   3   8  154.63   14.58
  -5   3   7    6.55    4.83
  -5   3   7    0.65    4.73
  -5   3   7   -6.73    5.88
   5  -3  -6   39.07   17.01
  -5   3   6   23.83    6.60
  -5   3   6   31.75    7.17
  -5   3   6   16.74    5.78
  -5   3   5    5.19    4.86
   5  -3  -5   13.61   13.17
   5  -3  -5   11.98   15.37
  -5   3   5   11.47    5.15
  -5   3   5    8.06    5.66
   5  -3  -4   60.22   18.33
   5  -3  -4   79.81   23.64
  -5   3   4   77.05    9.63
  -5   3   4   68.06   10.52
   5  -3  -3   22.17   13.98
   5  -3  -3    7.91    9.60
  -5   3   3   20.93    6.66
   5  -3  -2   23.05   15.85
   5  -3  -2   38.64   16.43
  -5   3   2    6.95    5.42
   5  -3  -1  169.56   32.13
   5  -3  -1  161.28   31.73
  -5   3   1  149.93   14.54
   5  -3   0  389.07   47.88
  -5   3   0  346.88   21.51
  -5   3   0  375.54   20.76
   5  -3   1   24.52   15.69
  -5   3  -1   37.58    7.88
  -5   3  -1   37.77    7.77
   5  -3   2  530.28   50.01
   5  -3   2  616.34   60.22
  -5   3  -2  570.42   27.77
   5  -3   3   28.84   13.40
   5  -3   3   25.78   15.61
  -5   3  -3   25.13    6.93
   5  -3   4  282.30   39.20
   5  -3   4  254.54   39.60
  -5   3  -4  276.24   20.48
   5  -3   5  104.07   12.65
   5  -3   5   58.34   19.20
  -5   3  -5   85.79   12.57
   5  -3   6  165.51   33.70
   5  -3   6  139.73   14.89
  -5   3  -6  114.11   14.68
  -5   3  -7   -2.12    5.53
   5  -3   7   -0.67    6.02
  -5   3  -8   92.85   14.23
   5  -3   8  104.73   13.50
  -5   3  -9    9.33    7.53
   5  -3   9   13.74    6.93
  -5   3 -10   18.30    7.07
   5  -3  10   16.74    6.37
  -5   3 -11   92.77   14.09
  -5   3 -12   17.03    8.28
   5  -3  13   -6.72    7.01
  -5   3 -13    5.78    4.29
   5  -3  14    2.53    5.07
   5  -3  15   -4.20    4.86
  -5   2  18   -3.11    4.15
  -5   2  18    4.19    5.72
  -5   2  17   10.47    5.95
  -5   2  17   10.28    6.86
  -5   2  16   14.30    7.67
  -5   2  16    8.86    6.96
  -5   2  15    1.70    5.88
  -5   2  15    2.76    7.21
  -5   2  14   46.71    9.48
  -5   2  14   55.66   12.03
  -5   2  13   57.89   12.15
  -5   2  13   56.60   11.53
  -5   2  12   35.68    9.41
  -5   2  12   31.57    9.06
  -5   2  11   39.16    9.72
  -5   2  11   46.67   10.94
  -5   2  10   67.33   11.35
  -5   2  10   74.21   11.79
  -5   2   9  143.86   15.06
  -5   2   9  142.05   16.07
  -5   2   9  133.28   15.41
   5  -2  -9  134.64   32.95
  -5   2   8  140.47   14.45
  -5   2   8  146.91   16.06
  -5   2   8  151.86   15.16
   5  -2  -8  162.82   34.69
  -5   2   7  408.52   25.19
  -5   2   7  348.59   20.94
  -5   2   7  340.38   21.44
   5  -2  -7  349.00   49.15
  -5   2   7  398.56   23.85
  -5   2   6   38.16    7.50
  -5   2   6   53.34    9.81
   5  -2  -6   60.17   22.35
  -5   2   6   50.23    9.11
  -5   2   5  197.23   15.25
  -5   2   5  184.30   16.21
  -5   2   5  201.91   17.29
   5  -2  -5  207.20   35.85
  -5   2   4    0.76    4.11
   5  -2  -4   -7.18    8.18
   5  -2  -4  -11.46   11.24
  -5   2   3  148.87   14.59
   5  -2  -3  108.94   22.66
   5  -2  -3  140.85   29.56
  -5   2   2   27.25    7.25
   5  -2  -2    6.16   10.06
   5  -2  -1   88.50   24.09
  -5   2   0    9.37    4.32
   5  -2   0   24.42   14.19
  -5   2  -1   70.70   10.07
   5  -2   1  115.71   28.98
  -5   2  -2  204.08   16.93
   5  -2   2  163.43   30.29
  -5   2  -3  295.10   20.47
   5  -2   3  322.41   20.47
   5  -2   4   62.19   10.04
  -5   2  -4   50.76    9.48
  -5   2  -5  158.56   17.13
   5  -2   5  222.63   18.26
   5  -2   6    4.22    4.79
  -5   2  -6    0.18    6.03
   5  -2   7   48.21    9.36
  -5   2  -7   44.96   10.03
   5  -2   8   11.80    5.42
  -5   2  -8    8.46    6.83
   5  -2   9   -1.34    5.55
  -5   2  -9   -4.04    5.64
   5  -2  10   30.83    8.54
  -5   2 -10    7.98    6.13
  -5   2 -11   95.09   13.31
   5  -2  12  121.38   16.07
  -5   2 -12   90.78   12.10
   5  -2  13  220.84   20.29
   5  -2  14   15.27    6.23
   5  -2  15   35.34    8.52
  -5   1  18   20.49    8.26
  -5   1  18   10.25    5.12
  -5   1  17   69.01   12.35
  -5   1  17   52.78    9.99
  -5   1  16   59.34   11.78
  -5   1  16   68.91   11.21
  -5   1  15    7.65    7.03
  -5   1  15   -0.86    5.99
  -5   1  14  121.19   16.67
  -5   1  14  132.03   16.20
  -5   1  13   46.29   11.75
  -5   1  13   28.94    9.68
  -5   1  12   77.78   13.45
  -5   1  12  106.40   14.49
  -5   1  11   26.10    9.35
  -5   1  11   36.47    9.97
  -5   1  10   48.19    9.66
  -5   1  10   62.25   11.73
   5  -1 -10   36.78   17.54
  -5   1   9  152.58   15.69
  -5   1   9  149.82   16.04
  -5   1   9  142.42   13.17
   5  -1  -9  118.14   29.29
  -5   1   9  128.92   14.30
  -5   1   8   23.14    7.52
  -5   1   8   22.06    7.45
  -5   1   8    3.92    3.36
  -5   1   8   15.51    6.09
   5  -1  -8   11.27   14.81
  -5   1   7  378.39   22.94
  -5   1   7  358.05   21.32
   5  -1  -7  325.84   45.45
  -5   1   7  378.63   22.17
  -5   1   6   69.97    9.52
  -5   1   6   60.47    9.52
  -5   1   6   64.68   19.33
   5  -1  -6   62.88   20.87
   5  -1  -5    2.85   12.50
  -5   1   5   -0.92    4.24
  -5   1   5    1.87    4.87
   5  -1  -4   22.27   10.30
  -5   1   4   21.76    6.90
  -5   1   4   41.67    8.15
  -5   1   3   73.31   10.13
   5  -1  -3   76.12   23.79
   5  -1  -2  316.45   42.94
   5  -1  -1   -1.96   15.03
   5  -1   0  103.82   10.90
   5  -1   0  117.68   27.55
  -5   1  -1   75.64   10.78
   5  -1   1   86.28   10.86
   5  -1   1   91.76   24.32
  -5   1  -2    4.20    4.42
   5  -1   2   -1.94    4.89
   5  -1   2   -0.76   10.52
  -5   1  -3   45.72    9.33
   5  -1   3   68.98   10.04
  -5   1  -4  111.76   13.82
   5  -1   4  118.04   12.96
  -5   1  -5    7.93    5.08
   5  -1   5    2.48    4.63
  -5   1  -6   73.59   22.87
   5  -1   6  108.83   13.48
  -5   1  -6  108.96   13.98
   5  -1   7   98.52   13.01
  -5   1  -7   68.58   11.77
   5  -1   8   29.38    8.31
  -5   1  -8   30.96    8.90
   5  -1   9  282.62   21.83
  -5   1  -9  242.73   21.28
   5  -1  10   74.56   11.71
  -5   1 -10   66.25   11.47
   5  -1  11  -15.67    8.93
   5  -1  12   31.66    9.50
   5  -1  13    2.31    6.27
   5  -1  14    7.44    6.00
   5  -1  15  150.17   14.35
  -5   0  18    4.81    5.27
  -5   0  17  123.55   16.45
  -5   0  17  118.39   14.45
  -5   0  16   -8.69    7.48
  -5   0  16    2.35    5.62
  -5   0  15  163.55   18.95
  -5   0  15  157.21   18.26
  -5   0  14    6.60    5.84
  -5   0  14   -3.30    7.73
  -5   0  14   -5.29    7.16
  -5   0  13   13.14    6.76
  -5   0  13   15.06    8.33
  -5   0  12  -10.21    6.70
  -5   0  12   -5.19    7.56
  -5   0  11  106.96   14.79
  -5   0  11  119.48   15.19
  -5   0  10   53.82   10.93
  -5   0  10   37.05    9.09
  -5   0  10   30.73    6.58
  -5   0   9  148.60   15.40
  -5   0   9  135.97   14.90
  -5   0   9  133.07   12.87
   5   0  -9  122.13   30.29
  -5   0   8   46.92    9.69
  -5   0   8   44.50    8.15
  -5   0   8   51.03    9.21
   5   0  -8   38.66   16.33
  -5   0   8   43.87    7.88
  -5   0   7  270.48   35.34
   5   0  -7  212.44   38.05
  -5   0   7  234.37   16.90
  -5   0   7  281.81   19.76
  -5   0   7  235.78   17.33
   5   0  -6   -2.30    9.55
  -5   0   6   17.33    6.41
  -5   0   6   17.59    9.23
  -5   0   6    7.48    5.21
  -5   0   6   -5.21    4.85
  -5   0   5   86.03   10.88
  -5   0   5   90.81   20.51
  -5   0   5   78.74    9.62
   5   0  -5   77.98   24.14
  -5   0   4   17.55    5.17
   5   0  -4   17.97   12.31
   5   0  -3   27.51   15.57
   5   0  -2    1.70    9.91
   5   0  -1    2.24    3.53
   5   0  -1  -14.45   15.41
   5   0   0   22.83    6.67
   5   0   0   34.47   19.34
   5   0   1  286.39   19.13
   5   0   1  242.55   39.64
   5   0   2   58.43    9.56
   5   0   3   -2.25    5.06
   5   0   4    1.66    4.64
   5   0   5   79.27   11.17
  -5   0  -5   67.55   11.95
  -5   0  -5   58.73   24.47
   5   0   6  232.39   19.69
   5   0   7   16.65    6.29
   5   0   8  526.83   30.14
   5   0   9   19.86    8.54
   5   0   9   20.52    7.65
   5   0  10    1.71    7.30
   5   0  10    9.26    6.35
   5   0  11   66.76   12.76
   5   0  12   56.22   11.69
   5   0  13    3.24    5.84
   5   0  14  160.07   15.63
  -5  -1  19   20.96    6.30
  -5  -1  18  240.24   19.25
  -5  -1  17   -5.13    5.17
  -5  -1  16   99.60   13.72
  -5  -1  16  132.54   16.84
  -5  -1  15   42.05   11.84
  -5  -1  15   30.07    9.69
  -5  -1  14    2.81    7.71
  -5  -1  14  -11.51    7.80
  -5  -1  13   48.19   12.01
  -5  -1  13   55.25   11.51
  -5  -1  12   44.91   11.18
  -5  -1  12   47.34   10.33
  -5  -1  11    6.68    5.93
  -5  -1  11   16.02    8.45
  -5  -1  11    7.93    5.68
  -5  -1  11   11.91    6.77
  -5  -1  10  176.19   15.43
  -5  -1  10  216.44   20.52
  -5  -1  10  199.58   18.26
  -5  -1   9   83.84   12.16
  -5  -1   9   92.60   11.45
   5   1  -9   86.80   24.01
  -5  -1   8  841.51   33.75
  -5  -1   8  843.79   64.67
  -5  -1   8  872.81   32.95
   5   1  -8  801.31   70.49
   5   1  -7  172.59   32.58
  -5  -1   7  173.38   15.28
  -5  -1   7  166.65   15.17
  -5  -1   7  169.72   29.44
  -5  -1   7  176.99   15.24
  -5  -1   7  159.70   15.39
  -5  -1   6   62.31    9.69
  -5  -1   6   69.35    9.50
   5   1  -6   39.86   13.81
  -5  -1   6   65.17    9.86
  -5  -1   6   65.87    9.39
  -5  -1   6   51.03   17.38
  -5  -1   5   57.85    9.12
  -5  -1   5   73.19    9.26
  -5  -1   5   72.99    9.52
  -5  -1   5   66.54    9.49
   5   1  -5   81.61   23.23
  -5  -1   5   89.03   21.15
  -5  -1   4    1.32    4.48
   5   1  -4   -8.61   15.10
  -5  -1   4   12.32    7.25
   5   1  -3  119.75   27.38
   5   1  -2  173.10   33.90
   5   1  -2  180.72   14.19
   5   1  -1    7.34    4.39
   5   1  -1   18.42   14.16
   5   1   0  518.46   25.33
   5   1   0  504.20   57.96
   5   1   1  393.19   22.90
   5   1   2  398.86   23.73
   5   1   3  997.06   37.81
   5   1   4   66.79   10.83
  -5  -1  -4   45.46   21.07
   5   1   5   13.86    7.14
   5   1   6  424.02   26.71
   5   1   7    6.73    5.73
   5   1   7   18.50    7.23
   5   1   8   94.46   13.51
   5   1   8   71.55   12.62
   5   1   9  254.19   22.21
   5   1   9  271.73   21.77
   5   1  10  103.78   15.00
   5   1  10  104.25   13.80
   5   1  11   21.48    8.80
   5   1  12   22.33    8.36
   5   1  13   -3.35    6.43
  -5  -2  19   52.06    8.74
  -5  -2  18   -7.23    5.35
  -5  -2  17    2.33    4.87
  -5  -2  16    2.69    5.45
  -5  -2  15   80.89   13.50
  -5  -2  14   37.02   11.96
  -5  -2  14   40.12    9.96
  -5  -2  13  461.24   32.25
  -5  -2  13  482.34   30.23
  -5  -2  12    0.15    7.71
  -5  -2  12    4.88    4.05
  -5  -2  12   -1.70    5.62
  -5  -2  11   59.06   10.98
  -5  -2  11   51.77   11.44
  -5  -2  11   56.70    9.74
  -5  -2  10    2.98    5.37
  -5  -2  10   -0.85    3.89
  -5  -2  10   -3.04    5.49
  -5  -2   9   12.51    5.74
  -5  -2   9   14.61    6.15
  -5  -2   9   13.16    5.19
  -5  -2   9   10.19    7.84
  -5  -2   8   20.64   13.58
  -5  -2   8   23.51    7.32
  -5  -2   8   32.60    7.35
  -5  -2   8   21.37    6.19
  -5  -2   7  533.75   26.94
  -5  -2   7  482.84   25.20
  -5  -2   7  467.79   50.60
  -5  -2   7  522.69   25.44
   5   2  -7  488.31   54.57
  -5  -2   6  724.78   31.75
  -5  -2   6  721.11   29.73
  -5  -2   6  623.99   59.11
  -5  -2   6  672.30   28.93
   5   2  -6  661.68   63.45
  -5  -2   5  364.63   22.40
  -5  -2   5  365.77   20.54
  -5  -2   5  350.38   20.98
  -5  -2   5  363.52   44.03
   5   2  -5  344.89   46.44
  -5  -2   4  610.17   26.30
  -5  -2   4  589.09   27.89
  -5  -2   4  537.94   54.48
   5   2  -4  592.18   60.73
   5   2  -3    9.71   10.12
  -5  -2   3    4.97    5.61
   5   2  -3    9.64    4.31
  -5  -2   3    5.06    4.21
   5   2  -2   19.04    5.71
  -5  -2   2    4.66    4.77
  -5  -2   2    5.56   11.88
   5   2  -1   62.78    9.94
  -5  -2   1   68.16    9.01
   5   2   0  359.98   22.47
  -5  -2   0  341.43   19.34
   5   2   1   12.27    6.11
   5   2   2  380.08   23.86
  -5  -2  -3   58.99   20.21
   5   2   3   76.56   12.51
   5   2   4  428.84   25.10
   5   2   4  484.23   28.29
   5   2   5  232.97   19.38
   5   2   5  204.51   19.44
   5   2   6    2.85    6.56
   5   2   6    4.96    5.43
   5   2   7   23.99    7.90
   5   2   7   37.74    9.51
   5   2   8  141.82   16.47
   5   2   8  162.18   18.13
   5   2   9   32.34    9.08
   5   2   9   37.21   10.11
   5   2  10   16.15    7.23
   5   2  10    7.99    6.60
   5   2  11    3.47    5.83
   5   2  12   71.47   10.86
   5   2  13  152.97   14.80
  -5  -3  19   -1.17    4.11
  -5  -3  18   52.50    9.77
  -5  -3  17  336.79   24.20
  -5  -3  16   24.34    9.20
  -5  -3  16   32.74   10.89
  -5  -3  15   59.39   11.50
  -5  -3  15   48.01   12.46
  -5  -3  14  534.64   32.41
  -5  -3  14  520.38   35.17
  -5  -3  13  238.29   22.46
  -5  -3  13  252.20   18.75
  -5  -3  13  246.37   24.04
  -5  -3  12  187.04   19.45
  -5  -3  12  178.98   16.45
  -5  -3  12  172.48   19.38
  -5  -3  11   19.54    7.58
  -5  -3  11   23.09    7.25
  -5  -3  11   23.72    8.68
  -5  -3  10  294.24   22.49
  -5  -3  10  314.45   23.78
  -5  -3  10  301.12   21.21
  -5  -3   9   38.13    9.52
  -5  -3   9   43.79    8.97
  -5  -3   9   53.15    9.43
  -5  -3   9   59.71   21.52
  -5  -3   8  234.35   18.07
  -5  -3   8  247.78   40.11
  -5  -3   8  232.54   18.74
  -5  -3   7    4.93    5.99
  -5  -3   7   16.39   15.21
  -5  -3   7   18.93    6.78
  -5  -3   7    4.77    4.63
  -5  -3   6  241.55   17.71
  -5  -3   6  262.05   18.77
  -5  -3   6  258.03   20.17
  -5  -3   6  256.39   40.22
  -5  -3   5   27.37    6.57
  -5  -3   5   39.59    7.80
  -5  -3   5   23.61    7.15
   5   3  -5    9.47   10.68
  -5  -3   5   23.04   12.79
  -5  -3   4  566.31   28.57
  -5  -3   4  480.64   53.03
  -5  -3   4  554.85   25.82
  -5  -3   3   54.79   19.48
  -5  -3   3   59.39    9.83
   5   3  -3   56.32    9.05
  -5  -3   3   65.92    9.42
   5   3  -2  209.24   16.97
  -5  -3   2  220.92   18.21
  -5  -3   2  211.04   36.14
  -5  -3   2  217.54   16.05
  -5  -3   1   28.00    6.60
   5   3  -1   18.05    6.34
  -5  -3   1    9.11   10.27
   5   3   0  246.79   19.39
  -5  -3   0  265.97   40.19
   5   3   1  126.79   14.81
  -5  -3  -1  135.79   30.22
   5   3   2    8.17    5.87
   5   3   3   23.73    8.18
   5   3   4    4.80    5.77
   5   3   4    3.37    4.76
   5   3   5  146.18   15.57
   5   3   5  158.97   18.35
   5   3   6  293.90   22.42
   5   3   6  305.87   24.27
   5   3   7  145.87   16.64
   5   3   7  166.11   18.50
   5   3   8   25.13    8.19
   5   3   8   26.26    8.56
   5   3   9   18.76    8.01
   5   3   9   22.49    7.78
   5   3  10    2.95    5.62
   5   3  10   -2.79    5.07
   5   3  11   -8.26    6.48
   5   3  12   21.91    7.76
  -5  -4  19   46.43    8.86
  -5  -4  18   -3.58    5.51
  -5  -4  17   -3.18    6.36
  -5  -4  17    5.12    6.79
  -5  -4  16   -6.39    7.15
  -5  -4  16  -16.80    8.69
  -5  -4  15  131.22   16.35
  -5  -4  15  181.55   21.21
  -5  -4  14    2.79    7.53
  -5  -4  14   17.88    6.45
  -5  -4  14   21.56   12.42
  -5  -4  13   11.12    8.19
  -5  -4  13   10.09    6.03
  -5  -4  13    3.61    6.80
  -5  -4  12   67.95   12.29
  -5  -4  12   84.69   11.57
  -5  -4  12   70.84   13.05
  -5  -4  11   17.53    8.41
  -5  -4  11   16.07    6.93
  -5  -4  11    6.33    5.72
  -5  -4  10    1.17    5.61
  -5  -4  10    4.01    5.38
  -5  -4  10    0.50    4.99
  -5  -4   9  231.63   19.51
  -5  -4   9  248.84   17.41
  -5  -4   9  235.08   19.15
  -5  -4   8  300.70   21.99
  -5  -4   8  295.36   20.99
  -5  -4   7  349.18   47.86
  -5  -4   7  337.98   22.43
  -5  -4   7  342.08   22.59
  -5  -4   6   19.87   13.12
  -5  -4   6   19.21    7.60
  -5  -4   6   12.18    5.07
  -5  -4   6   25.58    7.09
  -5  -4   5   23.06   16.23
  -5  -4   5    8.15    6.61
  -5  -4   5   10.08    5.37
  -5  -4   5   10.89    5.89
  -5  -4   4   -1.30    5.25
   5   4  -4    3.98    3.84
  -5  -4   4    1.67    3.93
   5   4  -3  211.12   17.30
  -5  -4   3  181.89   15.11
  -5  -4   3  198.99   18.66
   5   4  -2  685.67   31.70
  -5  -4   2  686.75   33.48
  -5  -4   2  739.50   69.15
  -5  -4   2  700.74   29.22
  -5  -4   1   51.75    8.39
   5   4  -1   63.99   11.08
  -5  -4   1   50.52   10.10
  -5  -4   1   35.79   15.50
   5   4   0  250.30   20.64
  -5  -4   0  260.71   20.64
   5   4   1   24.99    8.28
  -5  -4  -1   12.00    6.16
   5   4   2   10.68    8.27
   5   4   3   20.78    8.25
   5   4   4  160.01   18.28
   5   4   5    4.92    8.65
   5   4   5    7.76    5.51
   5   4   6  349.88   24.46
   5   4   6  335.02   26.17
   5   4   7   97.60   14.61
   5   4   7   99.12   13.56
   5   4   8  680.68   34.29
   5   4   8  652.50   34.57
   5   4   9   19.54    7.60
   5   4   9   13.36    6.21
   5   4  10   -1.37    4.96
   5   4  11   16.01    7.07
  -5  -5  18   55.86   10.95
  -5  -5  17   35.41    9.68
  -5  -5  17   33.53    8.29
  -5  -5  16  166.19   20.10
  -5  -5  16  203.52   19.93
  -5  -5  15    9.72    8.27
  -5  -5  15    0.42    6.18
  -5  -5  15   -2.28    3.72
  -5  -5  14   46.60   11.47
  -5  -5  14   50.81   11.18
  -5  -5  14   42.79    8.91
  -5  -5  13   44.24   10.76
  -5  -5  13   31.25    9.69
  -5  -5  13   48.66    9.71
  -5  -5  12  495.80   31.20
  -5  -5  12  527.25   29.29
  -5  -5  12  534.69   32.55
  -5  -5  11   13.15    6.65
  -5  -5  11   13.97    7.56
  -5  -5  10    2.06    3.81
  -5  -5  10    4.90    5.52
  -5  -5  10    6.45    6.02
  -5  -5   9   23.45    7.13
  -5  -5   9   14.10    5.67
  -5  -5   9   25.86    8.50
  -5  -5   8  767.24   31.67
  -5  -5   8  798.43   35.57
  -5  -5   8  857.37   35.73
  -5  -5   7    2.92    4.56
  -5  -5   7    7.03    5.51
  -5  -5   6  197.76   17.52
  -5  -5   6  186.83   19.21
  -5  -5   6  170.70   16.67
  -5  -5   5    6.21    6.24
  -5  -5   5   18.03    6.65
  -5  -5   4   -1.60    4.95
   5   5  -4   -1.90    4.04
  -5  -5   3   20.40    5.88
   5   5  -3   27.66    8.84
  -5  -5   3   12.32    7.09
  -5  -5   2   45.86    8.31
   5   5  -2   45.77    9.33
  -5  -5   2   35.05    8.97
   5   5  -1   41.18    9.47
  -5  -5   1   52.20   10.38
   5   5   0   40.56   10.34
  -5  -5   0   23.51    7.91
   5   5   1  137.90   16.98
  -5  -5  -1  146.49   16.57
  -5  -5  -2    5.89    6.61
   5   5   2    1.43    6.62
   5   5   3   34.10   10.68
  -5  -5  -3   19.03    6.99
   5   5   4   -1.19    7.94
   5   5   5  149.90   18.72
   5   5   6    1.92    6.62
   5   5   7   57.69   10.76
   5   5   7   42.52   10.22
   5   5   8   18.11    6.83
   5   5   8   35.97    9.41
   5   5   9  138.23   14.44
   5   5   9  155.93   15.71
  -5  -6  18  149.19   16.93
  -5  -6  17   54.65   11.10
  -5  -6  16   -0.51    6.18
  -5  -6  15   -9.28    8.02
  -5  -6  15   -2.06    4.32
  -5  -6  14    4.89    6.57
  -5  -6  14   14.94    9.37
  -5  -6  14    5.81    6.02
  -5  -6  13   24.04    8.87
  -5  -6  13    7.86    6.18
  -5  -6  13   33.34   11.56
  -5  -6  12    0.22    5.39
  -5  -6  12    8.24    8.20
  -5  -6  11  530.56   29.81
  -5  -6  11  474.26   30.41
  -5  -6  11  500.34   25.72
  -5  -6  10   53.59   10.19
  -5  -6  10   64.24   12.69
  -5  -6  10   58.72   10.05
  -5  -6   9  172.61   17.29
  -5  -6   9  140.00   14.83
  -5  -6   8   88.31   13.02
  -5  -6   8  105.65   13.13
  -5  -6   7  298.77   22.18
  -5  -6   7  290.65   20.75
  -5  -6   6  101.70   13.07
  -5  -6   6   98.34   12.88
  -5  -6   5   42.05    8.74
   5   6  -4  365.97   24.61
  -5  -6   4  330.24   25.06
  -5  -6   4  350.74   22.30
   5   6  -3   44.91    9.28
  -5  -6   3   36.22   10.65
  -5  -6   3   65.91   10.25
  -5  -6   2   22.29    8.70
   5   6  -2   20.87    8.81
   5   6  -1   20.61    8.57
  -5  -6   1   18.20    6.47
  -5  -6   0   27.45    8.13
   5   6   0   18.38    7.64
  -5  -6  -1    0.45    5.30
   5   6   1   15.66    8.96
   5   6   2   37.13   11.31
   5   6   3    4.21    6.80
   5   6   4   11.65    7.40
   5   6   5   62.23   12.95
   5   6   6   29.23    9.73
   5   6   7   -0.34    5.49
   5   6   8  158.62   15.83
  -5  -7  17   19.63    7.68
  -5  -7  16   16.22    6.02
  -5  -7  16   29.21    8.97
  -5  -7  15   80.31   11.49
  -5  -7  15   60.25   11.75
  -5  -7  14   47.24    9.77
  -5  -7  13   50.47   10.40
  -5  -7  12   60.54   11.05
  -5  -7  11   -1.86    5.05
  -5  -7  11    4.45    6.83
  -5  -7  10  154.05   15.40
  -5  -7  10  135.08   16.33
  -5  -7   9   13.06    6.50
  -5  -7   9   45.22   10.16
  -5  -7   8   -4.69    6.18
  -5  -7   8   -3.20    6.89
  -5  -7   7   56.20   11.42
  -5  -7   7   39.24    9.46
  -5  -7   6    8.86    6.02
  -5  -7   6    7.79    4.81
  -5  -7   5   81.89   12.81
  -5  -7   5   94.80   12.69
   5   7  -4   28.21    7.09
  -5  -7   4   45.30   10.43
  -5  -7   4   31.57    7.66
   5   7  -3    6.19    5.69
  -5  -7   3    7.58    6.90
   5   7  -2   18.78    6.97
  -5  -7   2   20.23    7.73
  -5  -7   1    3.21    6.51
   5   7  -1    5.08    6.81
   5   7   0   -0.80    6.40
   5   7   1   -1.22    7.17
  -5  -7  -1   -1.61    4.09
   5   7   2    0.98    7.38
  -5  -7  -2    6.08    4.35
   5   7   3   -7.88    8.84
   5   7   4   15.49    8.19
   5   7   5   55.42   11.09
   5   7   6  -12.92    6.61
   5   7   7   67.69   10.81
  -5  -8  17   68.10    9.06
  -5  -8  16   56.30    9.01
  -5  -8  15    3.35    4.86
  -5  -8  14  131.67   14.82
  -5  -8  13  109.07   13.11
  -5  -8  13  131.93   15.35
  -5  -8  12   15.48    7.05
  -5  -8  12   27.04    8.05
  -5  -8  11  248.10   21.20
  -5  -8  11  253.82   19.40
  -5  -8  10   81.12   12.98
  -5  -8  10   60.78   10.22
  -5  -8   9   21.06    8.08
  -5  -8   9   11.33    7.86
  -5  -8   8  121.32   14.91
  -5  -8   8  137.11   15.88
  -5  -8   7    0.69    4.65
  -5  -8   7    7.92    6.33
  -5  -8   6   11.44    6.55
  -5  -8   6    2.96    5.86
  -5  -8   5   -0.43    4.23
  -5  -8   5    3.65    6.25
   5   8  -4  118.73   15.71
  -5  -8   4  150.47   16.27
   5   8  -3   50.01   10.31
  -5  -8   3   58.03   10.65
   5   8  -2   18.99    8.79
  -5  -8   2   14.27    6.22
   5   8  -1   -0.17    6.43
  -5  -8   1    3.89    4.94
   5   8   0    4.78    7.06
  -5  -8   0    2.30    5.27
   5   8   1   48.17   11.27
  -5  -8  -1   40.04    7.84
   5   8   2   11.91    7.32
   5   8   3    6.00    6.52
   5   8   4    5.96    5.96
   5   8   5    5.70    4.90
   5   8   6   52.68    9.84
  -5  -9  16   90.30   10.31
  -5  -9  15  120.06   12.95
  -5  -9  14   28.06    7.59
  -5  -9  14   24.71    6.31
  -5  -9  13    6.63    6.37
  -5  -9  13    5.16    4.49
  -5  -9  12   26.23    8.63
  -5  -9  12   46.06    9.06
  -5  -9  11   12.62    6.68
  -5  -9  11   28.74    8.13
  -5  -9  10   38.83    9.19
  -5  -9   9   48.57    9.94
  -5  -9   9   46.98    9.55
  -5  -9   8   -1.28    6.47
  -5  -9   8    0.47    4.60
  -5  -9   7  105.06   13.19
  -5  -9   7  103.14   12.94
  -5  -9   6   41.66    9.04
  -5  -9   6   57.19   10.11
  -5  -9   5    2.08    6.25
  -5  -9   4    2.64    4.80
   5   9  -4   -5.39    6.21
  -5  -9   3   14.03    6.88
   5   9  -3    8.94    7.03
  -5  -9   2   14.73    5.40
   5   9  -2    8.00    7.15
  -5  -9   1    8.19    5.38
   5   9  -1   14.50    8.05
  -5  -9   0   -4.08    4.20
   5   9   0   11.99    8.75
   5   9   1  311.35   24.55
   5   9   2   -3.21    5.57
   5   9   3  153.97   16.41
   5   9   4   18.25    6.53
  -5 -10  14   -7.93    5.18
  -5 -10  14    9.50    5.34
  -5 -10  13    6.56    4.80
  -5 -10  13   11.09    5.34
  -5 -10  12   33.70    8.78
  -5 -10  12   31.18    7.29
  -5 -10  11    2.37    4.77
  -5 -10  11    8.11    5.50
  -5 -10  10   50.96    9.30
  -5 -10  10   53.55   10.28
  -5 -10   9    7.60    5.22
  -5 -10   9   14.85    6.60
  -5 -10   8    1.60    5.15
  -5 -10   7   58.50    9.15
  -5 -10   7   66.53   10.44
  -5 -10   6   70.35   10.75
  -5 -10   5   10.79    6.30
  -5 -10   4  206.30   16.91
   5  10  -4  192.53   18.35
  -5 -10   3   29.00    6.44
   5  10  -3   10.81    6.70
  -5 -10   2  127.19   12.27
   5  10  -2  136.69   15.97
   5  10  -1   46.40   10.47
   5  10   0   10.05    7.27
   5  10   1   12.64    6.92
  -5 -11  12   -3.96    3.58
  -5 -11  12   -0.26    3.50
  -5 -11  11    8.33    4.35
  -5 -11  11   13.82    5.40
  -5 -11  10   68.44    9.39
  -5 -11  10   57.80    9.58
  -5 -11   9   87.00   10.48
  -5 -11   9   77.38   10.42
  -5 -11   8   -0.86    4.01
  -5 -11   8    2.81    4.81
  -5 -11   7    0.51    3.90
  -5 -11   6    9.01    4.91
  -5 -11   5   80.42   10.26
  -5 -11   4   97.06   10.98
   5  11  -4   93.06   11.81
   5  11  -3   19.30    6.78
  -6  13   1   45.10    8.73
  -6  13   0    3.63    5.49
  -6  13  -1    4.69    4.80
  -6  13  -2   69.80   11.32
  -6  13  -3  156.29   16.30
  -6  13  -4   37.67    8.69
  -6  13  -5   70.21   11.28
  -6  13  -6   -2.21    4.96
  -6  12   5    7.32    4.65
  -6  12   4    5.64    4.09
  -6  12   3  176.41   16.54
  -6  12   3  151.63   14.06
  -6  12   2  253.57   20.41
  -6  12   2  210.25   16.30
  -6  12   1    5.92    5.73
  -6  12   0   21.50    8.11
  -6  12  -1   -6.57    6.71
  -6  12  -2   16.97    7.78
  -6  12  -3    6.37    6.32
  -6  12  -4   46.36   10.63
  -6  12  -5   25.08    7.82
  -6  12  -6   36.56    8.85
  -6  12  -7   12.82    6.45
  -6  12  -8   35.05    8.01
  -6  11   7    3.24    4.19
  -6  11   6  116.61   13.31
  -6  11   5   92.45   12.09
  -6  11   4    1.77    4.98
  -6  11   4    2.96    4.44
  -6  11   3   28.18    9.13
  -6  11   3   21.91    6.67
  -6  11   2   31.20    9.44
  -6  11   2   44.18    8.82
  -6  11   2   32.82    8.40
  -6  11   1    2.86    5.68
  -6  11   0   52.73   11.58
  -6  11  -1   38.15   10.51
  -6  11  -2   45.99   11.71
  -6  11  -3   74.45   13.64
  -6  11  -4   30.80   10.06
  -6  11  -5    6.56    7.19
  -6  11  -6    5.98    5.84
  -6  11  -7   47.07   10.62
  -6  11  -8    7.74    6.52
  -6  11  -9   17.43    6.29
   6 -11  10    0.73    3.85
  -6  11 -10   15.73    6.10
  -6  10   9    8.69    5.48
  -6  10   8   48.02    9.71
  -6  10   7   18.30    7.18
  -6  10   6   83.14   12.18
  -6  10   6   81.24   12.34
  -6  10   5  467.87   28.72
  -6  10   5  453.92   27.16
  -6  10   4    6.69    6.42
  -6  10   4    8.28    6.33
  -6  10   4   15.25    6.90
  -6  10   3    6.50    6.60
  -6  10   3   19.89    6.95
  -6  10   3    2.41    5.62
  -6  10   2    7.81    7.42
  -6  10   2   14.05    5.75
  -6  10   1  124.97   18.18
  -6  10   0   28.21   10.72
  -6  10  -1   48.56   11.37
  -6  10  -2  292.65   25.38
  -6  10  -3   45.36   11.03
  -6  10  -4   -5.09    6.63
  -6  10  -5    4.33    6.80
  -6  10  -6   -2.95    6.14
  -6  10  -7    3.17    5.19
  -6  10  -7    5.73    5.54
  -6  10  -8    5.59    6.69
  -6  10  -8   -6.89    5.30
  -6  10  -9   -6.47    5.47
   6 -10  10   86.34   11.82
  -6  10 -10   56.13   10.04
   6 -10  11    2.51    3.70
  -6  10 -11   -2.05    4.99
  -6  10 -12   91.09   11.78
  -6   9  11    1.00    4.14
  -6   9  10   11.64    5.83
  -6   9   9    8.52    5.60
  -6   9   8   51.20   11.10
  -6   9   7    3.11    5.61
  -6   9   7   -6.17    6.34
  -6   9   6   19.46    7.02
  -6   9   6   27.20    8.13
  -6   9   6   17.21    7.40
  -6   9   5    5.03    6.79
  -6   9   5   -4.17    5.53
  -6   9   5   -9.35    6.84
  -6   9   4  221.97   21.92
  -6   9   4  197.12   18.20
  -6   9   4  199.83   19.76
  -6   9   3   42.47    8.58
  -6   9   3   23.81    9.97
  -6   9   2   70.91   14.54
  -6   9   2   55.74    9.38
  -6   9   1   71.32   14.68
  -6   9   0   84.80   15.72
  -6   9  -1  310.24   26.22
  -6   9  -2  135.67   18.58
  -6   9  -3  118.51   16.71
  -6   9  -4  110.93   16.49
  -6   9  -5   -3.42    6.80
  -6   9  -6    6.02    6.33
  -6   9  -6   16.41    6.52
  -6   9  -7    0.79    4.99
  -6   9  -7    3.50    5.44
  -6   9  -8    5.81    6.29
  -6   9  -9    2.38    5.88
   6  -9  10   13.82    6.06
  -6   9 -10   20.60    7.48
   6  -9  11   21.67    6.74
  -6   9 -11   19.95    7.57
  -6   9 -12   54.33    9.78
  -6   9 -13   59.34    9.79
  -6   8  12   14.05    5.29
  -6   8  11  168.48   16.70
  -6   8  10  277.05   21.55
  -6   8   9   48.39   10.72
  -6   8   8  201.17   18.49
  -6   8   8  228.80   20.93
  -6   8   8  198.86   18.32
  -6   8   7   97.27   14.25
  -6   8   7  113.45   14.94
  -6   8   7  101.77   13.62
  -6   8   6  154.78   17.61
  -6   8   6  152.64   16.81
  -6   8   6  140.53   16.50
  -6   8   5  184.87   19.67
  -6   8   5  192.84   18.45
  -6   8   5  163.24   18.00
  -6   8   4 1004.92   40.71
  -6   8   4 1129.62   48.53
  -6   8   3   38.88    9.02
  -6   8   3   47.44   11.79
  -6   8   2  175.52   19.96
  -6   8   1   31.36   11.20
  -6   8   0   -2.59    6.99
  -6   8  -1   41.52   11.91
  -6   8  -2   74.04   13.42
  -6   8  -3   10.80    8.54
  -6   8  -4    7.54    5.84
  -6   8  -5    6.38    5.33
  -6   8  -5   -2.35    6.86
  -6   8  -6   -7.40    7.10
  -6   8  -6   -7.44    6.23
  -6   8  -7   42.98   10.15
  -6   8  -8  103.73   14.78
   6  -8   9   84.98   13.11
  -6   8  -9   86.94   13.92
   6  -8  10  211.05   18.33
  -6   8 -10  151.22   17.58
   6  -8  11   -2.26    4.25
  -6   8 -11   -4.73    6.34
  -6   8 -12   23.92    7.81
  -6   8 -13    5.29    4.78
  -6   7  13    2.26    4.45
  -6   7  12   77.26   12.08
  -6   7  11   90.40   13.17
  -6   7  10  104.46   14.11
  -6   7   9  321.89   24.38
  -6   7   9  344.75   24.10
  -6   7   8  150.58   17.04
  -6   7   8  167.49   17.97
  -6   7   8  139.17   16.11
  -6   7   7   15.41    7.96
  -6   7   7   16.60    7.44
  -6   7   7    9.38    7.12
  -6   7   6  274.82   23.75
  -6   7   6  258.89   21.71
  -6   7   6  275.01   23.21
  -6   7   5   81.77   13.96
  -6   7   5   62.51   10.52
  -6   7   5   64.41   12.52
  -6   7   4   92.84   13.23
  -6   7   4   99.94   15.34
  -6   7   3   11.13    5.56
  -6   7   3   10.67    9.24
  -6   7   2  104.66   15.89
  -6   7   1   86.67   14.72
  -6   7   0    0.29    6.93
  -6   7  -1   42.19   10.69
  -6   7  -2   11.60    6.94
  -6   7  -3  101.04   15.47
  -6   7  -3  118.81   14.28
  -6   7  -4   10.76    7.95
  -6   7  -4   -1.26    5.57
  -6   7  -5   45.90    9.81
  -6   7  -5   46.89    9.68
  -6   7  -6   17.17    7.49
  -6   7  -7  210.01   20.82
   6  -7   8   31.57    9.00
  -6   7  -8   19.00    7.89
   6  -7   9   87.61   12.41
  -6   7  -9   71.22   12.91
   6  -7  10   32.37    8.38
  -6   7 -10   18.57    7.77
   6  -7  11   -2.64    4.47
  -6   7 -11   -6.42    7.02
  -6   7 -12   49.12   10.66
  -6   7 -13    3.43    5.04
  -6   6  14  379.56   23.52
  -6   6  13   39.44    9.36
  -6   6  12   47.08   10.78
  -6   6  11    2.05    6.03
  -6   6  10   67.87   12.43
  -6   6   9   -0.07    5.52
  -6   6   9    2.29    6.74
  -6   6   8    9.40    6.36
  -6   6   8    3.16    5.72
  -6   6   8    9.74    7.94
  -6   6   7   -6.38    6.20
  -6   6   7   -1.91    5.66
  -6   6   7    4.64    6.26
  -6   6   6   95.79   15.36
  -6   6   6  134.50   15.92
  -6   6   6  107.13   14.95
  -6   6   5   -1.27    6.37
  -6   6   5   -1.86    4.53
  -6   6   5    8.01    6.53
  -6   6   4  242.31   19.09
  -6   6   4  233.17   22.38
  -6   6   3  144.85   17.62
  -6   6   2   23.51    8.77
  -6   6   1    0.84    6.47
  -6   6   0  -10.77    6.54
  -6   6  -1    4.74    5.40
  -6   6  -2   66.46   11.26
  -6   6  -2   51.27   10.78
  -6   6  -3    6.16    5.42
  -6   6  -3   -0.50    5.81
  -6   6  -4  315.52   23.50
  -6   6  -4  308.39   23.18
  -6   6  -5   98.45   14.33
  -6   6  -6    8.65    7.67
  -6   6  -7   17.67    7.47
   6  -6   7   30.61    9.09
  -6   6  -8   90.95   15.55
   6  -6   8   95.45   13.89
  -6   6  -9  174.67   19.98
   6  -6   9  178.37   18.60
   6  -6  10   -1.24    4.96
  -6   6 -10   -2.58    6.23
   6  -6  11   12.23    6.25
  -6   6 -11   14.08    8.52
  -6   6 -12   39.27    9.74
  -6   6 -13   83.06   11.92
  -6   5  15   53.40    8.84
  -6   5  15   59.75    9.74
  -6   5  14   22.50    6.61
  -6   5  14    5.69    6.28
  -6   5  13   29.78    7.82
  -6   5  13   39.04   10.21
  -6   5  12    5.98    6.61
  -6   5  11   37.76    9.94
  -6   5  10    5.50    7.02
  -6   5  10    9.70    7.23
  -6   5   9   13.87    7.70
  -6   5   9    1.23    6.13
  -6   5   8   85.47   13.95
  -6   5   8   81.57   13.29
  -6   5   8   83.81   13.98
  -6   5   7   45.74   10.96
  -6   5   7   48.57    9.80
  -6   5   7   31.39    9.34
  -6   5   6   -3.57    6.13
  -6   5   6  -11.43    6.11
  -6   5   6    5.67    6.41
  -6   5   5   38.60   10.43
  -6   5   5   61.00   10.15
  -6   5   5   44.44   11.99
  -6   5   4   26.34    8.93
  -6   5   4   62.88   10.01
  -6   5   3  209.32   20.10
  -6   5   2  168.13   18.52
  -6   5   1  120.75   16.19
  -6   5   0  154.46   17.93
  -6   5  -1   -4.38    5.10
  -6   5  -1   -3.73    4.57
  -6   5  -2   55.32   10.36
  -6   5  -2   59.31   10.59
  -6   5  -3   52.42    9.97
  -6   5  -3   61.92   10.98
  -6   5  -4   47.21    9.80
  -6   5  -5  294.01   23.73
  -6   5  -6  209.10   20.85
   6  -5   6  296.88   23.69
  -6   5  -7   23.40   10.08
   6  -5   7   13.92    6.45
  -6   5  -8  131.56   18.04
   6  -5   8  160.90   16.93
  -6   5  -9   35.89   11.19
   6  -5   9   31.79    8.01
  -6   5 -10   37.18   10.47
   6  -5  10   46.82    9.23
  -6   5 -11   71.46   12.48
   6  -5  11   99.51   12.51
  -6   5 -12   38.58    9.98
  -6   5 -13    1.01    4.33
   6  -5  14   38.71    8.21
  -6   4  16   27.37    7.26
  -6   4  16   20.08    5.72
  -6   4  15   -5.40    5.36
  -6   4  15   -5.33    4.77
  -6   4  14   30.51    8.11
  -6   4  14   25.14    9.30
  -6   4  13   12.37    7.45
  -6   4  13    5.48    5.77
  -6   4  12   -2.26    5.10
  -6   4  12    3.20    6.43
  -6   4  11   22.30    7.31
  -6   4  11   21.71    8.57
  -6   4  10  327.39   24.67
  -6   4  10  351.78   27.11
  -6   4   9    2.19    5.68
  -6   4   9    0.80    6.40
  -6   4   8  225.59   20.58
  -6   4   8  245.66   22.82
  -6   4   7    6.92    5.72
  -6   4   7    1.48    7.05
  -6   4   7    1.70    6.23
  -6   4   6    0.32    5.12
  -6   4   6    3.95    6.90
  -6   4   6   -5.88    7.04
  -6   4   5   -0.07    4.07
  -6   4   5    0.57    6.44
  -6   4   5    8.10    7.49
  -6   4   4  166.09   18.12
   6  -4  -3  -26.39   16.04
  -6   4   3    0.51    5.36
  -6   4   2  213.20   20.22
   6  -4  -1  227.02   42.09
  -6   4   1  252.19   21.26
   6  -4   0    4.00    8.30
  -6   4   0   12.07    6.80
  -6   4  -1   22.91    6.77
  -6   4  -1   21.14    6.42
  -6   4  -2    2.62    4.31
  -6   4  -2   -2.28    6.05
  -6   4  -3    1.42    5.45
   6  -4   4   10.65    8.02
  -6   4  -4    7.57    6.05
   6  -4   5    4.61    5.82
  -6   4  -5    8.72    7.40
   6  -4   6  137.87   16.13
  -6   4  -6  114.74   16.77
   6  -4   7  368.69   25.94
  -6   4  -7  342.99   26.96
   6  -4   8    1.44    7.17
  -6   4  -8    7.45    7.22
   6  -4   9  139.89   16.25
  -6   4  -9   95.90   15.36
  -6   4 -10   23.19    8.42
   6  -4  10   11.39    6.86
  -6   4 -11   28.00    9.24
   6  -4  11   19.85    6.65
  -6   4 -12    3.43    5.14
   6  -4  13   49.75    9.73
  -6   3  17   96.11   11.25
  -6   3  16    2.21    4.82
  -6   3  16    6.96    5.71
  -6   3  15   46.36    9.98
  -6   3  15   28.89    8.60
  -6   3  14    2.60    5.47
  -6   3  14   -6.34    7.25
  -6   3  13   51.58   10.49
  -6   3  13   62.93   11.68
  -6   3  12    3.20    6.28
  -6   3  12    4.57    7.91
  -6   3  11    3.19    5.17
  -6   3  11    3.67    6.67
  -6   3  10    6.34    7.78
  -6   3  10    8.33    7.54
  -6   3   9  128.60   15.73
  -6   3   9  126.29   16.57
  -6   3   8   -1.52    6.41
  -6   3   8    4.09    7.33
  -6   3   7  105.89   13.46
  -6   3   7   77.64   13.48
  -6   3   6   -0.15    3.92
  -6   3   6    0.01    6.33
  -6   3   6   -6.59    7.96
  -6   3   5  103.21   12.24
  -6   3   5  101.71   14.48
  -6   3   5   99.78   14.34
  -6   3   4    0.20    5.27
  -6   3   4   -0.95    5.59
   6  -3  -3   54.10   21.22
  -6   3   3   43.43    9.60
   6  -3  -2  -40.72   19.43
  -6   3   2   18.86    7.80
   6  -3  -1   94.66   23.23
  -6   3   1  102.39   13.22
   6  -3   0   -7.26   11.14
  -6   3   0    0.56    4.69
   6  -3   1   46.29   22.14
   6  -3   1   86.41   12.22
  -6   3  -1   63.61   10.66
  -6   3  -1   76.99   12.14
   6  -3   2   47.62    9.81
  -6   3  -2   41.45    8.55
   6  -3   3   23.11    7.19
  -6   3  -3   20.98    6.82
   6  -3   4   58.37   10.95
  -6   3  -4   39.74   10.67
   6  -3   5   -2.72    6.26
  -6   3  -5    1.63    5.76
   6  -3   6    7.96    7.57
  -6   3  -6   -0.13    6.52
   6  -3   7   21.08    7.98
  -6   3  -7   18.47    8.84
   6  -3   8  145.58   16.50
  -6   3  -8  158.55   18.48
   6  -3   9    6.92    6.82
  -6   3  -9    1.76    6.15
   6  -3  10  237.52   19.83
  -6   3 -10  212.06   20.04
   6  -3  11   35.75    8.32
   6  -3  12    4.64    6.53
   6  -3  13   -0.89    4.84
  -6   2  17   17.85    5.77
  -6   2  16  122.28   14.77
  -6   2  15   29.02    8.83
  -6   2  15   35.44    8.61
  -6   2  14   39.24    9.39
  -6   2  14   53.53   12.20
  -6   2  13   13.86    7.92
  -6   2  13   -0.26    6.21
  -6   2  12   -1.97    6.25
  -6   2  12   19.14    7.36
  -6   2  11   21.86    8.36
  -6   2  11   18.78    7.70
  -6   2  10   10.82    7.81
  -6   2  10   14.79    6.09
  -6   2   9   34.53   10.66
  -6   2   9   35.44    7.76
  -6   2   9   39.22    9.86
  -6   2   8    6.98    6.61
  -6   2   8    2.31    4.10
  -6   2   8   18.40    7.59
  -6   2   7  105.58   13.44
  -6   2   7   96.55   14.07
  -6   2   6  348.85   22.39
  -6   2   6  354.83   24.56
  -6   2   5    1.93    3.81
  -6   2   5    4.64    5.95
   6  -2  -4   39.43   17.86
  -6   2   4   28.61    8.04
  -6   2   4   42.37    9.62
  -6   2   3   -5.69    5.88
  -6   2   3    1.18    4.67
  -6   2   2   35.33    9.52
   6  -2  -2   12.41    8.44
   6  -2  -1  204.74   17.00
  -6   2   1  205.19   17.99
   6  -2  -1  244.96   44.62
   6  -2   0   72.89   10.94
  -6   2   0   73.02   10.86
   6  -2   0   87.98   27.62
   6  -2   1  189.69   16.85
   6  -2   1  166.51   36.76
   6  -2   2   33.96    8.28
   6  -2   3   -3.07    5.04
  -6   2  -3   -3.61    5.73
   6  -2   4   81.95   13.21
  -6   2  -4   56.65   12.26
   6  -2   5  138.43   15.76
  -6   2  -5  142.65   17.01
   6  -2   6   37.24    9.72
  -6   2  -6   21.29    7.70
   6  -2   7    0.20    6.80
  -6   2  -7    0.84    6.62
   6  -2   8   -3.53    6.58
   6  -2   9    1.96    5.09
   6  -2  10   18.41    6.60
   6  -2  11  373.07   25.83
   6  -2  11  349.58   22.89
   6  -2  12    9.32    6.51
   6  -2  13   61.67   10.33
  -6   1  17   26.74    7.68
  -6   1  16    3.20    5.86
  -6   1  15  168.85   17.72
  -6   1  14   26.10    9.09
  -6   1  13   32.88   10.08
  -6   1  12   44.62   10.72
  -6   1  11   75.91   13.98
  -6   1  10   58.29   10.84
  -6   1  10   67.71   10.39
  -6   1   9    2.54    6.10
  -6   1   9    4.15    4.31
  -6   1   9    3.07    6.35
  -6   1   8   45.00    9.42
  -6   1   8   40.34    8.86
  -6   1   8   36.82    9.93
  -6   1   7   13.41    4.45
  -6   1   7    1.68    4.63
  -6   1   7    2.56    6.36
  -6   1   6   91.27   11.56
  -6   1   6   80.37   12.80
  -6   1   5  128.96   13.54
   6  -1  -5   91.05   30.55
  -6   1   5  113.88   25.64
  -6   1   5  126.60   14.00
  -6   1   4  217.26   18.01
   6  -1  -4  221.97   41.97
  -6   1   4  249.03   18.68
  -6   1   3   18.26    6.55
   6  -1  -3    6.18   11.02
  -6   1   2   62.10    9.83
   6  -1  -2   66.70    9.58
   6  -1  -2   93.65   28.38
   6  -1  -1  270.62   19.46
   6  -1  -1  259.70   45.36
   6  -1   0   36.68    8.34
   6  -1   0   39.53   19.34
   6  -1   1   39.20    9.01
   6  -1   2  155.67   16.42
   6  -1   3  266.39   21.36
   6  -1   4    1.21    5.76
   6  -1   5  112.73   14.80
   6  -1   6  349.70   25.05
   6  -1   7    6.70    6.64
   6  -1   8  204.02   19.34
   6  -1   9  168.98   17.39
   6  -1  10   64.40   10.84
   6  -1  10   70.93   13.13
   6  -1  11   -0.28    6.31
   6  -1  12   84.17   12.11
   6  -1  13   48.36    9.06
  -6   0  18   95.45   11.62
  -6   0  17   26.29    8.48
  -6   0  16   11.31    7.12
  -6   0  15    2.82    6.29
  -6   0  14   -5.31    7.47
  -6   0  13    4.12    7.51
  -6   0  12   30.79    9.95
  -6   0  11    8.98    5.94
  -6   0  11   20.43    6.62
  -6   0  10  143.09   15.11
  -6   0  10  119.94   15.20
  -6   0   9   13.35    5.76
  -6   0   9   10.55    7.13
  -6   0   8  399.57   25.49
  -6   0   8  394.32   24.52
  -6   0   8  427.82   27.04
  -6   0   7   65.27   10.12
  -6   0   7   99.15   12.56
  -6   0   7   80.69   11.89
  -6   0   7   82.50   11.87
  -6   0   6  216.69   18.89
  -6   0   6  208.28   17.77
  -6   0   6  215.28   17.88
  -6   0   6  198.92   35.17
  -6   0   6  185.52   16.56
  -6   0   5   56.81    9.51
   6   0  -5   58.98   23.93
  -6   0   5   39.64   18.08
  -6   0   5   49.23    9.25
  -6   0   4   10.32    5.87
  -6   0   4    3.43    4.12
   6   0  -4    2.25   10.86
  -6   0   4   15.11   11.79
  -6   0   3  409.52   25.08
   6   0  -3  435.76   23.39
   6   0  -3  393.50   55.44
   6   0  -2  265.97   19.22
   6   0  -2  257.51   45.48
   6   0  -1  935.08   36.43
   6   0   0  167.94   16.21
   6   0   1  168.78   16.94
   6   0   2   51.82   10.50
   6   0   3  153.29   16.28
   6   0   4  126.28   15.74
   6   0   5  644.57   34.53
   6   0   6    7.08    7.22
   6   0   7  104.87   14.48
   6   0   8    8.41    6.25
   6   0   8   26.79    9.02
   6   0   9   21.44    9.67
   6   0   9   23.99    8.24
   6   0  10    9.55    6.57
   6   0  10    0.86    5.20
   6   0  11   65.83   11.33
   6   0  12   67.90   10.42
  -6  -1  18   37.93    8.03
  -6  -1  17  151.73   16.12
  -6  -1  16   76.01   12.35
  -6  -1  15   20.22    8.18
  -6  -1  14   -8.29    7.62
  -6  -1  13  102.78   15.57
  -6  -1  12   13.40    6.26
  -6  -1  12   12.35    7.83
  -6  -1  11    4.27    5.30
  -6  -1  11   -3.82    6.71
  -6  -1  10   45.65    9.15
  -6  -1  10   41.84   10.11
  -6  -1   9  200.20   18.12
  -6  -1   9  193.55   18.67
  -6  -1   8    9.41    5.59
  -6  -1   8   -3.24    4.68
  -6  -1   7  231.32   19.69
  -6  -1   7  223.68   18.43
  -6  -1   7  218.60   18.16
  -6  -1   6  684.09   31.49
  -6  -1   6  716.93   33.44
  -6  -1   6  676.13   31.13
  -6  -1   6  730.02   31.24
  -6  -1   5   88.69   12.56
  -6  -1   5   83.69   11.43
  -6  -1   5   80.49   10.60
  -6  -1   4   10.87    5.52
  -6  -1   4   14.08    6.98
  -6  -1   3   51.21    9.91
   6   1  -3   65.93    9.81
  -6  -1   3   62.78   12.09
  -6  -1   2   26.56    7.15
   6   1  -2   20.92    5.95
   6   1  -1  625.36   30.43
  -6  -1   1  556.45   27.27
   6   1   0  719.28   33.98
  -6  -1   0  678.94   29.62
  -6  -1  -1   57.59    8.81
   6   1   1   53.40   10.15
   6   1   2  797.25   36.54
   6   1   3    8.49    6.61
   6   1   4  107.58   15.20
   6   1   5  159.09   16.81
   6   1   5  157.77   17.94
   6   1   6   74.60   12.48
   6   1   6   63.33   11.58
   6   1   7   -3.10    6.00
   6   1   7    4.81    6.44
   6   1   8   -0.32    5.53
   6   1   8    0.19    6.99
   6   1   9   11.07    6.58
   6   1   9    6.06    5.07
   6   1  10   45.17    9.64
   6   1  10   53.57    9.64
   6   1  11   -3.70    5.03
  -6  -2  18   14.93    6.73
  -6  -2  17   -5.16    4.94
  -6  -2  16    3.62    5.30
  -6  -2  15   59.40   12.67
  -6  -2  14  368.72   26.72
  -6  -2  13   19.55    9.40
  -6  -2  13   18.65    5.68
  -6  -2  12  128.42   16.66
  -6  -2  12  138.56   15.34
  -6  -2  11    0.38    6.77
  -6  -2  11   -1.10    4.90
  -6  -2  10   10.43    6.68
  -6  -2  10    4.92    5.78
  -6  -2   9   -2.86    5.66
  -6  -2   9    3.81    5.15
  -6  -2   8   63.59   11.12
  -6  -2   8   48.08    9.66
  -6  -2   7  723.52   35.27
  -6  -2   7  677.04   31.45
  -6  -2   7  729.47   33.09
  -6  -2   6   24.28    7.34
  -6  -2   6   34.93    9.17
  -6  -2   5 1006.14   38.00
  -6  -2   5  922.38   39.34
  -6  -2   4  140.20   15.19
  -6  -2   4  117.38   15.04
  -6  -2   3   16.76    6.64
  -6  -2   3   31.38   10.06
   6   2  -3   11.13    5.45
   6   2  -2  257.65   20.23
  -6  -2   2  282.75   19.87
  -6  -2   2  279.04   22.59
   6   2  -1  489.39   27.89
  -6  -2   1  447.25   24.30
  -6  -2   0  117.26   12.55
   6   2   0  119.26   15.02
   6   2   1   84.70   13.25
   6   2   2  524.27   31.04
   6   2   3   76.08   13.04
   6   2   4  156.51   18.49
   6   2   5   54.92   12.67
   6   2   6  405.49   28.46
   6   2   6  403.02   26.12
   6   2   7  133.06   15.05
   6   2   7  144.34   16.79
   6   2   8   70.27   11.86
   6   2   8   56.69   11.11
   6   2   9    0.41    5.31
   6   2   9    1.12    4.76
   6   2  10    9.15    5.52
   6   2  10    9.58    4.99
  -6  -3  18   80.89   11.14
  -6  -3  17   11.60    6.20
  -6  -3  16    3.17    6.68
  -6  -3  15   39.15   10.02
  -6  -3  14  370.91   26.97
  -6  -3  14  348.04   22.05
  -6  -3  13  241.20   21.84
  -6  -3  13  222.58   18.58
  -6  -3  12  272.17   22.93
  -6  -3  12  270.28   20.77
  -6  -3  11   32.66    9.79
  -6  -3  11   19.37    7.00
  -6  -3  10  107.31   15.12
  -6  -3  10   94.36   13.46
  -6  -3   9   93.20   13.41
  -6  -3   9   80.87   12.10
  -6  -3   8   55.69   10.12
  -6  -3   8   71.79   11.94
  -6  -3   7  743.84   37.22
  -6  -3   7  784.93   34.54
  -6  -3   7  760.91   36.02
  -6  -3   6 1212.61   47.00
  -6  -3   6 1327.45   44.39
  -6  -3   5  342.90   25.91
  -6  -3   5  376.82   23.83
  -6  -3   4   -5.15    5.87
  -6  -3   4   -3.53    6.50
  -6  -3   3   22.06    7.11
   6   3  -3   33.67    8.23
  -6  -3   3   16.06    8.87
  -6  -3   2  121.30   13.55
  -6  -3   2  135.75   17.10
   6   3  -2  130.86   15.12
  -6  -3   1  242.76   18.11
  -6  -3   1  228.48   21.83
   6   3  -1  221.81   19.66
   6   3   0   58.25   11.35
  -6  -3   0   55.03   10.55
   6   3   1   47.47   10.36
  -6  -3  -1   46.65   10.44
   6   3   2  351.35   26.36
   6   3   3    8.63    6.46
   6   3   4   28.15    9.57
   6   3   5   26.59   10.49
   6   3   6  140.20   17.02
   6   3   7   23.21    8.46
   6   3   7   18.88    7.58
   6   3   8   50.48   11.07
   6   3   8   36.30    8.39
   6   3   9    1.60    4.39
   6   3   9   33.21    7.43
  -6  -4  18   42.85    8.89
  -6  -4  17    2.49    4.86
  -6  -4  16    9.78    5.57
  -6  -4  15   -6.95    6.10
  -6  -4  14   -9.35    7.60
  -6  -4  14    5.80    4.72
  -6  -4  13   29.11    8.41
  -6  -4  13   33.83    7.98
  -6  -4  12    0.03    6.23
  -6  -4  12    7.07    5.39
  -6  -4  11  130.35   15.94
  -6  -4  11  113.08   14.35
  -6  -4  10   64.06   10.97
  -6  -4  10   60.28   11.46
  -6  -4   9   23.28    8.00
  -6  -4   9   30.22    7.62
  -6  -4   9   34.55   10.25
  -6  -4   8  195.42   19.07
  -6  -4   8  215.31   19.07
  -6  -4   7   -0.04    4.73
  -6  -4   7    3.29    5.34
  -6  -4   6   96.40   13.13
  -6  -4   6   66.76   13.24
  -6  -4   5   -5.75    6.03
  -6  -4   5    6.92    7.46
  -6  -4   4   48.05    9.65
  -6  -4   4   24.10   10.88
  -6  -4   3   22.35    6.44
  -6  -4   3   15.04    8.28
   6   4  -3   12.48    5.15
  -6  -4   2   10.10    5.09
  -6  -4   2   -6.81    8.05
   6   4  -2   -0.81    5.90
   6   4  -1  274.36   22.52
  -6  -4   1  282.17   24.51
  -6  -4   0    4.67    8.31
   6   4   0   16.28    8.40
  -6  -4  -1   13.69    8.06
   6   4   1   15.59    7.10
   6   4   2   81.63   14.21
  -6  -4  -2   83.99   13.99
  -6  -4  -3   16.60    8.15
   6   4   3   -3.80    7.87
   6   4   4   49.64   11.91
  -6  -4  -4   61.91   11.34
   6   4   5   -6.03    6.31
  -6  -4  -5    6.12    6.30
   6   4   6  105.54   15.20
   6   4   7  246.64   20.70
   6   4   8  157.17   15.93
  -6  -5  16   18.84    8.14
  -6  -5  15   27.55   10.16
  -6  -5  15   40.90    8.22
  -6  -5  14  256.59   22.35
  -6  -5  14  251.87   19.51
  -6  -5  13   16.70    8.54
  -6  -5  13   14.88    6.19
  -6  -5  12  103.05   14.97
  -6  -5  12  103.15   13.95
  -6  -5  11   85.27   13.77
  -6  -5  11   69.70   11.59
  -6  -5  10   24.30    6.62
  -6  -5  10   35.77    9.76
  -6  -5  10   22.83    8.65
  -6  -5   9  257.79   19.64
  -6  -5   9  255.10   21.72
  -6  -5   9  276.46   22.36
  -6  -5   8   12.14    6.41
  -6  -5   8    2.18    5.40
  -6  -5   7  270.20   21.41
  -6  -5   6   21.98    8.20
  -6  -5   5   14.13    8.35
  -6  -5   5   10.60    5.76
  -6  -5   4   14.51    9.43
  -6  -5   4   83.93   12.14
   6   5  -3   -0.32    5.04
  -6  -5   3    1.25    7.07
  -6  -5   3    5.08    5.52
   6   5  -2  219.52   20.94
  -6  -5   2  203.77   21.02
  -6  -5   1   -6.13    9.10
   6   5  -1    5.67    5.74
  -6  -5   0   -4.30    6.53
   6   5   0    7.98    7.10
   6   5   1   -2.99    6.51
  -6  -5  -1   -4.49    5.84
   6   5   2    7.12    7.13
  -6  -5  -2    3.72    5.57
  -6  -5  -3  124.72   15.13
   6   5   3  138.01   17.48
   6   5   4    0.17    6.31
   6   5   5   29.87    8.22
   6   5   6   51.21   10.89
   6   5   7   52.95    9.88
  -6  -6  16   56.51    8.47
  -6  -6  15   42.30    8.41
  -6  -6  14    3.10    4.75
  -6  -6  13   35.67    8.45
  -6  -6  12    2.62    5.24
  -6  -6  11   -3.41    3.93
  -6  -6  11   -5.71    7.21
  -6  -6  10    5.33    4.65
  -6  -6  10   16.28    6.46
  -6  -6   9    2.14    4.48
  -6  -6   9    7.64    6.14
  -6  -6   8   30.07    7.68
  -6  -6   8   23.04    7.76
  -6  -6   7   41.99    9.42
  -6  -6   7   50.32   10.14
  -6  -6   6  216.66   19.78
  -6  -6   6  210.89   18.75
  -6  -6   5  462.26   26.56
   6   6  -4   11.77    5.77
  -6  -6   4    4.22    5.28
   6   6  -3   17.24    7.91
  -6  -6   3   16.11    8.74
   6   6  -2   14.14    7.01
  -6  -6   2   33.77   11.31
   6   6  -1   96.01   14.50
  -6  -6   1   90.92   13.80
   6   6   0   -5.43    6.00
  -6  -6   0    5.97    6.56
   6   6   1   35.85   10.54
  -6  -6  -1   25.72    7.81
   6   6   2   43.64   11.18
   6   6   3  121.64   15.87
   6   6   4   -3.00    6.50
   6   6   5  142.74   16.15
   6   6   6   20.03    6.70
  -6  -7  16    2.40    3.48
  -6  -7  15    9.95    4.88
  -6  -7  14  158.53   15.11
  -6  -7  13   11.74    5.86
  -6  -7  12   17.74    7.20
  -6  -7  11   29.07    7.41
  -6  -7  11   32.18    9.21
  -6  -7  10   17.18    6.62
  -6  -7  10    3.96    5.82
  -6  -7   9   16.32    6.59
  -6  -7   9    8.22    5.13
  -6  -7   8   10.26    6.96
  -6  -7   8    2.07    5.74
  -6  -7   7   65.43   10.56
  -6  -7   7   72.79   11.55
  -6  -7   6    4.92    6.05
  -6  -7   6    1.01    4.43
  -6  -7   5   11.06    6.31
  -6  -7   5   -2.42    4.27
  -6  -7   4  155.32   16.51
   6   7  -4  139.35   15.91
  -6  -7   3   14.39    7.04
   6   7  -3    5.06    5.44
  -6  -7   2  122.21   14.11
   6   7  -2  102.26   15.05
  -6  -7   1   20.87    7.37
   6   7  -1   22.24    7.67
  -6  -7   0   76.24   10.82
   6   7   0   72.64   12.86
  -6  -7  -1    3.07    4.56
   6   7   1    2.46    7.46
  -6  -7  -2   -4.47    4.39
   6   7   2    1.05    5.65
   6   7   3   11.02    6.20
   6   7   4  174.13   16.63
  -6  -8  15    8.65    4.67
  -6  -8  14   13.65    5.91
  -6  -8  13   11.50    5.56
  -6  -8  12   14.04    4.92
  -6  -8  12   17.59    6.92
  -6  -8  11    2.79    5.92
  -6  -8  10   39.46    8.90
  -6  -8  10   40.80    8.74
  -6  -8   9   35.62    9.07
  -6  -8   9   32.11    8.01
  -6  -8   8    3.73    5.08
  -6  -8   8    8.12    5.33
  -6  -8   7   85.75   11.68
  -6  -8   7   84.10   11.56
  -6  -8   6   10.81    6.29
  -6  -8   6   -4.39    4.44
  -6  -8   5   14.09    5.90
  -6  -8   4   33.38    8.17
  -6  -8   3   -0.81    4.38
   6   8  -3    9.29    6.38
  -6  -8   2  106.40   12.41
   6   8  -2  103.58   14.52
  -6  -8   1  261.77   18.17
   6   8  -1  266.65   21.70
  -6  -8   0   48.29    8.07
   6   8   0   56.51   11.02
   6   8   1  153.67   16.55
   6   8   2   18.04    7.19
  -6  -9  13   20.16    6.48
  -6  -9  12    0.85    3.40
  -6  -9  12    1.37    3.87
  -6  -9  11   22.47    6.98
  -6  -9  11   16.10    6.17
  -6  -9  10   10.46    5.16
  -6  -9   9   30.40    7.15
  -6  -9   9   38.62    8.04
  -6  -9   8   45.88    8.65
  -6  -9   8   50.87    8.85
  -6  -9   7   23.83    6.66
  -6  -9   7   26.60    6.92
  -6  -9   6   90.69   11.69
  -6  -9   5   24.33    6.28
  -6  -9   4   78.93   10.48
  -6  -9   3   -1.71    4.05
   6   9  -3    2.55    4.83
  -6  -9   2   35.28    7.40
   6   9  -2   29.83    8.03
  -6  -9   1    3.63    3.39
   6   9  -1   20.87    7.65
   6   9   0   24.74    7.16
  -6 -10  10   16.15    5.02
  -6 -10   9   -3.78    4.18
  -6 -10   8   -5.58    4.41
  -6 -10   5   92.76   10.28
  -7  12   1    3.07    4.93
  -7  12   0   -1.45    4.34
  -7  12  -1    0.95    4.22
  -7  12  -2   17.40    7.19
  -7  12  -3   64.56   10.92
  -7  12  -4   -8.27    5.70
  -7  11   4    9.60    6.00
  -7  11   3    8.66    6.22
  -7  11   3    0.30    4.09
  -7  11   2   18.20    6.46
  -7  11   2    7.58    6.38
  -7  11   1   35.81    9.27
  -7  11   1   36.70    8.62
  -7  11   0   34.86    9.87
  -7  11  -1  -12.39    7.04
  -7  11  -2   79.10   12.46
  -7  11  -3   -3.12    5.03
  -7  11  -4  -11.32    6.28
  -7  11  -5   -4.30    4.86
  -7  11  -6   -1.11    3.87
  -7  10   7  163.83   14.32
  -7  10   6   -2.49    3.76
  -7  10   5  125.23   14.65
  -7  10   5  126.34   13.60
  -7  10   5  145.34   14.02
  -7  10   4   28.45    8.70
  -7  10   4    9.70    5.73
  -7  10   3    0.55    6.50
  -7  10   3    1.35    5.48
  -7  10   2    6.26    5.98
  -7  10   2   -8.21    7.30
  -7  10   1   30.15   10.43
  -7  10   0   16.38    9.27
  -7  10  -1  131.99   16.37
  -7  10  -2   19.10    8.18
  -7  10  -3   29.24    9.25
  -7  10  -4   22.50    9.31
  -7  10  -5    5.47    4.96
  -7  10  -6    0.76    4.16
   7 -10   7    2.59    5.10
   7 -10   8   -1.66    4.07
  -7   9   9    0.43    3.87
  -7   9   8    8.05    4.51
  -7   9   7   19.54    6.60
  -7   9   7   19.52    5.96
  -7   9   6    9.64    5.41
  -7   9   6   -3.48    5.24
  -7   9   6   -2.54    4.13
  -7   9   5   10.68    6.77
  -7   9   5   27.53    8.42
  -7   9   5   13.05    5.95
  -7   9   4   25.87    9.35
  -7   9   4    6.91    6.36
  -7   9   3   20.42    8.21
  -7   9   3   27.28   10.15
  -7   9   2   19.97    9.53
  -7   9   1   58.56   12.68
  -7   9   0   10.12    8.15
  -7   9  -1    4.27    6.92
  -7   9  -2   26.91    9.26
  -7   9  -3  265.93   22.69
  -7   9  -4  106.43   14.82
  -7   9  -5   57.86   11.05
  -7   9  -7   62.40   10.13
   7  -9   7   71.61   11.68
  -7   9  -8    7.60    4.84
   7  -9   8   29.50    7.99
  -7   9  -9    6.73    4.89
   7  -9   9   16.68    6.90
  -7   9 -10   26.84    6.53
  -7   8  11  172.06   14.94
  -7   8  10  106.93   12.42
  -7   8   9    3.36    4.19
  -7   8   8   36.86    8.74
  -7   8   8   40.66    9.32
  -7   8   7    3.37    5.20
  -7   8   7    6.40    4.51
  -7   8   6   12.84    8.13
  -7   8   6   17.03    7.64
  -7   8   6   14.59    6.07
  -7   8   5  103.64   15.46
  -7   8   5   81.45   13.08
  -7   8   5   79.36   10.99
  -7   8   4   33.40   10.49
  -7   8   4   29.95    9.10
  -7   8   3   20.76    8.82
  -7   8   3   44.88   12.03
  -7   8   2   48.44   11.76
  -7   8   1  146.26   18.18
  -7   8   0   32.25   11.04
  -7   8  -1   46.63   11.32
  -7   8  -2   22.71    8.76
  -7   8  -3    5.05    5.95
  -7   8  -4   55.97   11.01
  -7   8  -5    1.69    4.42
  -7   8  -6   19.18    7.11
   7  -8   6   21.11    7.38
  -7   8  -7   66.47   11.64
   7  -8   7   92.20   12.70
  -7   8  -8    2.55    4.92
   7  -8   8   -3.10    5.64
  -7   8  -9   74.47   11.29
   7  -8   9   68.08   10.16
  -7   8 -10   31.99    7.21
   7  -8  10   37.22    7.70
  -7   7  12   68.96   10.10
  -7   7  11   47.68    8.69
  -7   7  10  125.45   14.39
  -7   7   9  123.30   14.60
  -7   7   8    2.21    6.46
  -7   7   8   -1.95    4.36
  -7   7   7   81.04   13.26
  -7   7   7   68.98   11.86
  -7   7   6  142.15   17.73
  -7   7   6  124.50   16.71
  -7   7   6  134.56   14.84
  -7   7   5    4.20    6.94
  -7   7   5   -8.44    9.71
  -7   7   5   12.96    6.25
  -7   7   4    4.56    7.13
  -7   7   4    2.02    7.38
  -7   7   3    6.78    7.81
  -7   7   2   20.31    7.61
  -7   7   1   16.47    8.10
  -7   7   0   55.41   11.49
  -7   7  -1  170.08   19.16
  -7   7  -2    0.51    5.37
  -7   7  -3   36.99    9.83
  -7   7  -3   34.71    7.63
  -7   7  -4  141.48   15.94
  -7   7  -4   92.83   13.12
  -7   7  -5   -3.91    5.57
   7  -7   5    8.56    5.99
  -7   7  -6  116.15   15.01
   7  -7   6  136.04   16.48
  -7   7  -7   24.22    8.15
   7  -7   7    5.01    6.43
  -7   7  -8  254.07   21.50
   7  -7   8  287.22   21.73
  -7   7  -9   92.60   13.05
   7  -7   9  128.29   14.69
  -7   7 -10    8.33    5.71
   7  -7  10    3.36    4.22
  -7   7 -11  121.37   13.22
  -7   6  13   26.27    6.99
  -7   6  12   -1.94    4.95
  -7   6  11    5.67    6.38
  -7   6  10   18.14    6.73
  -7   6   9    6.01    7.22
  -7   6   9   -5.51    5.48
  -7   6   8   30.47    8.55
  -7   6   8   36.72    8.98
  -7   6   7  233.17   21.33
  -7   6   7  203.48   18.55
  -7   6   6   24.16   10.74
  -7   6   6   13.74    7.71
  -7   6   6   15.77    7.32
  -7   6   5  296.41   24.88
  -7   6   5  256.86   24.56
  -7   6   4   -2.15    7.56
  -7   6   4   11.82    8.35
  -7   6   3  135.46   18.40
  -7   6   2    3.95    7.93
  -7   6   1   -7.71    6.66
  -7   6   0    5.70    6.40
  -7   6  -1    3.25    6.03
  -7   6  -2   13.12    7.36
  -7   6  -3   12.44    6.70
  -7   6  -3   -6.47    5.81
   7  -6   3    7.50    8.42
  -7   6  -4   72.70   12.28
   7  -6   4   98.93   14.04
  -7   6  -5   -0.96    5.91
   7  -6   5    1.01    6.14
  -7   6  -6    0.76    6.06
   7  -6   6   -0.95    6.93
  -7   6  -7    9.17    7.12
   7  -6   7    0.11    5.89
  -7   6  -8  138.97   17.18
   7  -6   8  166.88   16.72
  -7   6  -9   16.73    6.78
   7  -6   9   15.68    6.30
   7  -6  10  158.28   14.87
  -7   6 -10  150.56   15.88
  -7   5  14   -3.58    4.95
  -7   5  13   49.28    9.62
  -7   5  12   15.98    7.20
  -7   5  11    0.17    5.07
  -7   5  10   90.52   13.43
  -7   5   9   15.28    7.10
  -7   5   9   24.08    7.88
  -7   5   8    7.07    7.42
  -7   5   8   -1.70    4.97
  -7   5   7   -4.35    8.07
  -7   5   7    2.29    6.39
  -7   5   6   43.84   11.70
  -7   5   6   50.92   12.73
  -7   5   6   41.11    9.35
  -7   5   5  294.28   25.27
  -7   5   5  291.20   26.65
  -7   5   4  127.75   17.35
  -7   5   4  119.35   17.84
  -7   5   3   11.44    7.85
  -7   5   3   -3.21    8.54
  -7   5   2   -8.20    6.12
  -7   5   1   -0.78    6.47
  -7   5   0    3.87    5.92
   7  -5   0   11.18    6.59
  -7   5  -1   33.92    9.32
   7  -5   1   46.67   10.90
  -7   5  -2   88.98   12.61
   7  -5   2  115.32   15.41
   7  -5   3  394.17   26.92
  -7   5  -4   18.52    7.94
   7  -5   4   35.38   10.61
  -7   5  -5  200.13   20.62
   7  -5   5  286.96   23.13
   7  -5   6   27.16    9.23
  -7   5  -6   23.03    9.06
   7  -5   7   96.33   13.67
  -7   5  -7   82.97   14.30
   7  -5   8   31.63    8.40
  -7   5  -8   26.78    8.39
   7  -5   9   12.21    6.13
   7  -5  10   22.58    7.33
   7  -5  11   46.54    8.29
  -7   4  15    0.39    4.25
  -7   4  14    8.97    4.71
  -7   4  13   36.01    8.12
  -7   4  12   -1.86    5.81
  -7   4  11   14.15    6.31
  -7   4  10   33.02    9.17
  -7   4   9  129.83   16.73
  -7   4   9  134.95   16.25
  -7   4   8   44.15    9.58
  -7   4   8   36.15   10.53
  -7   4   8   28.59    8.40
  -7   4   7   99.56   15.75
  -7   4   7   93.04   12.81
  -7   4   6    6.63    7.15
  -7   4   5    3.42    7.65
  -7   4   5    6.88    8.02
  -7   4   4  239.08   22.99
  -7   4   4  254.44   23.48
  -7   4   3  178.38   20.41
  -7   4   3  193.09   20.64
  -7   4   2  557.00   33.19
   7  -4  -2  532.34   28.39
  -7   4   1    6.93    5.75
   7  -4  -1    5.98    4.69
  -7   4   0    0.91    5.70
   7  -4   0    3.20    5.38
  -7   4  -1    8.28    5.99
   7  -4   1    7.93    6.15
   7  -4   2   82.71   12.35
   7  -4   3   -6.24    7.59
   7  -4   4  282.37   23.25
   7  -4   5   42.71   11.41
   7  -4   6  125.58   15.60
   7  -4   7   23.46    7.98
   7  -4   8  135.05   15.60
   7  -4   9    3.54    6.08
   7  -4  10    5.52    4.83
   7  -4  11   10.52    5.89
  -7   3  15   48.29    8.86
  -7   3  14   11.71    6.54
  -7   3  13    0.88    5.12
  -7   3  12   -7.01    6.89
  -7   3  11   -6.41    5.68
  -7   3  10    7.37    6.00
  -7   3   9  112.94   13.33
  -7   3   9  115.64   15.09
  -7   3   9  133.46   16.65
  -7   3   8   67.81   11.21
  -7   3   8   89.41   15.08
  -7   3   8   72.42   11.74
  -7   3   7  196.22   20.71
  -7   3   7  142.82   15.25
  -7   3   6   16.29    8.19
  -7   3   5   87.53   15.07
  -7   3   4   54.27   11.35
  -7   3   3  198.29   19.96
   7  -3  -2    3.08    4.25
  -7   3   2    1.28    5.98
  -7   3   2   17.35    8.51
  -7   3   1 1026.68   42.87
   7  -3  -1 1011.59   40.04
  -7   3   0  173.20   17.41
   7  -3   0  165.74   17.43
   7  -3   1   63.73   11.25
   7  -3   2   18.91    8.13
   7  -3   3    8.33    6.68
   7  -3   4    9.12    7.93
   7  -3   5    0.87    7.76
   7  -3   6  -10.58    9.41
   7  -3   7   21.57    7.30
   7  -3   8   -0.93    5.93
   7  -3   9   14.27    6.20
   7  -3  10   -5.85    4.31
   7  -3  10   17.19    8.12
   7  -3  11   22.04    7.02
  -7   2  16   26.07    6.94
  -7   2  15   38.14    8.41
  -7   2  14   23.25    8.09
  -7   2  13   -0.11    5.16
  -7   2  12   -1.84    5.69
  -7   2  11   49.38   10.51
  -7   2  10   -1.78    4.40
  -7   2  10  -23.51    7.91
  -7   2   9    7.89    5.07
  -7   2   9    4.83    5.79
  -7   2   8   71.37   11.33
  -7   2   8   61.00   12.50
  -7   2   8   65.76   10.94
  -7   2   7   37.65    8.82
  -7   2   7   25.97    9.06
  -7   2   7   34.77    8.09
  -7   2   6  114.59   16.01
  -7   2   5   12.25    7.42
  -7   2   4  992.94   42.30
  -7   2   3    2.78    5.76
  -7   2   3   -2.58    5.59
  -7   2   2    2.46    5.55
   7  -2  -2   -2.05    4.97
  -7   2   2   -5.91    6.68
  -7   2   1  121.69   14.25
   7  -2  -1  117.01   14.17
   7  -2   0  720.52   35.24
   7  -2   1   70.73   12.83
   7  -2   2  296.20   22.94
   7  -2   3   -6.23    7.17
   7  -2   4    2.37    6.32
   7  -2   5    0.47    6.22
   7  -2   6    9.78    7.06
   7  -2   7   23.13    8.59
   7  -2   8   62.13   11.22
   7  -2   9    9.96    7.19
   7  -2   9   -6.13    5.93
   7  -2  10   51.04    9.87
   7  -2  10   46.64    8.42
  -7   1  16   -1.34    5.23
  -7   1  15   15.84    6.82
  -7   1  14   31.73    8.61
  -7   1  13  176.92   18.38
  -7   1  12   17.50    7.42
  -7   1  11    2.13    5.56
  -7   1  11    1.96    3.83
  -7   1  10    4.26    5.14
  -7   1  10   -7.73    5.82
  -7   1   9   16.10    7.44
  -7   1   9   14.30    6.09
  -7   1   8    8.30    5.79
  -7   1   8   22.67    8.01
  -7   1   7   25.83    8.87
  -7   1   7   22.24    7.87
  -7   1   6   74.19   12.33
  -7   1   6   67.50   11.79
  -7   1   5  163.62   16.56
  -7   1   5  130.98   15.91
  -7   1   5  160.41   16.77
  -7   1   4   49.49   10.61
  -7   1   4   50.00   10.14
  -7   1   3  290.15   22.48
  -7   1   3  322.17   22.40
  -7   1   2    7.59    6.19
   7  -1  -2  -11.00    7.12
   7  -1  -1  122.42   14.53
   7  -1   0   -6.52    7.24
   7  -1   1   -7.70    6.78
   7  -1   2   17.03    8.52
   7  -1   3   55.32   11.24
   7  -1   4    4.68    8.34
   7  -1   5  103.53   14.95
   7  -1   6   -1.28    6.15
   7  -1   7   59.39   11.01
   7  -1   7   75.90   12.50
   7  -1   8   20.44    7.92
   7  -1   8   25.87    8.46
   7  -1   9   27.68    7.91
   7  -1   9   28.19    7.88
   7  -1  10   47.76    9.42
   7  -1  10   66.67    9.79
  -7   0  16    0.27    4.26
  -7   0  15   -1.15    4.97
  -7   0  14   62.28   12.02
  -7   0  13   -7.69    6.41
  -7   0  12  109.28   12.89
  -7   0  12   95.31   13.94
  -7   0  11   66.19   11.19
  -7   0  11   71.07   12.31
  -7   0  10   21.64    7.55
  -7   0  10   21.14    6.83
  -7   0   9   78.82   12.45
  -7   0   9   78.76   12.57
  -7   0   8   23.67    7.61
  -7   0   8   16.92    6.15
  -7   0   7  197.20   18.50
  -7   0   7  175.49   17.41
  -7   0   6  629.48   32.30
  -7   0   6  612.94   32.33
  -7   0   6  636.02   33.09
  -7   0   5  265.16   21.21
  -7   0   5  267.58   20.71
  -7   0   5  262.09   21.52
  -7   0   4  184.58   18.06
  -7   0   4  174.54   18.05
  -7   0   3  102.66   13.51
  -7   0   3   88.74   13.89
  -7   0   2    2.69    5.16
   7   0  -2   13.81    6.01
  -7   0   2   14.99    8.92
   7   0  -1  224.70   19.60
  -7   0   1  175.20   17.38
  -7   0   0   25.36    8.26
   7   0   0   30.02    8.83
  -7   0  -1    5.00    4.75
   7   0   1   -3.82    7.57
   7   0   2    1.77    5.86
   7   0   3  292.39   23.99
   7   0   4   34.48    9.78
   7   0   5   17.75    8.35
   7   0   6   10.71    6.08
   7   0   6   19.34    8.91
   7   0   7   24.48    6.50
   7   0   7    9.71    5.74
   7   0   8   42.16    9.25
   7   0   8   68.90   10.81
   7   0   9   33.86    7.62
   7   0   9   22.07    6.65
  -7  -1  16   53.53    9.20
  -7  -1  15   59.25   10.91
  -7  -1  14   27.27    7.94
  -7  -1  13   21.86    6.43
  -7  -1  13   10.93    7.16
  -7  -1  12   19.93    7.11
  -7  -1  12   15.57    7.28
  -7  -1  11   36.90    8.46
  -7  -1  11   17.41    7.77
  -7  -1  10   56.53   10.57
  -7  -1  10   57.97   10.79
  -7  -1   9  238.05   20.02
  -7  -1   9  255.17   21.11
  -7  -1   8  103.70   14.35
  -7  -1   8   98.89   13.15
  -7  -1   7  123.13   15.77
  -7  -1   7  110.86   14.80
  -7  -1   6    3.95    6.07
  -7  -1   6    6.82    6.43
  -7  -1   5   26.45    8.18
  -7  -1   5   20.16    7.79
  -7  -1   4  147.37   17.59
  -7  -1   4  164.86   17.26
  -7  -1   3  306.59   25.21
  -7  -1   3  303.86   22.84
  -7  -1   2   16.33    6.85
  -7  -1   2   16.03    7.98
   7   1  -2   36.43    8.53
  -7  -1   1   60.77   10.36
  -7  -1   1   46.29   12.12
   7   1  -1   67.02   11.74
  -7  -1   0  103.74   12.65
   7   1   0  121.56   15.09
   7   1   1    4.45    6.39
   7   1   2   40.21   10.30
   7   1   3   50.10   11.98
   7   1   4   40.23   10.68
   7   1   5   37.37    9.48
   7   1   6    6.50    5.47
   7   1   7   49.36    9.97
   7   1   8    3.60    4.08
   7   1   8   13.78    7.51
  -7  -2  16    3.39    5.17
  -7  -2  15   77.95   11.68
  -7  -2  14  163.55   17.35
  -7  -2  13   34.44    9.21
  -7  -2  13   30.41    6.76
  -7  -2  12  214.21   20.07
  -7  -2  12  207.42   18.12
  -7  -2  11  204.91   19.34
  -7  -2  11  196.24   18.44
  -7  -2  10  309.25   23.43
  -7  -2  10  337.60   23.84
  -7  -2   9   67.85   11.72
  -7  -2   9   95.86   13.77
  -7  -2   8  157.15   17.03
  -7  -2   7  129.69   15.46
  -7  -2   6    5.54    7.40
  -7  -2   6   11.73    7.76
  -7  -2   5   38.65    9.58
  -7  -2   5   19.33   10.31
  -7  -2   4  196.53   18.05
  -7  -2   4  157.69   18.81
  -7  -2   3   -6.12    9.61
   7   2  -3   -2.39    5.11
  -7  -2   3   -0.46    5.18
   7   2  -2    4.53    5.88
  -7  -2   2   13.78    6.54
  -7  -2   1   54.08   13.67
   7   2  -1   44.38    9.87
  -7  -2   1   46.17    8.94
  -7  -2   0   35.99   12.03
   7   2   0   20.71    7.88
   7   2   1  187.98   19.00
  -7  -2  -1  140.99   18.22
  -7  -2  -2    2.95    7.29
   7   2   2   14.42    8.54
  -7  -2  -3   54.74   11.53
   7   2   3   60.04   11.43
   7   2   4   44.17   10.15
  -7  -2  -4   63.58   12.68
  -7  -2  -5   32.46    8.47
   7   2   5   51.44   11.05
   7   2   6   19.87    7.76
  -7  -2  -6   28.09    8.31
  -7  -2  -7   28.07    7.16
   7   2   7   18.51    6.63
   7   2   8   12.38    5.17
  -7  -3  16  174.25   16.28
  -7  -3  15  176.93   16.81
  -7  -3  14   11.36    6.69
  -7  -3  14   10.12    5.80
  -7  -3  13  298.94   22.44
  -7  -3  13  308.62   21.07
  -7  -3  12  117.01   14.62
  -7  -3  12  140.86   15.13
  -7  -3  11   16.32    6.64
  -7  -3  11   12.66    6.44
  -7  -3  10   39.73    8.92
  -7  -3  10   43.45    9.46
  -7  -3   9  125.68   15.77
  -7  -3   9  123.68   14.68
  -7  -3   8  132.28   15.57
  -7  -3   7   84.96   13.47
  -7  -3   6    3.64    8.33
  -7  -3   6   11.07    7.24
  -7  -3   5    4.99    6.72
  -7  -3   5   -1.15    5.98
  -7  -3   4    1.00    7.97
  -7  -3   4    8.38    6.16
  -7  -3   3   10.40    7.76
   7   3  -3   20.23    6.84
  -7  -3   3   32.06    7.84
  -7  -3   2   40.77   12.49
   7   3  -2   50.57   10.48
  -7  -3   2   46.47    8.63
  -7  -3   1  173.50   19.93
   7   3  -1  197.39   19.55
   7   3   0   10.15    6.27
  -7  -3   0   10.27    7.02
  -7  -3  -1   -1.96    8.34
   7   3   1   -3.43    7.33
  -7  -3  -2   96.24   14.53
   7   3   2  101.89   14.89
  -7  -3  -3    5.48    7.76
   7   3   3   23.58    8.65
  -7  -3  -4   42.22    9.65
   7   3   4   47.20   10.35
  -7  -3  -5    5.54    5.61
   7   3   5   12.64    7.46
   7   3   6   50.08    9.83
  -7  -3  -6   58.00    8.97
   7   3   7   39.43    8.20
  -7  -4  16   57.05    9.20
  -7  -4  15   10.01    6.34
  -7  -4  15   -2.64    3.73
  -7  -4  14   98.20   13.40
  -7  -4  14   75.53   10.65
  -7  -4  13  100.41   13.32
  -7  -4  13   99.75   12.36
  -7  -4  12   16.67    8.22
  -7  -4  12    9.00    6.32
  -7  -4  11   40.86    9.89
  -7  -4  11   46.17   10.08
  -7  -4  10   24.88    8.30
  -7  -4  10    1.58    6.01
  -7  -4   9   -0.15    5.51
  -7  -4   9   -2.35    4.82
  -7  -4   8  207.61   18.85
  -7  -4   8  214.41   17.34
  -7  -4   7   31.77    9.07
  -7  -4   6  140.24   15.36
  -7  -4   5    8.26   10.63
  -7  -4   5   13.17    5.70
  -7  -4   4   13.40    9.29
  -7  -4   4   -0.95    5.48
   7   4  -3   17.69    7.28
  -7  -4   3   10.76    5.62
   7   4  -2  660.01   33.93
  -7  -4   2  602.10   35.46
   7   4  -1  242.29   21.79
  -7  -4   1  257.73   23.19
  -7  -4   0  127.89   16.58
   7   4   0  122.77   15.85
   7   4   1  185.54   18.97
  -7  -4  -1  164.55   17.99
  -7  -4  -2    2.06    5.42
   7   4   2   11.66    6.65
  -7  -4  -3   -1.63    5.51
   7   4   3   -0.32    6.79
  -7  -4  -4   -5.97    5.59
   7   4   4    0.17    5.46
   7   4   5  158.86   15.90
  -7  -4  -5  142.73   14.02
   7   4   6   49.32    9.33
  -7  -5  15   49.86    7.83
  -7  -5  14   -1.96    4.15
  -7  -5  13   30.67    7.67
  -7  -5  12    0.41    4.61
  -7  -5  11    2.78    6.78
  -7  -5  10   -3.06    5.08
  -7  -5  10    1.41    3.42
  -7  -5   9    5.99    6.28
  -7  -5   9   -6.27    4.84
  -7  -5   8   15.78    7.42
  -7  -5   8   -3.08    4.97
  -7  -5   7  257.93   21.30
  -7  -5   7  243.54   19.29
  -7  -5   6  170.13   16.79
  -7  -5   6  168.15   16.70
  -7  -5   5  141.06   15.14
  -7  -5   4    3.52    4.52
  -7  -5   4  -14.02    8.42
  -7  -5   3   79.89   13.95
   7   5  -3   61.99   11.23
   7   5  -2   56.80   10.62
  -7  -5   2   74.25   12.79
   7   5  -1    9.08    6.05
  -7  -5   1    9.65    7.98
   7   5   0  115.15   14.85
  -7  -5   0  112.69   14.98
   7   5   1    4.56    6.25
  -7  -5  -1   -3.19    5.09
   7   5   2  101.27   13.59
  -7  -5  -2   81.40   11.57
   7   5   3   63.65   10.94
  -7  -5  -3   57.22    9.51
   7   5   4   17.61    7.08
  -7  -6  14  161.73   14.08
  -7  -6  13   41.87    8.05
  -7  -6  12   63.36   10.68
  -7  -6  11   47.15    9.51
  -7  -6  10   -0.89    4.68
  -7  -6  10    1.91    3.96
  -7  -6   9    9.95    5.80
  -7  -6   9   47.43    8.91
  -7  -6   8   23.44    7.19
  -7  -6   8   30.16    7.17
  -7  -6   7   67.28   10.17
  -7  -6   7   80.49   11.59
  -7  -6   6   39.43    8.42
  -7  -6   6   48.76    9.45
  -7  -6   5  146.85   14.64
  -7  -6   5  157.07   15.62
  -7  -6   4  128.41   14.54
   7   6  -3   84.99   12.96
  -7  -6   3   91.52   11.64
   7   6  -2    3.75    5.14
  -7  -6   2    4.02    6.08
   7   6  -1   -4.33    6.32
  -7  -6   1    3.21    4.79
   7   6   0   -0.66    4.88
  -7  -6   0    0.90    4.24
   7   6   1   41.51    8.61
  -7  -6  -1   53.13    8.44
   7   6   2   10.47    5.77
  -7  -6  -2   11.46    4.67
  -7  -7  13   25.84    6.36
  -7  -7  12   21.87    6.32
  -7  -7  11   65.11    9.75
  -7  -7  10    2.97    4.20
  -7  -7  10   11.12    4.59
  -7  -7   9    9.54    5.63
  -7  -7   9   -0.77    4.14
  -7  -7   8   -3.18    4.13
  -7  -7   8    0.94    4.12
  -7  -7   7   -0.61    4.32
  -7  -7   7    7.88    5.28
  -7  -7   6   -0.51    4.16
  -7  -7   6   -2.15    5.72
  -7  -7   5   35.36    7.96
  -7  -7   4   66.31    9.81
  -7  -7   3  120.26   12.91
   7   7  -2  262.54   19.79
  -7  -7   2  290.79   18.57
  -7  -7   1    4.29    5.09
   7   7  -1   33.94    8.27
   7   7   0    1.12    4.17
  -7  -8  10  112.81   11.57
  -7  -8   9   15.23    5.16
  -7  -8   9    2.77    4.40
  -7  -8   8   85.62   10.49
  -7  -8   8   95.16   10.76
  -7  -8   7    1.06    4.41
  -7  -8   7    4.62    3.40
  -7  -8   6   30.48    7.12
  -7  -8   5   34.34    6.82
  -7  -8   4    9.67    5.15
  -7  -8   3   12.62    5.03
  -8  10   3   25.32    7.56
  -8  10   2   16.78    6.59
  -8  10   2   16.77    5.57
  -8  10   1   -8.98    5.56
  -8  10   1   -4.82    5.69
  -8  10   0   14.82    7.28
  -8  10   0   16.33    6.42
  -8  10  -1   26.85    7.34
  -8  10  -1   24.55    8.30
   8 -10   2   64.77   10.41
  -8  10  -2   99.03   12.36
  -8   9   5   25.93    7.58
  -8   9   4   21.56    6.77
  -8   9   3    1.25    5.29
  -8   9   3    5.90    6.37
  -8   9   2   30.26    8.76
  -8   9   2   14.05    6.53
  -8   9   1   -1.83    5.00
  -8   9   1    4.92    5.61
   8  -9   0    5.35    4.33
  -8   9   0    4.83    4.76
   8  -9   1   32.84    8.24
  -8   9  -1   35.62    9.10
   8  -9   2   36.73    8.04
  -8   9  -2   44.01    8.81
   8  -9   3   26.73    7.58
  -8   9  -3   29.19    7.85
   8  -9   4  104.16   12.37
   8  -9   5   -0.76    4.98
  -8   8   7    6.12    5.56
  -8   8   6   16.70    7.29
  -8   8   5    4.81    5.92
  -8   8   4   45.73   10.41
  -8   8   4   29.72    9.42
  -8   8   3  146.20   16.43
  -8   8   3  113.71   14.34
  -8   8   2    1.17    6.30
  -8   8   2   -2.40    6.45
   8  -8  -1   21.74    6.33
  -8   8   1   45.78   10.48
  -8   8   1   34.67    8.70
   8  -8   0  -12.59    6.71
  -8   8   0   -1.96    6.04
   8  -8   1    1.16    5.00
  -8   8  -1   17.48    7.34
   8  -8   2    0.65    5.40
  -8   8  -2   14.05    7.64
   8  -8   3    6.41    5.93
  -8   8  -3    5.78    5.74
   8  -8   4   -0.24    5.88
   8  -8   5   48.41    9.45
   8  -8   6   -0.10    4.37
   8  -8   7   46.48    8.07
  -8   7   7   -6.68    5.79
  -8   7   6   41.25    9.90
  -8   7   5  -10.92    8.15
  -8   7   4   93.29   14.28
  -8   7   3   20.10    7.63
  -8   7   3   15.79    6.19
  -8   7   2   67.38   12.58
  -8   7   2   59.82   11.68
   8  -7  -1    8.59    5.14
  -8   7   1    0.42    6.16
  -8   7   1   17.59    8.94
   8  -7   0  116.83   13.59
  -8   7   0   88.59   13.22
   8  -7   1    7.18    5.78
  -8   7  -1   -1.50    4.75
   8  -7   2   16.85    7.52
  -8   7  -2    3.92    5.47
   8  -7   3   -1.81    6.10
   8  -7   4   34.64    7.88
   8  -7   5   10.03    6.21
   8  -7   6    9.33    5.22
   8  -7   7   86.24   11.34
  -8   6  10    1.00    3.72
  -8   6   9   55.50    9.03
  -8   6   8   47.91    9.96
  -8   6   7   45.74    9.98
  -8   6   7   38.70    7.55
  -8   6   6   86.76   13.55
  -8   6   5   89.01   13.88
  -8   6   4  208.09   20.32
  -8   6   3   14.07    6.95
  -8   6   2   35.32    9.21
  -8   6   2   24.04    9.31
   8  -6  -1   14.67    6.62
  -8   6   1    5.21    6.38
  -8   6   1   10.24    6.51
   8  -6   0   -1.79    4.81
  -8   6   0   11.48    6.54
  -8   6   0   -2.42    4.98
  -8   6  -1  207.15   18.65
   8  -6   1  184.74   18.37
   8  -6   2   -4.20    5.19
   8  -6   3   87.31   12.59
   8  -6   4   19.08    7.52
   8  -6   5   22.55    7.56
   8  -6   6   54.70   10.22
   8  -6   7   45.72    9.07
   8  -6   8   56.27    9.09
  -8   5  11    0.62    3.73
  -8   5  10   15.43    5.61
  -8   5   9   -3.51    4.11
  -8   5   8   16.45    5.67
  -8   5   8   27.99    8.72
  -8   5   7    5.89    5.48
  -8   5   7    3.23    6.59
  -8   5   6  320.55   24.70
  -8   5   5   38.72   10.24
  -8   5   4  261.22   22.76
  -8   5   3   65.21   12.22
  -8   5   2   36.06   10.20
  -8   5   1   87.72   13.22
   8  -5  -1   93.94   12.39
  -8   5   0    9.09    7.18
   8  -5   0    9.99    6.32
  -8   5  -1    4.07    7.75
   8  -5   1    4.80    6.84
   8  -5   2  233.34   19.95
   8  -5   3   34.48    9.15
   8  -5   4   69.73   11.67
   8  -5   5   50.70   10.02
   8  -5   6   55.07    9.91
   8  -5   7   -0.89    4.75
   8  -5   8   33.56    7.71
  -8   4  12   30.13    7.19
  -8   4  11  138.44   14.28
  -8   4  10   -3.89    4.82
  -8   4   9   37.35    7.75
  -8   4   9   63.00    9.85
  -8   4   8   15.84    6.35
  -8   4   8   18.56    9.49
  -8   4   7    1.57    4.94
  -8   4   7    7.24    7.27
  -8   4   6   -3.71    6.12
  -8   4   6   -0.09    6.38
  -8   4   5   39.09   10.90
  -8   4   4    3.49    7.50
  -8   4   3  419.30   27.58
  -8   4   2   88.78   13.60
   8  -4  -1  173.67   16.91
  -8   4   1  158.76   17.35
  -8   4   0   24.43    8.23
   8  -4   0   28.17    7.71
   8  -4   1  116.93   14.70
   8  -4   2   33.49   10.02
   8  -4   3   68.96   12.23
   8  -4   4   29.39    8.41
   8  -4   5   13.78    7.40
   8  -4   6   74.80   11.53
   8  -4   7   31.61    7.30
   8  -4   8   32.06    7.48
  -8   3  13   61.46    9.20
  -8   3  12    0.11    4.48
  -8   3  11   19.83    6.70
  -8   3  10  189.22   15.81
  -8   3  10  208.20   17.81
  -8   3   9   39.45    8.08
  -8   3   9   30.63    7.49
  -8   3   8  259.92   20.11
  -8   3   7   13.20    6.88
  -8   3   7   19.92    7.25
  -8   3   6   -8.66    7.90
  -8   3   6   10.64    6.35
  -8   3   5   42.31   10.32
  -8   3   5   46.25   10.34
  -8   3   4   17.23    8.02
  -8   3   3    6.59    7.17
  -8   3   2  309.68   22.78
   8  -3  -1   38.44    8.81
   8  -3   0  -12.21    6.93
  -8   3   0    5.50    5.83
   8  -3   1   29.51    9.25
   8  -3   2  -11.27    7.23
   8  -3   3  148.88   16.18
   8  -3   4   23.15    8.07
   8  -3   5   20.87    8.62
   8  -3   6    3.39    5.03
   8  -3   7   16.92    6.51
   8  -3   8   24.72    6.83
  -8   2  13   29.18    7.65
  -8   2  12    0.29    4.73
  -8   2  11    7.35    5.21
  -8   2  10    3.16    4.92
  -8   2  10    4.66    5.84
  -8   2   9   19.21    6.40
  -8   2   8    1.22    4.47
  -8   2   7   12.02    7.17
  -8   2   6    7.91    6.97
  -8   2   6   -1.53    6.65
  -8   2   5   43.47   10.12
  -8   2   5   60.63   11.64
  -8   2   4   35.44    8.56
  -8   2   4   26.24    8.31
  -8   2   3  215.19   19.83
   8  -2  -2   74.62   11.50
  -8   2   2   59.70   11.51
  -8   2   2   68.94   12.64
   8  -2  -1   44.03    9.49
  -8   2   1   48.46   10.27
  -8   2   1   28.03    8.49
  -8   2   0    6.80    7.39
   8  -2   0    1.59    5.12
  -8   2   0    5.82    5.07
   8  -2   1   44.63    9.33
  -8   2  -1   41.26    9.33
   8  -2   2   34.38    9.47
  -8   2  -2   53.01    9.78
   8  -2   3   28.83    9.77
   8  -2   4   81.51   12.55
   8  -2   5   17.58    7.23
   8  -2   6   -1.90    5.88
   8  -2   7   34.01    8.06
  -8   1  14   54.69    8.57
  -8   1  13   -5.94    4.02
  -8   1  12   22.01    6.42
  -8   1  11    1.20    4.26
  -8   1  11   -1.27    4.21
  -8   1  10   11.29    6.59
  -8   1  10    6.91    4.60
  -8   1   9   -5.21    6.11
  -8   1   8   12.03    6.74
  -8   1   7   72.86   12.42
  -8   1   6    8.82    6.07
  -8   1   5   70.62   12.10
  -8   1   4   20.77    6.71
  -8   1   4   17.05    7.36
  -8   1   3    5.32    5.48
  -8   1   3   12.50    7.38
  -8   1   2   15.27    6.78
  -8   1   2    8.09    6.74
   8  -1  -2    5.44    4.87
  -8   1   1   83.53   12.35
  -8   1   1   61.70   12.74
   8  -1  -1   89.82   12.55
  -8   1   0   32.56    8.27
  -8   1   0   23.68    8.77
   8  -1   0   30.99    8.18
  -8   1  -1    1.31    4.20
  -8   1  -1   -4.68    6.52
   8  -1   1    9.64    6.74
   8  -1   2   17.42    7.68
   8  -1   3   15.92    6.51
   8  -1   4   12.35    6.61
   8  -1   5   12.95    7.21
   8  -1   6   15.05    6.15
   8  -1   7  118.85   13.38
  -8   0  14  -10.20    5.45
  -8   0  13   67.54   10.44
  -8   0  12   38.41    7.86
  -8   0  12   34.47    7.57
  -8   0  11   27.27    7.83
  -8   0  11   26.36    6.64
  -8   0  10   39.00    8.63
  -8   0   9    0.77    5.49
  -8   0   8   -4.72    5.96
  -8   0   7   -3.79    6.41
  -8   0   6   20.89    7.82
  -8   0   6   13.78    7.33
  -8   0   5   18.37    8.01
  -8   0   5   13.16    7.11
  -8   0   4    3.91    7.22
  -8   0   4    9.72    7.06
  -8   0   3    6.04    6.12
  -8   0   3   17.17    6.96
  -8   0   2  117.25   16.11
   8   0  -2   99.41   12.89
  -8   0   2  123.87   15.00
   8   0  -1   11.71    6.76
  -8   0   1   10.48    9.17
  -8   0   1    9.16    5.23
  -8   0   0  107.61   12.59
  -8   0   0   94.33   14.50
   8   0   0   97.84   13.66
   8   0   1  150.81   16.76
  -8   0  -1  144.07   17.87
  -8   0  -2    6.90    8.16
   8   0   2    8.83    6.29
  -8   0  -3    0.97    6.78
   8   0   3   -7.85    6.84
   8   0   4   26.90    8.27
  -8   0  -4   21.54    8.59
  -8   0  -5   13.32    6.55
   8   0   5   12.41    6.27
   8   0   6   50.77    8.91
  -8   0  -6   67.39   10.54
  -8  -1  13   59.39    8.51
  -8  -1  13   30.59    6.80
  -8  -1  12    8.30    5.12
  -8  -1  12   18.75    6.70
  -8  -1  11   34.55    7.87
  -8  -1  11   10.07    4.79
  -8  -1  10  164.48   16.45
  -8  -1   9   46.33    9.06
  -8  -1   8   18.01    7.12
  -8  -1   7   11.43    6.65
  -8  -1   6   36.84    8.49
  -8  -1   5   20.38    6.67
  -8  -1   5    6.00    6.64
  -8  -1   4   -9.97    6.71
  -8  -1   4   -2.60    5.95
  -8  -1   3   28.79    8.74
  -8  -1   3   21.43    7.87
  -8  -1   2   -1.74    4.16
  -8  -1   2    7.63    6.59
   8   1  -2    3.56    4.62
  -8  -1   1   76.63   10.83
  -8  -1   1   64.51   11.31
   8   1  -1   77.69   12.56
   8   1   0   30.52    7.89
  -8  -1   0   57.07   12.30
  -8  -1  -1  113.26   15.88
   8   1   1  116.04   14.88
  -8  -1  -2    1.26    6.19
   8   1   2    4.19    6.21
  -8  -1  -3   17.27    8.17
   8   1   3   11.58    6.57
  -8  -1  -4    5.42    6.58
   8   1   4    1.19    4.83
  -8  -1  -5    5.02    5.28
   8   1   5   11.59    5.13
  -8  -2  13    6.46    3.71
  -8  -2  13    2.66    3.78
  -8  -2  12    7.10    3.72
  -8  -2  12    4.33    3.88
  -8  -2  11    6.19    5.64
  -8  -2  10  181.70   16.90
  -8  -2   9    1.43    5.59
  -8  -2   8  281.16   21.63
  -8  -2   7   33.14    8.14
  -8  -2   6   20.78    7.09
  -8  -2   5   68.12   12.75
  -8  -2   5   91.19   12.69
  -8  -2   4  182.81   19.10
  -8  -2   4  167.64   16.30
  -8  -2   3   26.12    8.43
  -8  -2   3   32.40    8.00
   8   2  -2   28.99    8.04
  -8  -2   2   19.13    7.61
  -8  -2   2   24.78    7.57
  -8  -2   1   45.82   10.64
   8   2  -1   58.80   10.99
  -8  -2   0  198.27   19.80
   8   2   0  179.63   17.51
  -8  -2  -1    0.16    6.39
   8   2   1    4.50    4.99
  -8  -2  -2  407.39   25.59
   8   2   2  351.35   23.84
   8   2   3    2.65    4.83
  -8  -2  -3  -10.97    7.94
   8   2   4   38.32    8.17
  -8  -2  -4   48.29    9.21
  -8  -3  13   58.34    8.43
  -8  -3  12   15.02    5.85
  -8  -3  11   20.81    6.86
  -8  -3  10   -6.69    6.27
  -8  -3   9    3.43    5.89
  -8  -3   8   40.11    9.12
  -8  -3   7   79.56   12.16
  -8  -3   7   86.18   11.02
  -8  -3   6   27.32    8.11
  -8  -3   5   52.02    9.24
  -8  -3   4   10.37    5.23
  -8  -3   4   12.06    8.07
  -8  -3   3   40.56    8.42
  -8  -3   3   30.83    9.69
   8   3  -2   12.68    5.33
  -8  -3   2   24.28    9.30
   8   3  -1   36.91    8.56
  -8  -3   1   47.83   10.46
   8   3   0   42.20    9.29
  -8  -3   0   47.95   10.55
   8   3   1   -0.97    4.39
  -8  -3  -1    0.30    5.41
   8   3   2   20.53    7.34
  -8  -3  -2   10.80    5.85
   8   3   3   25.33    7.20
  -8  -3  -3   22.25    6.73
  -8  -4  12    3.83    4.15
  -8  -4  11   93.20   11.86
  -8  -4  10  252.01   18.52
  -8  -4   9   60.17   10.62
  -8  -4   8  256.14   19.32
  -8  -4   8  243.60   16.72
  -8  -4   7   10.85    5.29
  -8  -4   7   13.29    5.38
  -8  -4   6    1.29    4.50
  -8  -4   6    5.58    5.05
  -8  -4   5   -2.58    4.74
  -8  -4   4    3.34    4.28
  -8  -4   3   34.15    9.12
  -8  -4   2   54.89   11.13
  -8  -4   1  102.32   13.37
   8   4  -1   75.39   10.70
  -8  -4   0  451.13   25.42
   8   4   0  391.00   23.87
   8   4   1   -4.69    5.82
  -8  -4  -1   12.30    6.62
  -8  -5  11   23.32    6.55
  -8  -5  10   78.38   10.59
  -8  -5   9    3.16    4.07
  -8  -5   9    2.98    4.17
  -8  -5   8   56.59    7.98
  -8  -5   8   61.51    9.12
  -8  -5   7   99.57   10.80
  -8  -5   7  113.95   12.25
  -8  -5   6   -1.67    4.12
  -8  -5   6   10.72    4.60
  -8  -5   5   39.23    7.41
  -8  -5   5   26.04    6.43
  -8  -5   4   26.20    6.65
  -8  -5   3   52.28    9.13
  -8  -5   2   -2.35    3.74
  -8  -5   1  148.84   12.74
  -8  -6   7   14.29    4.87
  -8  -6   6  232.20   15.53
  -8  -6   5   -4.43    3.70
  -9   7   3   64.37   10.02
  -9   7   2    7.76    4.76
  -9   6   6   41.97    8.00
  -9   6   5    7.70    5.27
  -9   6   5   18.35    5.39
  -9   6   4   57.46   10.10
  -9   6   4   50.07    8.09
  -9   6   3    8.18    4.65
  -9   6   3    9.65    5.36
  -9   6   2    1.62    4.74
  -9   6   1   13.27    5.65
  -9   6   0   39.53    7.64
  -9   5   7   21.08    5.64
  -9   5   6   64.53    8.96
  -9   5   5  161.41   14.45
  -9   5   5  185.10   16.53
  -9   5   4    4.57    4.54
  -9   5   4    6.60    3.85
  -9   5   3   41.63    8.64
  -9   5   3   54.00    8.99
  -9   5   2    1.46    4.77
  -9   5   2    1.07    4.60
  -9   5   1   -1.96    4.02
  -9   5   1    7.91    4.59
   9  -5   0   18.38    5.80
  -9   5   0   31.65    7.02
   9  -5   1   46.36    8.15
  -9   5  -1   41.13    7.38
   9  -5   2   10.62    4.39
  -9   5  -2   22.32    6.04
  -9   4   8   11.28    4.84
  -9   4   7   -3.32    3.76
  -9   4   6    1.74    3.98
  -9   4   5  182.17   15.62
  -9   4   5  184.37   16.75
  -9   4   4   85.70   11.48
  -9   4   4   82.51   11.19
  -9   4   3   12.93    5.45
  -9   4   3   12.14    5.53
  -9   4   2   72.66   10.06
  -9   4   1  123.20   13.23
   9  -4   0   -1.66    5.03
  -9   4   0    0.60    4.20
   9  -4   1   19.52    6.00
  -9   4  -1   21.78    6.03
   9  -4   2   62.23   10.12
  -9   4  -2   65.72    8.93
  -9   3   8   19.49    5.40
  -9   3   7    9.50    5.24
  -9   3   6   -7.68    5.00
  -9   3   5   -8.84    6.24
  -9   3   4   -1.00    4.65
  -9   3   3   31.52    7.51
  -9   3   2   -0.49    4.65
  -9   3   1   48.36    8.88
   9  -3   0   56.67    9.42
  -9   3   0   36.62    7.55
   9  -3   1   -5.02    5.25
  -9   3  -1    1.69    3.32
   9  -3   2   69.56   10.13
  -9   3  -2   50.91    9.35
  -9   2   9   29.07    6.74
  -9   2   8   11.56    4.92
  -9   2   7   71.80   10.50
  -9   2   6    5.61    4.10
  -9   2   5   24.02    8.16
  -9   2   4   23.19    7.38
  -9   2   3   61.27   10.31
  -9   2   2   -3.08    4.98
  -9   2   1    1.14    4.41
  -9   2   1   14.33    6.01
  -9   2   0   17.21    6.27
   9  -2   0   10.48    4.44
  -9   2   0   18.45    6.91
  -9   2  -1  208.60   17.00
   9  -2   1  212.48   16.85
  -9   2  -2    3.09    4.85
   9  -2   2    8.74    4.92
  -9   1   9   -0.79    3.75
  -9   1   8    8.91    4.98
  -9   1   7   72.78   10.44
  -9   1   6   99.24   12.33
  -9   1   5    7.68    5.42
  -9   1   4   86.08   11.57
  -9   1   3   16.04    5.38
  -9   1   3    6.47    5.25
  -9   1   2   83.43   10.65
  -9   1   2   84.67   11.70
  -9   1   1    3.55    3.55
  -9   1   1  -10.78    6.27
  -9   1   0    5.38    3.76
  -9   1   0    6.18    5.06
   9  -1   0    4.58    4.93
  -9   1  -1   20.50    6.40
   9  -1   1    8.28    4.72
  -9   1  -2   16.19    5.32
  -9   0   9    5.00    4.18
  -9   0   8    2.59    4.05
  -9   0   7    3.54    4.36
  -9   0   6    7.39    5.02
  -9   0   5   16.89    5.76
  -9   0   4    0.44    3.90
  -9   0   4   -5.94    5.04
  -9   0   3   66.04    9.45
  -9   0   3   57.37   10.14
  -9   0   2    1.10    3.64
  -9   0   2   -3.36    4.59
  -9   0   1  123.55   13.62
  -9   0   1  119.26   11.45
  -9   0   0    2.61    4.62
  -9   0  -1   51.84    8.91
  -9  -1   9  194.32   15.23
  -9  -1   8  110.21   11.81
  -9  -1   7   21.98    5.94
  -9  -1   6  101.67   11.87
  -9  -1   5   20.59    5.85
  -9  -1   4   15.02    6.02
  -9  -1   3   -8.19    5.22
  -9  -1   3   -2.86    5.80
  -9  -1   2    6.21    5.42
  -9  -1   1   13.68    6.39
  -9  -2   8    2.31    4.68
  -9  -2   7   63.88    9.15
  -9  -2   6    5.82    4.21
  -9  -2   5    9.39    4.76
   0   0   0    0.00    0.00


TITL asw2015 in P-1
REM P-1 (#2 in standard setting)
CELL 1.54184   8.369205  13.684704  18.829800 105.4445  99.6375  99.4618
ZERR    2.00   0.000465   0.000941   0.000804   0.0049   0.0043   0.0052
LATT  1
SFAC C H O P
UNIT 96.00 104.00 2.00 4.00
TREF
HKLF 4
END
_computing_structure_solution     'SHELXT 2018/2 (Sheldrick, 2018)'
;
_shelx_hkl_checksum              7341
_olex2_submission_special_instructions 'No special instructions were received'
_oxdiff_exptl_absorpt_empirical_details 
;
Empirical correction (ABSPACK) includes:
- Absorption correction using spherical harmonics
- Frame scaling
;

loop_
_publcif_info_exptl_table_extra_item
sin_theta_over_lambda_max

loop_
_publcif_info_exptl_table_header_item
?


_publcif_funding_html            
;
;
####################################################################### 
# 
# This file contains crystal structure data downloaded from the 
# Cambridge Structural Database (CSD) hosted by the Cambridge 
# Crystallographic Data Centre (CCDC).
# 
# Full information about CCDC data access policies and citation 
# guidelines are available at http://www.ccdc.cam.ac.uk/access/V1 
# 
# Audit and citation data items may have been added by the CCDC. 
# Please retain this information to preserve the provenance of 
# this file and to allow appropriate attribution of the data. 
# 
#######################################################################

data_2-OMe
_database_code_depnum_ccdc_archive 'CCDC 2064128'
loop_
_audit_author_name
_audit_author_address
'Timothy M. Boyd'
;University of Oxford
United Kingdom
;

_audit_update_record             
;
2021-02-21 deposited with the CCDC.	2021-05-25 downloaded from the CCDC.
;
_publcif_datablock.id            {cf3239ef-8c7f-4f04-af36-c589c47da90e}
_audit_creation_date             2020-09-18
_audit_creation_method           
;
Olex2 1.3
(compiled 2020.07.31 svn.rc2a77460 for OlexSys, GUI svn.r6145)
;
_shelx_SHELXL_version_number     2018/3
_chemical_name_common            ?
_chemical_name_systematic        ?
_chemical_formula_moiety         'C47 H44 O5 P2 Rh, C32 H12 B F24'
_chemical_formula_sum            'C79 H56 B F24 O5 P2 Rh'
_chemical_formula_weight         1716.89
_chemical_melting_point          ?
loop_
_atom_type_symbol
_atom_type_description
_atom_type_scat_dispersion_real
_atom_type_scat_dispersion_imag
_atom_type_scat_source
C C 0.0181 0.0091 'International Tables Vol C Tables 4.2.6.8 and 6.1.1.4'
H H 0.0000 0.0000 'International Tables Vol C Tables 4.2.6.8 and 6.1.1.4'
B B 0.0090 0.0039 'International Tables Vol C Tables 4.2.6.8 and 6.1.1.4'
F F 0.0727 0.0534 'International Tables Vol C Tables 4.2.6.8 and 6.1.1.4'
O O 0.0492 0.0322 'International Tables Vol C Tables 4.2.6.8 and 6.1.1.4'
P P 0.2955 0.4335 'International Tables Vol C Tables 4.2.6.8 and 6.1.1.4'
Rh Rh 0.0927 3.6045 'International Tables Vol C Tables 4.2.6.8 and 6.1.1.4'

_shelx_space_group_comment       
;
The symmetry employed for this shelxl refinement is uniquely defined
by the following loop, which should always be used as a source of
symmetry information in preference to the above space-group names.
They are only intended as comments.
;
_space_group_crystal_system      triclinic
_space_group_IT_number           2
_space_group_name_H-M_alt        'P -1'
_space_group_name_Hall           '-P 1'
loop_
_space_group_symop_operation_xyz
'x, y, z'
'-x, -y, -z'

_cell_length_a                   12.9929(4)
_cell_length_b                   16.2926(6)
_cell_length_c                   17.9735(6)
_cell_angle_alpha                82.461(3)
_cell_angle_beta                 84.317(3)
_cell_angle_gamma                84.684(3)
_cell_volume                     3741.1(2)
_cell_formula_units_Z            2
_cell_measurement_reflns_used    18461
_cell_measurement_temperature    150.01(10)
_cell_measurement_theta_max      76.5410
_cell_measurement_theta_min      2.4820
_shelx_estimated_absorpt_T_max   0.625
_shelx_estimated_absorpt_T_min   0.535
_exptl_absorpt_coefficient_mu    3.246
_exptl_absorpt_correction_T_max  1.00000
_exptl_absorpt_correction_T_min  0.87845
_exptl_absorpt_correction_type   multi-scan
_exptl_absorpt_process_details   
;
CrysAlisPro 1.171.39.46 (Rigaku Oxford Diffraction, 2018)
Empirical absorption correction using spherical harmonics,
 implemented in SCALE3 ABSPACK scaling algorithm.
;
_exptl_absorpt_special_details   ?
_exptl_crystal_colour            orange
_exptl_crystal_colour_primary    orange
_exptl_crystal_density_diffrn    1.524
_exptl_crystal_density_meas      ?
_exptl_crystal_density_method    ?
_exptl_crystal_description       prism
_exptl_crystal_F_000             1732
_exptl_crystal_size_max          0.22
_exptl_crystal_size_mid          0.18
_exptl_crystal_size_min          0.16
_exptl_special_details           ?
_exptl_transmission_factor_max   ?
_exptl_transmission_factor_min   ?
_diffrn_reflns_av_R_equivalents  0.0252
_diffrn_reflns_av_unetI/netI     0.0325
_diffrn_reflns_Laue_measured_fraction_full 1.000
_diffrn_reflns_Laue_measured_fraction_max 0.985
_diffrn_reflns_limit_h_max       16
_diffrn_reflns_limit_h_min       -16
_diffrn_reflns_limit_k_max       20
_diffrn_reflns_limit_k_min       -20
_diffrn_reflns_limit_l_max       18
_diffrn_reflns_limit_l_min       -22
_diffrn_reflns_number            34319
_diffrn_reflns_point_group_measured_fraction_full 1.000
_diffrn_reflns_point_group_measured_fraction_max 0.985
_diffrn_reflns_theta_full        67.684
_diffrn_reflns_theta_max         76.600
_diffrn_reflns_theta_min         2.489
_diffrn_ambient_temperature      150.15
_diffrn_detector_area_resol_mean 10.5035
_diffrn_detector_type            Atlas
_diffrn_measured_fraction_theta_full 1.000
_diffrn_measured_fraction_theta_max 0.985
_diffrn_measurement_details      
;
List of Runs (angles in degrees, time in seconds):

  # Type    Start    End  Width  t~exp~   \w     \q     \k     \f   Frames
#--------------------------------------------------------------------------
  1  \w      2.00  41.00   1.00    1.00    --    0.00 -99.00 -30.00   39
  2  \w     39.00  91.00   1.00    1.00    --    0.00  57.00 120.00   52
  3  \w    -42.00  29.00   1.00    1.00    --    0.00  57.00 120.00   71
  4  \w     10.00  38.00   1.00    1.00    --    0.00 -99.00 -90.00   28
  5  \w    -83.00 -26.00   1.00    4.00    --  -60.50 125.00 150.00   57
  6  \w    107.00 142.00   1.00    4.00    --   60.50 125.00-180.00   35
  7  \w    116.00 151.00   1.00    4.00    --   60.50 125.00-150.00   35
  8  \w    113.00 150.00   1.00    4.00    --   60.50 125.00 -90.00   37
  9  \w     58.00 117.00   1.00    4.00    --   60.50-125.00  30.00   59
 10  \w    -20.00  96.00   1.00    4.00    --   60.50 -45.00 -90.00  116
 11  \w    115.00 152.00   1.00    4.00    --   60.50 125.00  30.00   37
 12  \w    -28.00 156.00   1.00    4.00    --   60.50 -15.00  30.00  184
 13  \w     95.00 129.00   1.00    4.00    --   60.50 125.00   0.00   34
 14  \w     30.00 112.00   1.00   12.00    --  121.00-111.00  90.00   82
 15  \w     33.00  85.00   1.00   12.00    --  121.00-111.00 120.00   52
 16  \w    134.00 176.00   1.00   12.00    --  121.00  37.00   0.00   42
 17  \w     25.00 137.00   1.00   12.00    --  121.00 -91.00-120.00  112
 18  \w     74.00 110.00   1.00   12.00    --  121.00  37.00   0.00   36
 19  \w     35.00 105.00   1.00   12.00    --  121.00 -50.00-150.00   70
 20  \w    110.00 177.00   1.00   12.00    --  121.00  37.00 -60.00   67
 21  \w     35.00 111.00   1.00   12.00    --  121.00-111.00   0.00   76
 22  \w    146.00 172.00   1.00   12.00    --  121.00  63.00-150.00   26
 23  \w     57.00  88.00   1.00   12.00    --  121.00-111.00-180.00   31
 24  \w     70.00 111.00   1.00   12.00    --  121.00-111.00-120.00   41
 25  \w    120.00 150.00   1.00   12.00    --  121.00 178.00 150.00   30
 26  \w     52.00  80.00   1.00   12.00    --  121.00 -25.00 -30.00   28
 27  \w    108.00 164.00   1.00   12.00    --  121.00  37.00-120.00   56
 28  \w    109.00 171.00   1.00   12.00    --  121.00  63.00 -30.00   62
 29  \w     62.00  87.00   1.00   12.00    --  121.00 178.00 150.00   25
 30  \w     74.00 101.00   1.00   12.00    --  121.00 178.00 120.00   27
 31  \w     68.00  99.00   1.00   12.00    --  121.00 -63.00-120.00   31
 32  \w     45.00  76.00   1.00   12.00    --  121.00 -37.00  90.00   31
 33  \w    100.00 153.00   1.00   12.00    --  121.00 111.00  60.00   53
 34  \w    116.00 142.00   1.00   12.00    --  121.00 178.00 120.00   26
 35  \w    120.00 164.00   1.00   12.00    --  121.00 -63.00-120.00   44
 36  \w     29.00 112.00   1.00   12.00    --  121.00-111.00 150.00   83
 37  \w    104.00 175.00   1.00   12.00    --  121.00  50.00 -90.00   71
 38  \w     80.00 111.00   1.00   12.00    --  121.00  63.00-150.00   31
 39  \w     30.00  88.00   1.00   12.00    --  121.00 -50.00 -30.00   58
 40  \w     29.00 112.00   1.00   12.00    --  121.00-106.00-160.05   83
 41  \w    -87.00 -70.00   1.00    4.00    --  -60.50  15.00 -13.00   17
;
_diffrn_measurement_device       'four-circle diffractometer'
_diffrn_measurement_device_type  'SuperNova, Dual, Cu at home/near, Atlas'
_diffrn_measurement_method       '\w scans'
_diffrn_radiation_type           CuK\a
_diffrn_radiation_wavelength     1.54184
_diffrn_source                   ?
_reflns_Friedel_coverage         0.000
_reflns_Friedel_fraction_full    .
_reflns_Friedel_fraction_max     .
_reflns_number_gt                14494
_reflns_number_total             15530
_reflns_special_details          
;
 Reflections were merged by SHELXL according to the crystal
 class for the calculation of statistics and refinement.
 
 _reflns_Friedel_fraction is defined as the number of unique
 Friedel pairs measured divided by the number that would be
 possible theoretically, ignoring centric projections and
 systematic absences.
;
_reflns_threshold_expression     'I > 2\s(I)'
_computing_cell_refinement       'CrysAlisPro 1.171.39.46 (Rigaku OD, 2018)'
_computing_data_collection       'CrysAlisPro 1.171.39.46 (Rigaku OD, 2018)'
_computing_data_reduction        'CrysAlisPro 1.171.39.46 (Rigaku OD, 2018)'
_computing_molecular_graphics    'Olex2 1.3 (Dolomanov et al., 2009)'
_computing_publication_material  'Olex2 1.3 (Dolomanov et al., 2009)'
_computing_structure_refinement  'SHELXL 2018/3 (Sheldrick, 2015)'
_computing_structure_solution    ?
_refine_diff_density_max         0.721
_refine_diff_density_min         -0.486
_refine_diff_density_rms         0.063
_refine_ls_extinction_coef       .
_refine_ls_extinction_method     none
_refine_ls_goodness_of_fit_ref   1.032
_refine_ls_hydrogen_treatment    constr
_refine_ls_matrix_type           full
_refine_ls_number_parameters     1304
_refine_ls_number_reflns         15530
_refine_ls_number_restraints     1441
_refine_ls_R_factor_all          0.0435
_refine_ls_R_factor_gt           0.0409
_refine_ls_restrained_S_all      1.105
_refine_ls_shift/su_max          0.003
_refine_ls_shift/su_mean         0.000
_refine_ls_structure_factor_coef Fsqd
_refine_ls_weighting_details     
'w=1/[\s^2^(Fo^2^)+(0.0634P)^2^+2.3767P] where P=(Fo^2^+2Fc^2^)/3'
_refine_ls_weighting_scheme      calc
_refine_ls_wR_factor_gt          0.1092
_refine_ls_wR_factor_ref         0.1115
_refine_special_details          ?
_olex2_refinement_description    
;
1. Fixed Uiso
 At 1.2 times of:
  All C(H) groups, All C(H,H) groups
 At 1.5 times of:
  All C(H,H,H) groups
2. Restrained distances
 F13-F14 \\sim F13-F15 \\sim F14-F15 \\sim F13A-F14A \\sim F13A-F15A \\sim
F14A-F15A
 with sigma of 0.04
 C54-F13 \\sim C54-F14 \\sim C54-F15 \\sim C54-F13A \\sim C54-F14A \\sim
C54-F15A
 with sigma of 0.02
 F2-F3 \\sim F2-F1 \\sim F3A-F2A \\sim F3A-F1A \\sim F2A-F1A \\sim F3-F1
 with sigma of 0.04
 C78-F2 \\sim C78-F3A \\sim C78-F2A \\sim C78-F3 \\sim C78-F1A \\sim C78-F1
 with sigma of 0.02
 F4-F5 \\sim F4-F6 \\sim F4A-F5A \\sim F4A-F6A \\sim F5-F6 \\sim F5A-F6A
 with sigma of 0.04
 C75-F4 \\sim C75-F4A \\sim C75-F5 \\sim C75-F5A \\sim C75-F6A \\sim C75-F6
 with sigma of 0.02
 F12-F10 \\sim F12-F11 \\sim F12A-F10A \\sim F12A-F11A \\sim F10-F11 \\sim
F10A-F11A
 with sigma of 0.04
 C59-F12 \\sim C59-F12A \\sim C59-F10 \\sim C59-F10A \\sim C59-F11 \\sim
C59-F11A
 with sigma of 0.02
 F8A-F7A \\sim F8A-F9A \\sim F8-F7 \\sim F8-F9 \\sim F7-F9 \\sim F7A-F9A
 with sigma of 0.04
 C62-F8A \\sim C62-F8 \\sim C62-F7 \\sim C62-F7A \\sim C62-F9 \\sim C62-F9A
 with sigma of 0.02
 O2A-C5A \\sim O2-C5
 with sigma of 0.02
 O2A-C44A \\sim O2-C44
 with sigma of 0.02
 O1-C18 \\sim O1-C18A
 with sigma of 0.02
 C17-C18 \\sim C17A-C18A \\sim C17-C16 \\sim C17A-C16A \\sim C16-C15 \\sim
C16A-C15A \\sim C15-C14 ~
 C15A-C14A \\sim C14-C13 \\sim C13-C18
 with sigma of 0.02
 O5A-C46A \\sim O5-C46
 with sigma of 0.02
 O5-C30 \\sim O5A-C30
 with sigma of 0.02
 O3A-C12 \\sim O3-C12
 with sigma of 0.02
 O3A-C45A \\sim O3-C45
 with sigma of 0.02
 C1A-C2A \\sim C2A-C3A \\sim C2-C3 \\sim C1-C2 \\sim C1-C6 \\sim C5-C6 \\sim
C4A-C5A \\sim C4-C5 \\sim C3A-C4A
 \\sim C3-C4
 with sigma of 0.02
 C5-C6 \\sim C5A-C6 \\sim C1-C6 \\sim C1A-C6
 with sigma of 0.02
 C14-C13 \\sim C14A-C13 \\sim C13-C18 \\sim C13-C18A
 with sigma of 0.02
3. Uiso/Uaniso restraints and constraints
F13 \\sim F13A \\sim F14 \\sim F14A \\sim F15 \\sim F15A \\sim C54: within 2A
with sigma of 0.01 and sigma for terminal atoms of 0.01 within 2A
F1 \\sim F1A \\sim F2 \\sim F2A \\sim F3 \\sim F3A \\sim C78: within 2A with
sigma of 0.01 and sigma for terminal atoms of 0.01 within 2A
F4 \\sim F4A \\sim F5 \\sim F5A \\sim F6 \\sim F6A \\sim C75: within 2A with
sigma of 0.01 and sigma for terminal atoms of 0.01 within 2A
F10 \\sim F10A \\sim F11 \\sim F11A \\sim F12 \\sim F12A \\sim C59: within 2A
with sigma of 0.01 and sigma for terminal atoms of 0.01 within 2A
F7 \\sim F7A \\sim F8 \\sim F8A \\sim F9 \\sim F9A \\sim C62: within 2A with
sigma of 0.01 and sigma for terminal atoms of 0.01 within 2A
C18 \\sim C13 \\sim C14 \\sim C15 \\sim C16 \\sim C17 \\sim C18A \\sim C14A
\\sim C15A \\sim C16A \\sim C17A: within 2A with sigma of 0.01 and sigma for
terminal atoms of 0.01 within 2A
O5 \\sim C46 \\sim O5A \\sim C46A: within 2A with sigma of 0.01 and sigma for
terminal atoms of 0.01 within 2A
O3A \\sim C45A \\sim O3 \\sim C45: within 2A with sigma of 0.01 and sigma for
terminal atoms of 0.01 within 2A
O2 \\sim C6 \\sim C5 \\sim C4 \\sim C3 \\sim C2 \\sim C1 \\sim C44 \\sim O2A
\\sim C5A \\sim C4A \\sim C3A \\sim C2A \\sim C1A \\sim C44A: within 2A with
sigma of 0.01 and sigma for terminal atoms of 0.01 within 2A
4. Rigid body (RIGU) restrains
 F13, F13A, F14, F14A, F15, F15A, C54
 with sigma for 1-2 distances of 0.004 and sigma for 1-3 distances of 0.004
 F1, F1A, F2, F2A, F3, F3A, C78
 with sigma for 1-2 distances of 0.004 and sigma for 1-3 distances of 0.004
 F4, F4A, F5, F5A, F6, F6A, C75
 with sigma for 1-2 distances of 0.004 and sigma for 1-3 distances of 0.004
 F10, F10A, F11, F11A, F12, F12A, C59
 with sigma for 1-2 distances of 0.004 and sigma for 1-3 distances of 0.004
 F7, F7A, F8, F8A, F9, F9A, C62
 with sigma for 1-2 distances of 0.004 and sigma for 1-3 distances of 0.004
 C18, C13, C14, C15, C16, C17, C18A, C14A, C15A, C16A, C17A
 with sigma for 1-2 distances of 0.004 and sigma for 1-3 distances of 0.004
 O5, C46, O5A, C46A
 with sigma for 1-2 distances of 0.004 and sigma for 1-3 distances of 0.004
 O3A, C45A, O3, C45
 with sigma for 1-2 distances of 0.004 and sigma for 1-3 distances of 0.004
 O2, C6, C5, C4, C3, C2, C1, C44, O2A, C5A, C4A, C3A, C2A, C1A, C44A
 with sigma for 1-2 distances of 0.004 and sigma for 1-3 distances of 0.004
5. Others
 Sof(F13A)=Sof(F14A)=Sof(F15A)=1-FVAR(1)
 Sof(F13)=Sof(F14)=Sof(F15)=FVAR(1)
 Sof(F1A)=Sof(F2A)=Sof(F3A)=1-FVAR(2)
 Sof(F1)=Sof(F2)=Sof(F3)=FVAR(2)
 Sof(F4A)=Sof(F5A)=Sof(F6A)=1-FVAR(3)
 Sof(F4)=Sof(F5)=Sof(F6)=FVAR(3)
 Sof(F10A)=Sof(F11A)=Sof(F12A)=1-FVAR(4)
 Sof(F10)=Sof(F11)=Sof(F12)=FVAR(4)
 Sof(F7A)=Sof(F8A)=Sof(F9A)=1-FVAR(5)
 Sof(F7)=Sof(F8)=Sof(F9)=FVAR(5)
 Sof(O2A)=Sof(C5A)=Sof(C4A)=Sof(H4A)=Sof(C3A)=Sof(H3A)=Sof(C2A)=Sof(H2A)=
 Sof(C1A)=Sof(H1A)=Sof(C44A)=Sof(H44D)=Sof(H44E)=Sof(H44F)=1-FVAR(6)
 Sof(O2)=Sof(C5)=Sof(C4)=Sof(H4)=Sof(C3)=Sof(H3)=Sof(C2)=Sof(H2)=Sof(C1)=
 Sof(H1)=Sof(C44)=Sof(H44A)=Sof(H44B)=Sof(H44C)=FVAR(6)
 Sof(C18A)=Sof(C14A)=Sof(H14A)=Sof(C15A)=Sof(H15A)=Sof(C16A)=Sof(H16A)=
 Sof(C17A)=Sof(H17A)=1-FVAR(7)
 Sof(C18)=Sof(C14)=Sof(H14)=Sof(C15)=Sof(H15)=Sof(C16)=Sof(H16)=Sof(C17)=
 Sof(H17)=FVAR(7)
 Sof(O5A)=Sof(C46A)=Sof(H46D)=Sof(H46E)=Sof(H46F)=1-FVAR(8)
 Sof(O5)=Sof(C46)=Sof(H46A)=Sof(H46B)=Sof(H46C)=FVAR(8)
 Sof(O3A)=Sof(C45A)=Sof(H45A)=Sof(H45B)=Sof(H45C)=1-FVAR(9)
 Sof(O3)=Sof(C45)=Sof(H45D)=Sof(H45E)=Sof(H45F)=FVAR(9)
6.a Ternary CH refined with riding coordinates:
 C37(H37), C38(H38), C39(H39), C40(H40), C41(H41), C42(H42)
6.b Secondary CH2 refined with riding coordinates:
 C43(H43A,H43B)
6.c Aromatic/amide H refined with riding coordinates:
 C20(H20), C21(H21), C22(H22), C23(H23), C14(H14), C15(H15), C16(H16),
 C17(H17), C4(H4), C3(H3), C2(H2), C1(H1), C11(H11), C10(H10), C9(H9), C8(H8),
 C35(H35), C34(H34), C33(H33), C32(H32), C29(H29), C28(H28), C27(H27), C26(H26),
  C57(H57), C79(H79), C76(H76), C73(H73), C63(H63), C60(H60), C55(H55),
 C52(H52), C49(H49), C71(H71), C68(H68), C65(H65), C4A(H4A), C3A(H3A), C2A(H2A),
  C1A(H1A), C14A(H14A), C15A(H15A), C16A(H16A), C17A(H17A)
6.d Idealised Me refined as rotating group:
 C44(H44A,H44B,H44C), C45A(H45A,H45B,H45C), C47(H47A,H47B,H47C), C46(H46A,H46B,
 H46C), C44A(H44D,H44E,H44F), C46A(H46D,H46E,H46F), C45(H45D,H45E,H45F)
;
_atom_sites_solution_hydrogens   geom
_atom_sites_solution_primary     ?
_atom_sites_solution_secondary   ?
loop_
_atom_site_label
_atom_site_type_symbol
_atom_site_fract_x
_atom_site_fract_y
_atom_site_fract_z
_atom_site_U_iso_or_equiv
_atom_site_adp_type
_atom_site_occupancy
_atom_site_site_symmetry_order
_atom_site_calc_flag
_atom_site_refinement_flags_posn
_atom_site_refinement_flags_adp
_atom_site_refinement_flags_occupancy
_atom_site_disorder_assembly
_atom_site_disorder_group
Rh1 Rh 0.83195(2) 0.31973(2) 0.32877(2) 0.02900(6) Uani 1 1 d . . . . .
P1 P 0.81407(4) 0.23769(4) 0.23118(3) 0.03221(12) Uani 1 1 d . . . . .
P2 P 0.95739(4) 0.40626(4) 0.26972(3) 0.03086(12) Uani 1 1 d . . . . .
O1 O 0.87372(17) 0.39740(13) 0.13489(10) 0.0495(5) Uani 1 1 d D . . . .
O2 O 1.0693(10) 0.5497(8) 0.2038(14) 0.060(2) Uani 0.555(16) 1 d D U P A 1
O3A O 1.1161(14) 0.2869(11) 0.3240(14) 0.073(3) Uani 0.427(18) 1 d D U P B 2
O4 O 0.93707(16) 0.14163(14) 0.34484(12) 0.0533(5) Uani 1 1 d . . . . .
O5 O 0.5926(13) 0.2719(6) 0.2454(19) 0.0551(15) Uani 0.633(18) 1 d D U P C 1
C37 C 0.67919(19) 0.31256(18) 0.39295(15) 0.0426(6) Uani 1 1 d . . . . .
H37 H 0.613389 0.311803 0.368600 0.051 Uiso 1 1 calc R U . . .
C38 C 0.7400(2) 0.24144(17) 0.41563(14) 0.0416(5) Uani 1 1 d . . . . .
H38 H 0.722647 0.184360 0.409343 0.050 Uiso 1 1 calc R U . . .
C39 C 0.7952(2) 0.26090(19) 0.48240(14) 0.0473(6) Uani 1 1 d . . . . .
H39 H 0.825996 0.212654 0.515630 0.057 Uiso 1 1 calc R U . . .
C40 C 0.8693(2) 0.32433(17) 0.44254(13) 0.0394(5) Uani 1 1 d . . . . .
H40 H 0.942075 0.325259 0.455949 0.047 Uiso 1 1 calc R U . . .
C41 C 0.8083(2) 0.39595(17) 0.41966(14) 0.0400(5) Uani 1 1 d . . . . .
H41 H 0.832829 0.452894 0.415407 0.048 Uiso 1 1 calc R U . . .
C42 C 0.6953(2) 0.37689(19) 0.44554(16) 0.0479(6) Uani 1 1 d . . . . .
H42 H 0.642205 0.425235 0.447807 0.057 Uiso 1 1 calc R U . . .
C43 C 0.7114(3) 0.3197(2) 0.51952(16) 0.0580(8) Uani 1 1 d . . . . .
H43A H 0.648577 0.291792 0.540691 0.070 Uiso 1 1 calc R U . . .
H43B H 0.737947 0.348365 0.558096 0.070 Uiso 1 1 calc R U . . .
C24 C 0.7789(2) 0.27834(17) 0.13586(14) 0.0405(5) Uani 1 1 d . . . . .
C19 C 0.8095(2) 0.35336(19) 0.10002(15) 0.0469(6) Uani 1 1 d . . . . .
C20 C 0.7753(3) 0.3894(2) 0.03112(18) 0.0614(8) Uani 1 1 d . . . . .
H20 H 0.796179 0.441966 0.008390 0.074 Uiso 1 1 calc R U . . .
C21 C 0.7099(3) 0.3462(3) -0.00327(19) 0.0659(9) Uani 1 1 d . . . . .
H21 H 0.684762 0.369690 -0.049897 0.079 Uiso 1 1 calc R U . . .
C22 C 0.6814(3) 0.2699(2) 0.02961(18) 0.0600(8) Uani 1 1 d . . . . .
H22 H 0.638599 0.240189 0.004601 0.072 Uiso 1 1 calc R U . . .
C23 C 0.7141(2) 0.2357(2) 0.09866(16) 0.0490(6) Uani 1 1 d . . . . .
H23 H 0.692699 0.183255 0.121101 0.059 Uiso 1 1 calc R U . . .
C18 C 0.9795(7) 0.3853(11) 0.1225(6) 0.0499(19) Uani 0.522(14) 1 d D U P D 1
C13 C 1.0355(2) 0.3857(2) 0.18345(15) 0.0496(6) Uani 1 1 d D U . . .
C14 C 1.1425(7) 0.3855(8) 0.1699(7) 0.058(2) Uani 0.522(14) 1 d D U P D 1
H14 H 1.183933 0.394100 0.208431 0.070 Uiso 0.522(14) 1 calc R U P D 1
C15 C 1.1873(7) 0.3724(8) 0.0988(5) 0.0655(19) Uani 0.522(14) 1 d D U P D 1
H15 H 1.260820 0.367201 0.089991 0.079 Uiso 0.522(14) 1 calc R U P D 1
C16 C 1.1269(7) 0.3668(8) 0.0398(5) 0.0675(19) Uani 0.522(14) 1 d D U P D 1
H16 H 1.160173 0.357041 -0.008048 0.081 Uiso 0.522(14) 1 calc R U P D 1
C17 C 1.0200(8) 0.3751(7) 0.0496(5) 0.0590(18) Uani 0.522(14) 1 d D U P D 1
H17 H 0.977574 0.373958 0.009654 0.071 Uiso 0.522(14) 1 calc R U P D 1
C6 C 0.8988(2) 0.51114(16) 0.24544(15) 0.0431(5) Uani 1 1 d D U . . .
C5 C 0.9648(10) 0.5717(6) 0.2092(9) 0.0539(19) Uani 0.555(16) 1 d D U P A 1
C4 C 0.9214(8) 0.6502(6) 0.1830(6) 0.0625(18) Uani 0.555(16) 1 d D U P A 1
H4 H 0.963747 0.691706 0.157956 0.075 Uiso 0.555(16) 1 calc R U P A 1
C3 C 0.8144(7) 0.6662(5) 0.1944(6) 0.0648(18) Uani 0.555(16) 1 d D U P A 1
H3 H 0.784089 0.720220 0.178575 0.078 Uiso 0.555(16) 1 calc R U P A 1
C2 C 0.7505(8) 0.6058(6) 0.2282(7) 0.0612(18) Uani 0.555(16) 1 d D U P A 1
H2 H 0.677706 0.619067 0.234784 0.073 Uiso 0.555(16) 1 calc R U P A 1
C1 C 0.7913(8) 0.5263(10) 0.2526(11) 0.051(2) Uani 0.555(16) 1 d D U P A 1
H1 H 0.747635 0.483786 0.273281 0.061 Uiso 0.555(16) 1 calc R U P A 1
C44 C 1.1410(12) 0.6117(8) 0.1839(13) 0.074(3) Uani 0.555(16) 1 d D U P A 1
H44A H 1.125212 0.644085 0.135897 0.111 Uiso 0.555(16) 1 calc R U P A 1
H44B H 1.211673 0.585117 0.178957 0.111 Uiso 0.555(16) 1 calc R U P A 1
H44C H 1.135281 0.648690 0.223249 0.111 Uiso 0.555(16) 1 calc R U P A 1
C7 C 1.04830(18) 0.41973(16) 0.33762(13) 0.0363(5) Uani 1 1 d . . . . .
C12 C 1.1155(2) 0.35369(19) 0.36421(18) 0.0492(6) Uani 1 1 d D . . . .
C11 C 1.1768(2) 0.3611(3) 0.4230(2) 0.0647(9) Uani 1 1 d . . . . .
H11 H 1.222922 0.315741 0.440817 0.078 Uiso 1 1 calc R U . . .
C10 C 1.1699(3) 0.4334(3) 0.45450(19) 0.0677(10) Uani 1 1 d . . . . .
H10 H 1.211762 0.438000 0.493983 0.081 Uiso 1 1 calc R U . . .
C9 C 1.1040(3) 0.4990(3) 0.43014(18) 0.0615(9) Uani 1 1 d . . . . .
H9 H 1.099990 0.549242 0.452221 0.074 Uiso 1 1 calc R U . . .
C8 C 1.0427(2) 0.4919(2) 0.37269(16) 0.0471(6) Uani 1 1 d . . . . .
H8 H 0.995589 0.537394 0.356711 0.056 Uiso 1 1 calc R U . . .
C45A C 1.2127(9) 0.2347(8) 0.3103(12) 0.083(3) Uani 0.427(18) 1 d D U P B 2
H45A H 1.200509 0.192119 0.279099 0.125 Uiso 0.427(18) 1 calc R U P B 2
H45B H 1.235860 0.207824 0.358510 0.125 Uiso 0.427(18) 1 calc R U P B 2
H45C H 1.266328 0.269202 0.284144 0.125 Uiso 0.427(18) 1 calc R U P B 2
C31 C 0.93384(19) 0.17206(17) 0.21361(16) 0.0414(5) Uani 1 1 d . . . . .
C36 C 0.9833(2) 0.12924(19) 0.27518(18) 0.0506(7) Uani 1 1 d . . . . .
C35 C 1.0713(3) 0.0757(2) 0.2637(3) 0.0698(10) Uani 1 1 d . . . . .
H35 H 1.103154 0.045402 0.305371 0.084 Uiso 1 1 calc R U . . .
C34 C 1.1120(3) 0.0670(3) 0.1911(3) 0.0843(14) Uani 1 1 d . . . . .
H34 H 1.172694 0.030851 0.183095 0.101 Uiso 1 1 calc R U . . .
C33 C 1.0664(3) 0.1097(3) 0.1301(3) 0.0785(12) Uani 1 1 d . . . . .
H33 H 1.096151 0.103678 0.080477 0.094 Uiso 1 1 calc R U . . .
C32 C 0.9767(2) 0.1618(2) 0.14106(18) 0.0552(7) Uani 1 1 d . . . . .
H32 H 0.944477 0.190462 0.098845 0.066 Uiso 1 1 calc R U . . .
C47 C 0.9801(4) 0.0968(3) 0.4092(2) 0.0943(16) Uani 1 1 d . . . . .
H47A H 0.977257 0.037126 0.407949 0.141 Uiso 1 1 calc R U . . .
H47B H 0.940295 0.113135 0.454928 0.141 Uiso 1 1 calc R U . . .
H47C H 1.052462 0.109255 0.409270 0.141 Uiso 1 1 calc R U . . .
C25 C 0.7179(2) 0.16148(17) 0.26043(14) 0.0403(5) Uani 1 1 d . . . . .
C30 C 0.6121(2) 0.1892(2) 0.26557(17) 0.0511(7) Uani 1 1 d D . . . .
C29 C 0.5374(3) 0.1326(3) 0.2896(2) 0.0712(11) Uani 1 1 d . . . . .
H29 H 0.465820 0.151238 0.293158 0.085 Uiso 1 1 calc R U . . .
C28 C 0.5677(4) 0.0503(3) 0.3080(2) 0.0804(14) Uani 1 1 d . . . . .
H28 H 0.516478 0.012236 0.324404 0.097 Uiso 1 1 calc R U . . .
C27 C 0.6698(4) 0.0218(2) 0.3032(2) 0.0711(11) Uani 1 1 d . . . . .
H27 H 0.689504 -0.035508 0.315970 0.085 Uiso 1 1 calc R U . . .
C26 C 0.7454(3) 0.07753(19) 0.27924(17) 0.0524(7) Uani 1 1 d . . . . .
H26 H 0.816586 0.057656 0.275819 0.063 Uiso 1 1 calc R U . . .
C46 C 0.4823(5) 0.2929(5) 0.2407(7) 0.0657(18) Uani 0.633(18) 1 d D U P C 1
H46A H 0.455745 0.256508 0.209007 0.098 Uiso 0.633(18) 1 calc R U P C 1
H46B H 0.470604 0.350852 0.218616 0.098 Uiso 0.633(18) 1 calc R U P C 1
H46C H 0.446164 0.285384 0.291322 0.098 Uiso 0.633(18) 1 calc R U P C 1
F1 F 0.6612(6) -0.0637(3) 0.5748(4) 0.0811(15) Uani 0.516(7) 1 d D U P E 1
F1A F 0.7119(6) -0.0540(4) 0.5915(3) 0.0759(16) Uani 0.484(7) 1 d D U P E 2
F2 F 0.6894(6) 0.0095(5) 0.4688(3) 0.0867(17) Uani 0.516(7) 1 d D U P E 1
F2A F 0.7781(5) 0.0337(4) 0.5078(5) 0.0870(17) Uani 0.484(7) 1 d D U P E 2
F3 F 0.7896(3) 0.0069(4) 0.5536(4) 0.0730(14) Uani 0.516(7) 1 d D U P E 1
F3A F 0.6440(5) -0.0214(4) 0.4893(4) 0.0745(15) Uani 0.484(7) 1 d D U P E 2
F4 F 0.3851(8) 0.3127(4) 0.5419(6) 0.0891(19) Uani 0.525(13) 1 d D U P F 1
F4A F 0.4278(7) 0.3166(4) 0.5098(6) 0.0822(18) Uani 0.475(13) 1 d D U P F 2
F5 F 0.3132(5) 0.2012(5) 0.5454(5) 0.0779(16) Uani 0.525(13) 1 d D U P F 1
F5A F 0.3136(6) 0.2370(8) 0.5604(5) 0.094(2) Uani 0.475(13) 1 d D U P F 2
F6 F 0.4194(8) 0.2389(7) 0.4511(4) 0.084(2) Uani 0.525(13) 1 d D U P F 1
F6A F 0.3977(9) 0.2139(6) 0.4575(5) 0.0789(19) Uani 0.475(13) 1 d D U P F 2
F7 F 0.6682(5) -0.1033(6) 0.9405(5) 0.0691(17) Uani 0.621(11) 1 d D U P G 1
F7A F 0.6546(8) -0.0954(9) 0.9594(6) 0.0551(18) Uani 0.379(11) 1 d D U P G 2
F8 F 0.5652(7) -0.1684(3) 0.8864(3) 0.0778(15) Uani 0.621(11) 1 d D U P G 1
F8A F 0.6186(7) -0.1529(5) 0.8692(5) 0.0653(17) Uani 0.379(11) 1 d D U P G 2
F9 F 0.5202(4) -0.1337(3) 0.9947(2) 0.0532(9) Uani 0.621(11) 1 d D U P G 1
F9A F 0.5154(7) -0.1555(6) 0.9693(8) 0.083(2) Uani 0.379(11) 1 d D U P G 2
F10 F 0.20480(18) 0.00575(17) 0.8800(2) 0.0571(9) Uani 0.733(7) 1 d D U P H 1
F10A F 0.2064(6) 0.0304(7) 0.9281(7) 0.079(2) Uani 0.267(7) 1 d D U P H 2
F11 F 0.2216(4) 0.1173(4) 0.8062(3) 0.0578(11) Uani 0.733(7) 1 d D U P H 1
F11A F 0.2033(13) 0.1029(12) 0.8138(8) 0.061(2) Uani 0.267(7) 1 d D U P H 2
F12 F 0.2176(4) 0.1221(4) 0.9231(3) 0.0798(13) Uani 0.733(7) 1 d D U P H 1
F12A F 0.2346(8) 0.1533(6) 0.9115(6) 0.059(2) Uani 0.267(7) 1 d D U P H 2
F13 F 0.4245(5) 0.3259(3) 0.9888(2) 0.0840(15) Uani 0.616(5) 1 d D U P I 1
F13A F 0.3545(6) 0.3237(4) 0.9602(4) 0.0846(18) Uani 0.384(5) 1 d D U P I 2
F14 F 0.3244(3) 0.4134(4) 0.9247(2) 0.0834(13) Uani 0.616(5) 1 d D U P I 1
F14A F 0.3633(7) 0.4522(4) 0.9374(4) 0.0804(19) Uani 0.384(5) 1 d D U P I 2
F15 F 0.4563(4) 0.4531(3) 0.9633(3) 0.0968(15) Uani 0.616(5) 1 d D U P I 1
F15A F 0.4764(5) 0.3794(6) 0.9963(3) 0.0869(18) Uani 0.384(5) 1 d D U P I 2
F16 F 0.5040(2) 0.54925(14) 0.67639(15) 0.0938(8) Uani 1 1 d . . . . .
F17 F 0.6206(3) 0.47335(15) 0.62032(16) 0.1293(14) Uani 1 1 d . . . . .
F18 F 0.6576(2) 0.53839(16) 0.7090(2) 0.1124(11) Uani 1 1 d . . . . .
F19 F 0.97457(17) 0.1353(2) 0.60514(12) 0.0890(8) Uani 1 1 d . . . . .
F20 F 0.9767(2) 0.2595(2) 0.61987(15) 0.1038(9) Uani 1 1 d . . . . .
F21 F 1.08528(14) 0.1708(3) 0.67217(12) 0.1226(14) Uani 1 1 d . . . . .
F22 F 0.83674(15) 0.10262(16) 0.98639(10) 0.0698(6) Uani 1 1 d . . . . .
F23 F 0.99042(16) 0.07449(17) 0.93889(11) 0.0785(7) Uani 1 1 d . . . . .
F24 F 0.9380(2) 0.19834(15) 0.95568(11) 0.0796(7) Uani 1 1 d . . . . .
C57 C 0.43043(17) 0.11935(15) 0.82446(13) 0.0335(4) Uani 1 1 d . . . . .
H57 H 0.397321 0.169237 0.801175 0.040 Uiso 1 1 calc R U . . .
C72 C 0.58555(16) 0.16217(14) 0.67792(12) 0.0296(4) Uani 1 1 d . . . . .
C79 C 0.64204(17) 0.09754(14) 0.64385(13) 0.0315(4) Uani 1 1 d . . . . .
H79 H 0.694282 0.064827 0.670385 0.038 Uiso 1 1 calc R U . . .
C77 C 0.62513(19) 0.07912(15) 0.57307(14) 0.0361(5) Uani 1 1 d . . . . .
C76 C 0.5482(2) 0.12450(17) 0.53270(15) 0.0417(5) Uani 1 1 d . . . . .
H76 H 0.536842 0.113024 0.483817 0.050 Uiso 1 1 calc R U . . .
C74 C 0.4893(2) 0.18636(17) 0.56596(16) 0.0430(6) Uani 1 1 d . . . . .
C73 C 0.50674(18) 0.20531(16) 0.63688(14) 0.0367(5) Uani 1 1 d . . . . .
H73 H 0.464112 0.248548 0.657938 0.044 Uiso 1 1 calc R U . . .
C78 C 0.6898(2) 0.00932(18) 0.54130(16) 0.0489(6) Uani 1 1 d D U . . .
C75 C 0.4047(3) 0.2366(2) 0.5250(2) 0.0635(8) Uani 1 1 d D U . . .
C56 C 0.53920(16) 0.10825(13) 0.81693(12) 0.0289(4) Uani 1 1 d . . . . .
C63 C 0.58216(16) 0.03262(14) 0.85117(13) 0.0311(4) Uani 1 1 d . . . . .
H63 H 0.655415 0.021341 0.846697 0.037 Uiso 1 1 calc R U . . .
C61 C 0.52099(18) -0.02694(14) 0.89173(13) 0.0341(5) Uani 1 1 d . . . . .
C60 C 0.41412(19) -0.01372(15) 0.89928(14) 0.0363(5) Uani 1 1 d . . . . .
H60 H 0.372534 -0.054030 0.927346 0.044 Uiso 1 1 calc R U . . .
C58 C 0.36948(17) 0.06019(16) 0.86464(14) 0.0367(5) Uani 1 1 d . . . . .
C62 C 0.5718(2) -0.10747(16) 0.92592(17) 0.0479(6) Uani 1 1 d D U . . .
C59 C 0.2538(2) 0.0774(2) 0.87155(19) 0.0537(7) Uani 1 1 d D U . . .
C48 C 0.56565(16) 0.27227(14) 0.78151(13) 0.0322(4) Uani 1 1 d . . . . .
C55 C 0.51321(17) 0.29018(15) 0.84990(14) 0.0346(5) Uani 1 1 d . . . . .
H55 H 0.496988 0.245646 0.887668 0.042 Uiso 1 1 calc R U . . .
C53 C 0.48397(19) 0.37144(17) 0.86434(16) 0.0417(5) Uani 1 1 d . . . . .
C52 C 0.5071(2) 0.43801(17) 0.81193(19) 0.0525(7) Uani 1 1 d . . . . .
H52 H 0.487255 0.493319 0.822098 0.063 Uiso 1 1 calc R U . . .
C50 C 0.5601(2) 0.42216(17) 0.74377(19) 0.0525(7) Uani 1 1 d . . . . .
C49 C 0.5890(2) 0.34118(16) 0.72910(15) 0.0413(5) Uani 1 1 d . . . . .
H49 H 0.625809 0.332187 0.682108 0.050 Uiso 1 1 calc R U . . .
C54 C 0.4224(3) 0.3870(2) 0.93722(19) 0.0591(7) Uani 1 1 d D U . . .
C51 C 0.5856(4) 0.4947(2) 0.6858(3) 0.0784(12) Uani 1 1 d . . . . .
C64 C 0.73027(16) 0.16788(13) 0.77466(12) 0.0286(4) Uani 1 1 d . . . . .
C71 C 0.80656(17) 0.17906(16) 0.71466(13) 0.0342(5) Uani 1 1 d . . . . .
H71 H 0.785754 0.192565 0.665032 0.041 Uiso 1 1 calc R U . . .
C69 C 0.91261(18) 0.17111(18) 0.72492(13) 0.0393(5) Uani 1 1 d . . . . .
C68 C 0.94611(18) 0.15266(17) 0.79609(14) 0.0387(5) Uani 1 1 d . . . . .
H68 H 1.018048 0.145541 0.803130 0.046 Uiso 1 1 calc R U . . .
C66 C 0.87221(17) 0.14478(15) 0.85696(13) 0.0326(4) Uani 1 1 d . . . . .
C65 C 0.76665(16) 0.15253(14) 0.84666(12) 0.0299(4) Uani 1 1 d . . . . .
H65 H 0.717802 0.147265 0.889643 0.036 Uiso 1 1 calc R U . . .
C70 C 0.9893(2) 0.1827(3) 0.65712(17) 0.0624(9) Uani 1 1 d . . . . .
C67 C 0.9084(2) 0.12911(19) 0.93454(14) 0.0427(6) Uani 1 1 d . . . . .
B1 B 0.60556(18) 0.17786(15) 0.76341(14) 0.0282(4) Uani 1 1 d . . . . .
O2A O 1.0564(12) 0.5649(9) 0.2054(17) 0.0531(19) Uani 0.445(16) 1 d D U P A 2
C5A C 0.9522(11) 0.5823(7) 0.2196(11) 0.051(2) Uani 0.445(16) 1 d D U P A 2
C4A C 0.9016(9) 0.6616(7) 0.2092(8) 0.061(2) Uani 0.445(16) 1 d D U P A 2
H4A H 0.939951 0.707540 0.189115 0.073 Uiso 0.445(16) 1 calc R U P A 2
C3A C 0.7962(8) 0.6739(6) 0.2280(9) 0.064(2) Uani 0.445(16) 1 d D U P A 2
H3A H 0.762692 0.728336 0.221195 0.077 Uiso 0.445(16) 1 calc R U P A 2
C2A C 0.7389(10) 0.6074(7) 0.2567(8) 0.057(2) Uani 0.445(16) 1 d D U P A 2
H2A H 0.666580 0.614985 0.270981 0.069 Uiso 0.445(16) 1 calc R U P A 2
C1A C 0.7923(10) 0.5292(12) 0.2637(14) 0.050(3) Uani 0.445(16) 1 d D U P A 2
H1A H 0.752795 0.483531 0.282590 0.060 Uiso 0.445(16) 1 calc R U P A 2
C44A C 1.1207(12) 0.6321(9) 0.1869(14) 0.063(3) Uani 0.445(16) 1 d D U P A 2
H44D H 1.100430 0.665520 0.140456 0.095 Uiso 0.445(16) 1 calc R U P A 2
H44E H 1.193350 0.610155 0.179400 0.095 Uiso 0.445(16) 1 calc R U P A 2
H44F H 1.112760 0.666745 0.228008 0.095 Uiso 0.445(16) 1 calc R U P A 2
C18A C 0.9805(8) 0.3728(15) 0.1229(8) 0.058(2) Uani 0.478(14) 1 d D U P D 2
C14A C 1.1440(8) 0.3641(10) 0.1795(8) 0.062(2) Uani 0.478(14) 1 d D U P D 2
H14A H 1.179780 0.368779 0.222150 0.075 Uiso 0.478(14) 1 calc R U P D 2
C15A C 1.2015(8) 0.3361(9) 0.1160(6) 0.068(2) Uani 0.478(14) 1 d D U P D 2
H15A H 1.274519 0.323960 0.114820 0.082 Uiso 0.478(14) 1 calc R U P D 2
C16A C 1.1477(8) 0.3267(9) 0.0551(6) 0.070(2) Uani 0.478(14) 1 d D U P D 2
H16A H 1.183731 0.307629 0.011243 0.084 Uiso 0.478(14) 1 calc R U P D 2
C17A C 1.0404(9) 0.3455(9) 0.0586(6) 0.064(2) Uani 0.478(14) 1 d D U P D 2
H17A H 1.005372 0.339718 0.015800 0.077 Uiso 0.478(14) 1 calc R U P D 2
O5A O 0.584(2) 0.2706(11) 0.244(4) 0.060(3) Uani 0.367(18) 1 d D U P C 2
C46A C 0.4998(10) 0.3088(9) 0.2010(11) 0.066(2) Uani 0.367(18) 1 d D U P C 2
H46D H 0.521315 0.359544 0.170238 0.098 Uiso 0.367(18) 1 calc R U P C 2
H46E H 0.439537 0.322707 0.235764 0.098 Uiso 0.367(18) 1 calc R U P C 2
H46F H 0.481191 0.269975 0.168246 0.098 Uiso 0.367(18) 1 calc R U P C 2
O3 O 1.1125(10) 0.2819(7) 0.3361(10) 0.061(2) Uani 0.573(18) 1 d D U P B 1
C45 C 1.1944(7) 0.2198(6) 0.3542(8) 0.077(2) Uani 0.573(18) 1 d D U P B 1
H45D H 1.194819 0.175242 0.322347 0.116 Uiso 0.573(18) 1 calc R U P B 1
H45E H 1.183444 0.196821 0.407258 0.116 Uiso 0.573(18) 1 calc R U P B 1
H45F H 1.261038 0.244652 0.345246 0.116 Uiso 0.573(18) 1 calc R U P B 1

loop_
_atom_site_aniso_label
_atom_site_aniso_U_11
_atom_site_aniso_U_22
_atom_site_aniso_U_33
_atom_site_aniso_U_23
_atom_site_aniso_U_13
_atom_site_aniso_U_12
Rh1 0.02855(9) 0.03152(9) 0.02853(9) -0.01023(6) -0.00187(6) -0.00229(6)
P1 0.0296(3) 0.0352(3) 0.0341(3) -0.0141(2) -0.0030(2) -0.0006(2)
P2 0.0309(3) 0.0336(3) 0.0294(3) -0.0069(2) -0.0043(2) -0.0034(2)
O1 0.0583(12) 0.0589(12) 0.0355(9) -0.0086(8) -0.0083(8) -0.0193(9)
O2 0.061(3) 0.045(5) 0.073(3) 0.008(4) -0.006(3) -0.017(3)
O3A 0.041(4) 0.055(4) 0.117(7) 0.006(4) -0.008(4) 0.002(3)
O4 0.0514(11) 0.0553(12) 0.0515(11) -0.0097(9) -0.0111(9) 0.0155(9)
O5 0.031(3) 0.071(3) 0.071(3) -0.038(2) -0.012(3) 0.004(2)
C37 0.0317(11) 0.0559(15) 0.0439(13) -0.0216(11) 0.0058(10) -0.0102(10)
C38 0.0457(13) 0.0445(13) 0.0367(12) -0.0110(10) 0.0020(10) -0.0130(11)
C39 0.0564(16) 0.0572(16) 0.0306(11) -0.0052(11) -0.0019(11) -0.0177(13)
C40 0.0429(12) 0.0534(14) 0.0249(10) -0.0100(9) -0.0045(9) -0.0104(11)
C41 0.0437(13) 0.0467(13) 0.0336(11) -0.0209(10) 0.0022(10) -0.0084(10)
C42 0.0403(13) 0.0570(16) 0.0507(15) -0.0301(13) 0.0095(11) -0.0079(11)
C43 0.0591(17) 0.083(2) 0.0381(14) -0.0263(14) 0.0146(12) -0.0301(16)
C24 0.0394(12) 0.0508(14) 0.0348(12) -0.0161(10) -0.0085(9) -0.0012(10)
C19 0.0517(15) 0.0573(16) 0.0357(12) -0.0119(11) -0.0093(11) -0.0099(12)
C20 0.077(2) 0.068(2) 0.0415(15) -0.0024(14) -0.0181(15) -0.0148(17)
C21 0.071(2) 0.088(3) 0.0431(16) -0.0064(16) -0.0234(15) -0.0099(19)
C22 0.0560(17) 0.083(2) 0.0487(16) -0.0226(16) -0.0202(14) -0.0104(16)
C23 0.0487(15) 0.0610(17) 0.0426(14) -0.0192(12) -0.0104(11) -0.0077(13)
C18 0.058(3) 0.060(4) 0.036(3) -0.013(2) 0.011(2) -0.034(3)
C13 0.0468(14) 0.0676(17) 0.0388(12) -0.0195(12) 0.0093(11) -0.0229(12)
C14 0.047(3) 0.083(5) 0.050(4) -0.021(3) 0.014(2) -0.035(3)
C15 0.048(3) 0.101(5) 0.050(3) -0.022(3) 0.019(2) -0.028(3)
C16 0.060(3) 0.101(5) 0.045(3) -0.022(3) 0.018(2) -0.030(3)
C17 0.058(3) 0.086(5) 0.037(3) -0.017(3) 0.009(2) -0.030(3)
C6 0.0486(13) 0.0364(12) 0.0466(13) -0.0009(10) -0.0204(11) -0.0048(10)
C5 0.062(3) 0.039(3) 0.061(4) 0.005(3) -0.020(3) -0.008(3)
C4 0.075(3) 0.041(3) 0.070(4) 0.003(3) -0.015(3) -0.007(3)
C3 0.076(3) 0.044(3) 0.074(4) 0.002(3) -0.026(3) 0.004(3)
C2 0.058(3) 0.050(3) 0.077(5) -0.003(3) -0.031(3) 0.007(2)
C1 0.050(3) 0.040(3) 0.067(5) -0.006(3) -0.031(3) -0.001(2)
C44 0.077(5) 0.050(6) 0.092(4) 0.006(5) 0.000(5) -0.019(4)
C7 0.0303(10) 0.0459(13) 0.0330(11) -0.0017(9) -0.0056(9) -0.0055(9)
C12 0.0326(12) 0.0527(16) 0.0608(17) 0.0024(13) -0.0100(11) -0.0027(11)
C11 0.0381(14) 0.083(2) 0.069(2) 0.0143(18) -0.0200(14) -0.0019(15)
[truncated: 14,996,653 more chars]
